# Supplementary material for: Absence of anti-hypocretin receptor 2 autoantibodies in post pandemrix narcolepsy cases
Source: PLoS One. 2017 Dec 8;12(12):e0187305. doi: 10.1371/journal.pone.0187305 (PMC5722318; doi:10.1371/journal.pone.0187305)
Supplement: S1 Table — (XLSX) [file pone.0187305.s014.xlsx]

## Sheet: Participants
DbID	Gender	Age	DQ0602	Interval	post/Px	Serum location	Status
12385	F	53.6	Yes	2.6	Yes	Serum-L-A01	Patient		DbID, database identity.
12491	F	6.26301	Yes	2.26301	Yes	Serum-L-A02	Patient		F, female.
12494	F	16.2219	Yes	1.22192		Serum-L-A03	Patient		M, Male.
12644	F	16.7781	Yes			Serum-L-A04	Control		DQ0602, DQ0602 positive or not.
12591	F	18.6082	Yes			Serum-L-A05	Control		Internal, month(s) from onset to blood drawn; blank, not applicable.
12807	M	13.3726	Yes			Serum-L-A06	Patient		post/Px, Pandemrix® vaccined or not; blank, no.
12810	M	7.13699	Yes	2.13699	Yes	Serum-L-A07	Patient		Serum location, serum was alliquoted to a 96-well plate for anti-HCRTR2 autoantibody detection
12827	F	13.1726	Yes	0.172603	Yes	Serum-L-A08	Patient		Status, diagnosis.
12848	M	8.41644	Yes	0.416438	Yes	Serum-L-A09	Patient
12954	M	10.3836	Yes	1.38356		Serum-L-A10	Patient
13008	M	14.7014	Yes	2.70137	Yes	Serum-L-A11	Patient
13054	M	16.3973	Yes	1.39726		Serum-L-A12	Patient
13106	M	11.6932	Yes	2.69315	Yes	Serum-L-B01	Patient
13107	F	12.5425	Yes		Yes	Serum-L-B02	Patient
13108	F	30.4849	Yes	2.48493	Yes	Serum-L-B03	Patient
13110	F	10.7918	Yes		Yes	Serum-L-B04	Control
13112	F	19.4712	Yes	2.47123	Yes	Serum-L-B05	Patient
13113	M	13.0521	Yes			Serum-L-B06	Control
13115	F	9.6274	Yes		Yes	Serum-L-B07	Control
13116	F	12.8192	Yes	2.81918	Yes	Serum-L-B08	Patient
13117	M	10.6411	Yes		Yes	Serum-L-B09	Control
13119	M	9.01096	Yes	3.01096	Yes	Serum-L-B10	Patient
13120	M	10.1836	Yes		Yes	Serum-L-B11	Control
13121	F	11.1562	Yes	1.15616	Yes	Serum-L-B12	Patient
13122	F	19.6877	Yes		Yes	Serum-L-C01	Control
13123	M	17.6548	Yes		Yes	Serum-L-C02	Control
13124	F	14.1699	Yes		Yes	Serum-L-C03	Control
13125	F	14.7151	Yes	1.71507	Yes	Serum-L-C04	Patient
13126	F	14.7151	Yes		Yes	Serum-L-C05	Control
13127	M	16.8164	Yes		Yes	Serum-L-C06	Control
13128	F	14.4219	Yes	2.42192	Yes	Serum-L-C07	Patient
13129	F	14.7068	Yes	2.70685	Yes	Serum-L-C08	Patient
13130	F	15.8904	Yes	2.89041	Yes	Serum-L-C09	Patient
13131	M	9.2137	Yes		Yes	Serum-L-C10	Patient
13133	F	7.85753	Yes	2.85753	Yes	Serum-L-C11	Patient
13135	F	13.5753	Yes	2.57534	Yes	Serum-L-C12	Patient
13136	F	.	Yes		Yes	Serum-L-D01	Patient
13137	F	19.389	Yes	1.38904	Yes	Serum-L-D02	Patient
13139	F	12.6849	Yes	2.68493	Yes	Serum-L-D03	Patient
13140	F	16.6192	Yes		Yes	Serum-L-D04	Patient
13141	M	15.1507	Yes	2.15068	Yes	Serum-L-D05	Patient
13144	M	11.1041	Yes		Yes	Serum-L-D06	Patient
13146	F	15.9644	Yes		Yes	Serum-L-D07	Patient
13134	M	18.7425	Yes			Serum-L-D08	Control
13961	M	10.2658	Yes			Serum-L-D09	Control
14409	F	12.7452	Yes			Serum-L-D10	Control
14450	F	22.5151	Yes			Serum-L-D11	Control
14707	F	16.7863	Yes			Serum-L-D12	Control
14770	F	9.35342	Yes			Serum-L-E01	Control
14796	F	11.9534	Yes			Serum-L-E02	Control
15050	F	4.22466	Yes			Serum-L-E03	Control
15052	M	12.8767	Yes		Yes	Serum-L-E04	Control
15053	F	10.4849	Yes		Yes	Serum-L-E05	Control
15058	F	16.4411	Yes		Yes	Serum-L-E06	Control
15060	F	7.08767	Yes		Yes	Serum-L-E07	Control
15069	M	14.6685	Yes		Yes	Serum-L-E08	Patient
15070	M	12.8356	Yes		Yes	Serum-L-E09	Control
15071	M	9.80548	Yes		Yes	Serum-L-E10	Control
15072	F	6.55068	Yes		Yes	Serum-L-E11	Control
15076	F	14.6493	Yes		Yes	Serum-L-E12	Patient
15080	F	16.1973	Yes		Yes	Serum-L-F01	Patient
15083	M	17.2438	Yes		Yes	Serum-L-F02	Patient
15084	F	26.4986	Yes			Serum-L-F03	Control
15085	F	15.6301	Yes		Yes	Serum-L-F04	Patient
15087	F	18.9068	Yes		Yes	Serum-L-F05	Patient
15090	F	17.7562	Yes		Yes	Serum-L-F06	Patient
15133	M	11.0822	Yes			Serum-L-F07	Control
15161	F	15.5507	Yes			Serum-L-F08	Control
15435	F	16.0712	Yes		Yes	Serum-L-F09	Control
10814	M	12.9178	Yes	0.917808		Serum-L-F10	Patient
11930	F	4.16164	Yes	1.16164	Yes	Serum-L-F11	Patient
12225	F	10.5123	Yes	0.512329	Yes	Serum-L-F12	Patient
12272	F	11.0466	Yes	2.04658		Serum-L-G01	Patient
12327	M	10.6055	Yes	1.60548	Yes	Serum-L-G02	Patient
12332	F	13.2603	Yes	1.26027	Yes	Serum-L-G03	Patient
11400	M	18.4904	Yes			Serum-L-G04	Control
11401	F	22.2521	Yes			Serum-L-G05	Control
11410	M	22.2082	Yes			Serum-L-G06	Control
11424	F	20.337	Yes			Serum-L-G07	Control
11425	F	24.1973	Yes			Serum-L-G08	Control
11428	M	29.0521	Yes			Serum-L-G09	Control
11437	M	19.326	Yes			Serum-L-G10	Control
11439	F	21.4904	Yes			Serum-L-G11	Control
11442	F	18.0932	Yes			Serum-L-G12	Control
11717	M	9.10411	Yes			Serum-L-H01	Control
11668	M	22.4603	Yes			Serum-L-H02	Control
11716	M	11.474	Yes			Serum-L-H03	Control
11746	M	10.4795	Yes			Serum-L-H04	Control
11245	F	18.6164	Yes			Serum-G-A05	Control
1677	F	18.5918	Yes			Serum-G-A06	Control
616	F	17.0027	Yes			Serum-G-A07	Control
4380	F	13.1836	Yes			Serum-G-A08	Control
4400	M	18.9589	Yes			Serum-G-A09	Control
4405	F	18.5479	Yes			Serum-G-A10	Control
4373	M	17.7397	Yes			Serum-G-A11	Control
4482	M	19.9671	Yes			Serum-G-A12	Control
9567	M	15.1205	Yes			Serum-G-B01	Control
9573	F	14.0877	Yes			Serum-G-B02	Control
9723	M	7.21918	Yes	0.219178		Serum-G-B03	Patient
9740	M	18.2986	Yes			Serum-G-B04	Control
9751	F	19.126	Yes			Serum-G-B05	Control
9892	F	5.11507	Yes	0.115068		Serum-G-B06	Patient
10024	M	12.9068	Yes			Serum-G-B07	Control
10284	F	20.537	Yes			Serum-G-B08	Control
10788	M	9.46575	Yes	0.465753		Serum-G-B09	Patient
10865	M	10.2137	Yes	0.213699		Serum-G-B10	Patient
11690	F	6.60274	Yes	0.60274		Serum-G-B11	Patient
11739	F	3.70137	Yes	0.70137	Yes	Serum-G-B12	Patient
12348	F	4.81644	Yes	0.816438		Serum-G-C01	Patient
10701	M	49.6356	Yes	1.63562		Serum-G-C02	Patient
12480	F	10.3589	Yes	0.358904		Serum-G-C03	Patient
15900	F	15.4384	Yes	4.43836	Yes	Serum-G-C04	Patient
10940	F	20.6795	Yes			Serum-G-C05	Control
10945	M	19.789	Yes			Serum-G-C06	Control
10952	F	19.6192	Yes			Serum-G-C07	Control
10972	M	19.6849	Yes			Serum-G-C08	Control
12488	M	14.3836	Yes	0.383562		Serum-G-C09	Patient
12489	M	8.18904	Yes	0.189041		Serum-G-C10	Patient
12497	M	11.4521	Yes	0.452055		Serum-G-C11	Patient
12551	M	11.189	Yes	0.189041		Serum-G-C12	Patient
14126	M	7.57534	Yes	0.575342		Serum-G-D01	Patient
14279	M	16.8247	Yes	0.824658		Serum-G-D02	Patient
14308	M	12.5397	Yes	0.539726		Serum-G-D03	Patient
14379	F	14.1479	Yes	0.147945		Serum-G-D04	Patient
14387	F	9.70411	Yes	0.70411		Serum-G-D05	Patient
14702	M	9.40822	Yes	0.408219		Serum-G-D06	Patient
14958	F	10.5205	Yes	0.520548		Serum-G-D07	Patient
14959	M	6.78904	Yes	0.789041		Serum-G-D08	Patient
14963	F	7.53973	Yes	0.539726		Serum-G-D09	Patient
6193	M	11.989	Yes			Serum-G-D10	Control
1770	F	20.2438	Yes			Serum-G-D11	Control
4632	F	10.463	Yes			Serum-G-D12	Control
4629	M	16.4767	Yes	0.476712		Serum-G-E05	Patient
5905	M	14.6329	Yes			Serum-G-E06	Control
5986	M	48.6438	Yes			Serum-G-E07	Control
6160	F	8.68767	Yes			Serum-G-E08	Control
7093	F	18.9644	Yes			Serum-G-E09	Control
7104	F	10.8192	Yes			Serum-G-E10	Control
9052	M	52.1096	Yes			Serum-G-E11	Control
9560	F	12.8438	Yes			Serum-G-E12	Control
11758	F	5.66301	Yes	0.663014		Serum-G-F01	Patient
11811	M	8.13973	Yes	0.139726		Serum-G-F02	Patient
4377	M	15.7507	Yes	0.750685		Serum-G-F03	Patient
11876	F	4.33425	Yes	0.334247		Serum-G-F04	Patient
12094	M	8.8274	Yes	0.827397		Serum-G-F05	Patient
12258	M	16.3616	Yes	0.361644		Serum-G-F06	Patient
12263	F	12.3151	Yes	0.315068		Serum-G-F07	Patient
12264	F	4.84658	Yes	0.846575		Serum-G-F08	Patient
12267	F	33.8603	Yes	0.860274		Serum-G-F09	Patient
12311	F	16.5918	Yes	0.591781		Serum-G-F10	Patient
12336	F	7.51233	Yes	0.512329		Serum-G-F11	Patient
12341	M	21.737	No	0.736986		Serum-G-F12	Patient
15165	F	27.2685	Yes	0.268493		Serum-G-G01	Patient
15525	M	8.40548	Yes	0.405479		Serum-G-G02	Patient
15687	M	20.5726	Yes	5.5726		Serum-G-G03	Patient
15688	F	20.5726	Yes			Serum-G-G04	Control
15700	F	12.7699	Yes	0.769863		Serum-G-G05	Patient
15901	F	21.611	Yes		Yes	Serum-G-G06	Control
11313	M	20.3836	Yes			Serum-G-G07	Control
11322	F	20.1589	Yes			Serum-G-G08	Control
11324	F	20.2904	Yes			Serum-G-G09	Control
11337	M	27.1753	Yes			Serum-G-G10	Control
11363	F	20.3479	Yes			Serum-G-G11	Control
11366	F	19.5014	Yes			Serum-G-G12	Control
13011	M	9.54521	Yes	0.545205		Serum-G-H01	Patient
13033	M	0.734247	Yes			Serum-G-H02	Patient
13072	M	11.0493	Yes	0.0493151		Serum-G-H03	Patient
13306	M	20.4603	Yes			Serum-G-H04	Control
13344	M	52.2548	Yes	1.25479		Serum-G-H05	Patient
10994	F	20.3397	Yes			Serum-G-H06	Control
11001	M	19.874	Yes			Serum-G-H07	Control
11061	M	34.2849	Yes			Serum-G-H08	Control
11083	M	19.0658	Yes			Serum-G-H09	Control
11082	M	19.4986	Yes			Serum-G-H10	Control
11227	F	20.0219	Yes			Serum-G-H11	Control
11192	M	27.0548	Yes			Serum-G-H12	Control
