# Supplementary material for: Absence of anti-hypocretin receptor 2 autoantibodies in post pandemrix narcolepsy cases
Source: PLoS One. 2017 Dec 8;12(12):e0187305. doi: 10.1371/journal.pone.0187305 (PMC5722318; doi:10.1371/journal.pone.0187305)
Supplement: S2 Table — (XLS) [file pone.0187305.s015.xls]

## Sheet: Raw (Sep 19, 2016)
Depth	Name	Statistic	#Cells
	197 beads		5000
>	197 beads/293T	98.9	4943
> >	197 beads/293T/Single Cells	94.6	4675
	293T-HCRTR2 w/PI		50279
>	293T-HCRTR2 w/PI/293T	91.9	46213
> >	293T-HCRTR2 w/PI/293T/Single Cells	97.8	45205
> > >	293T-HCRTR2 w/PI/293T/Single Cells/PI, SSC-A subset	80.1	36195
> > > >	293T-HCRTR2 w/PI/293T/Single Cells/PI, SSC-A subset/Q1: HCRTR2-GFP- , AF555+	0	0
> > > >	293T-HCRTR2 w/PI/293T/Single Cells/PI, SSC-A subset/Q2: HCRTR2-GFP+ , AF555+	0.00276	1
> > > >	293T-HCRTR2 w/PI/293T/Single Cells/PI, SSC-A subset/Q3: HCRTR2-GFP+ , AF555-	32.5	11779
> > > >	293T-HCRTR2 w/PI/293T/Single Cells/PI, SSC-A subset/Q4: HCRTR2-GFP- , AF555-	67.5	24415
> > >	293T-HCRTR2 w/PI/293T/Single Cells/PI, SSC-A subset-1	81.7	36921
> > > >	293T-HCRTR2 w/PI/293T/Single Cells/PI, SSC-A subset-1/HCRTR2-GFP+	33	12174
> > > > >	293T-HCRTR2 w/PI/293T/Single Cells/PI, SSC-A subset-1/HCRTR2-GFP+/AF555+	100	12174
> > > > > >	293T-HCRTR2 w/PI/293T/Single Cells/PI, SSC-A subset-1/HCRTR2-GFP+/AF555+	101
> > > > > >	293T-HCRTR2 w/PI/293T/Single Cells/PI, SSC-A subset-1/HCRTR2-GFP+/AF555+	116
> > > > >	293T-HCRTR2 w/PI/293T/Single Cells/PI, SSC-A subset-1/HCRTR2-GFP+/AF555-	0	0
> > > >	293T-HCRTR2 w/PI/293T/Single Cells/PI, SSC-A subset-1/HCRTR2-GFP-	67	24747
> > > > >	293T-HCRTR2 w/PI/293T/Single Cells/PI, SSC-A subset-1/HCRTR2-GFP-/AF555+	100	24747
> > > > > >	293T-HCRTR2 w/PI/293T/Single Cells/PI, SSC-A subset-1/HCRTR2-GFP-/AF555+	72
> > > > > >	293T-HCRTR2 w/PI/293T/Single Cells/PI, SSC-A subset-1/HCRTR2-GFP-/AF555+	51.9
> > > > >	293T-HCRTR2 w/PI/293T/Single Cells/PI, SSC-A subset-1/HCRTR2-GFP-/AF555-	0	0
	12644		40000
>	12644/293T	96	38382
> >	12644/293T/Single Cells	98.9	37950
> > >	12644/293T/Single Cells/PI, SSC-A subset	85.4	32403
> > > >	12644/293T/Single Cells/PI, SSC-A subset/Q1: HCRTR2-GFP- , AF555+	23.9	7741
> > > >	12644/293T/Single Cells/PI, SSC-A subset/Q2: HCRTR2-GFP+ , AF555+	23.1	7483
> > > >	12644/293T/Single Cells/PI, SSC-A subset/Q3: HCRTR2-GFP+ , AF555-	5.84	1891
> > > >	12644/293T/Single Cells/PI, SSC-A subset/Q4: HCRTR2-GFP- , AF555-	47.2	15288
> > >	12644/293T/Single Cells/PI, SSC-A subset-1	85	32264
> > > >	12644/293T/Single Cells/PI, SSC-A subset-1/HCRTR2-GFP+	29.1	9396
> > > > >	12644/293T/Single Cells/PI, SSC-A subset-1/HCRTR2-GFP+/AF555+	100	9396
> > > > > >	12644/293T/Single Cells/PI, SSC-A subset-1/HCRTR2-GFP+/AF555+	3533
> > > > > >	12644/293T/Single Cells/PI, SSC-A subset-1/HCRTR2-GFP+/AF555+	2757
> > > > >	12644/293T/Single Cells/PI, SSC-A subset-1/HCRTR2-GFP+/AF555-	0	0
> > > >	12644/293T/Single Cells/PI, SSC-A subset-1/HCRTR2-GFP-	70.9	22868
> > > > >	12644/293T/Single Cells/PI, SSC-A subset-1/HCRTR2-GFP-/AF555+	100	22868
> > > > > >	12644/293T/Single Cells/PI, SSC-A subset-1/HCRTR2-GFP-/AF555+	1159
> > > > > >	12644/293T/Single Cells/PI, SSC-A subset-1/HCRTR2-GFP-/AF555+	696
> > > > >	12644/293T/Single Cells/PI, SSC-A subset-1/HCRTR2-GFP-/AF555-	0	0
	156877 w/PI		100000
>	156877 w/PI/293T	13	13021
> >	156877 w/PI/293T/Single Cells	98.1	12775
> > >	156877 w/PI/293T/Single Cells/PI, SSC-A subset	27.5	3510
> > > >	156877 w/PI/293T/Single Cells/PI, SSC-A subset/Q1: HCRTR2-GFP- , AF555+	0.11	4
> > > >	156877 w/PI/293T/Single Cells/PI, SSC-A subset/Q2: HCRTR2-GFP+ , AF555+	0	0
> > > >	156877 w/PI/293T/Single Cells/PI, SSC-A subset/Q3: HCRTR2-GFP+ , AF555-	0	0
> > > >	156877 w/PI/293T/Single Cells/PI, SSC-A subset/Q4: HCRTR2-GFP- , AF555-	99.9	3506
> > >	156877 w/PI/293T/Single Cells/PI, SSC-A subset-1	26.4	3373
> > > >	156877 w/PI/293T/Single Cells/PI, SSC-A subset-1/HCRTR2-GFP+	0	0
> > > > >	156877 w/PI/293T/Single Cells/PI, SSC-A subset-1/HCRTR2-GFP+/AF555+	0	0
> > > > > >	156877 w/PI/293T/Single Cells/PI, SSC-A subset-1/HCRTR2-GFP+/AF555+	n/a
> > > > > >	156877 w/PI/293T/Single Cells/PI, SSC-A subset-1/HCRTR2-GFP+/AF555+	n/a
> > > > >	156877 w/PI/293T/Single Cells/PI, SSC-A subset-1/HCRTR2-GFP+/AF555-	0	0
> > > >	156877 w/PI/293T/Single Cells/PI, SSC-A subset-1/HCRTR2-GFP-	100	3373
> > > > >	156877 w/PI/293T/Single Cells/PI, SSC-A subset-1/HCRTR2-GFP-/AF555+	100	3373
> > > > > >	156877 w/PI/293T/Single Cells/PI, SSC-A subset-1/HCRTR2-GFP-/AF555+	257
> > > > > >	156877 w/PI/293T/Single Cells/PI, SSC-A subset-1/HCRTR2-GFP-/AF555+	245
> > > > >	156877 w/PI/293T/Single Cells/PI, SSC-A subset-1/HCRTR2-GFP-/AF555-	0	0
>	156877 w/PI/lymphocytes	40	40013
> >	156877 w/PI/lymphocytes/Single Cells	99	39631
> > >	156877 w/PI/lymphocytes/Single Cells/PI, SSC-A subset	38.1	15116
> > > >	156877 w/PI/lymphocytes/Single Cells/PI, SSC-A subset/Q1: HCRTR2-GFP- , AF555+	0.046	7
> > > >	156877 w/PI/lymphocytes/Single Cells/PI, SSC-A subset/Q2: HCRTR2-GFP+ , AF555+	0	0
> > > >	156877 w/PI/lymphocytes/Single Cells/PI, SSC-A subset/Q3: HCRTR2-GFP+ , AF555-	0	0
> > > >	156877 w/PI/lymphocytes/Single Cells/PI, SSC-A subset/Q4: HCRTR2-GFP- , AF555-	100	15109
	FITC Stained Control		3534
>	FITC Stained Control/293T	86	3039
> >	FITC Stained Control/293T/Single Cells	97.6	2967
	Ling 30		33559
>	Ling 30/293T	95.7	32107
> >	Ling 30/293T/Single Cells	99	31781
> > >	Ling 30/293T/Single Cells/PI, SSC-A subset	85.6	27208
> > > >	Ling 30/293T/Single Cells/PI, SSC-A subset/Q1: HCRTR2-GFP- , AF555+	58.3	15874
> > > >	Ling 30/293T/Single Cells/PI, SSC-A subset/Q2: HCRTR2-GFP+ , AF555+	24.1	6548
> > > >	Ling 30/293T/Single Cells/PI, SSC-A subset/Q3: HCRTR2-GFP+ , AF555-	4.01	1092
> > > >	Ling 30/293T/Single Cells/PI, SSC-A subset/Q4: HCRTR2-GFP- , AF555-	13.6	3694
> > >	Ling 30/293T/Single Cells/PI, SSC-A subset-1	81	25737
> > > >	Ling 30/293T/Single Cells/PI, SSC-A subset-1/HCRTR2-GFP+	28	7215
> > > > >	Ling 30/293T/Single Cells/PI, SSC-A subset-1/HCRTR2-GFP+/AF555+	100	7215
> > > > > >	Ling 30/293T/Single Cells/PI, SSC-A subset-1/HCRTR2-GFP+/AF555+	3466
> > > > > >	Ling 30/293T/Single Cells/PI, SSC-A subset-1/HCRTR2-GFP+/AF555+	2885
> > > > >	Ling 30/293T/Single Cells/PI, SSC-A subset-1/HCRTR2-GFP+/AF555-	0	0
> > > >	Ling 30/293T/Single Cells/PI, SSC-A subset-1/HCRTR2-GFP-	72	18522
> > > > >	Ling 30/293T/Single Cells/PI, SSC-A subset-1/HCRTR2-GFP-/AF555+	100	18522
> > > > > >	Ling 30/293T/Single Cells/PI, SSC-A subset-1/HCRTR2-GFP-/AF555+	3142
> > > > > >	Ling 30/293T/Single Cells/PI, SSC-A subset-1/HCRTR2-GFP-/AF555+	2563
> > > > >	Ling 30/293T/Single Cells/PI, SSC-A subset-1/HCRTR2-GFP-/AF555-	0	0
	Ling 47		34889
>	Ling 47/293T	91.1	31768
> >	Ling 47/293T/Single Cells	98.9	31433
> > >	Ling 47/293T/Single Cells/PI, SSC-A subset	84.9	26702
> > > >	Ling 47/293T/Single Cells/PI, SSC-A subset/Q1: HCRTR2-GFP- , AF555+	65	17353
> > > >	Ling 47/293T/Single Cells/PI, SSC-A subset/Q2: HCRTR2-GFP+ , AF555+	29.4	7851
> > > >	Ling 47/293T/Single Cells/PI, SSC-A subset/Q3: HCRTR2-GFP+ , AF555-	1.33	356
> > > >	Ling 47/293T/Single Cells/PI, SSC-A subset/Q4: HCRTR2-GFP- , AF555-	4.28	1142
> > >	Ling 47/293T/Single Cells/PI, SSC-A subset-1	78.2	24590
> > > >	Ling 47/293T/Single Cells/PI, SSC-A subset-1/HCRTR2-GFP+	30.7	7540
> > > > >	Ling 47/293T/Single Cells/PI, SSC-A subset-1/HCRTR2-GFP+/AF555+	100	7540
> > > > > >	Ling 47/293T/Single Cells/PI, SSC-A subset-1/HCRTR2-GFP+/AF555+	5457
> > > > > >	Ling 47/293T/Single Cells/PI, SSC-A subset-1/HCRTR2-GFP+/AF555+	4753
> > > > >	Ling 47/293T/Single Cells/PI, SSC-A subset-1/HCRTR2-GFP+/AF555-	0	0
> > > >	Ling 47/293T/Single Cells/PI, SSC-A subset-1/HCRTR2-GFP-	69.3	17050
> > > > >	Ling 47/293T/Single Cells/PI, SSC-A subset-1/HCRTR2-GFP-/AF555+	100	17050
> > > > > >	Ling 47/293T/Single Cells/PI, SSC-A subset-1/HCRTR2-GFP-/AF555+	4997
> > > > > >	Ling 47/293T/Single Cells/PI, SSC-A subset-1/HCRTR2-GFP-/AF555+	4302
> > > > >	Ling 47/293T/Single Cells/PI, SSC-A subset-1/HCRTR2-GFP-/AF555-	0	0
	Ling 70		39985
>	Ling 70/293T	96.3	38501
> >	Ling 70/293T/Single Cells	98.7	38017
> > >	Ling 70/293T/Single Cells/PI, SSC-A subset	80.3	30533
> > > >	Ling 70/293T/Single Cells/PI, SSC-A subset/Q1: HCRTR2-GFP- , AF555+	24.3	7413
> > > >	Ling 70/293T/Single Cells/PI, SSC-A subset/Q2: HCRTR2-GFP+ , AF555+	22	6713
> > > >	Ling 70/293T/Single Cells/PI, SSC-A subset/Q3: HCRTR2-GFP+ , AF555-	2.87	877
> > > >	Ling 70/293T/Single Cells/PI, SSC-A subset/Q4: HCRTR2-GFP- , AF555-	50.9	15530
> > >	Ling 70/293T/Single Cells/PI, SSC-A subset-1	79.3	30136
> > > >	Ling 70/293T/Single Cells/PI, SSC-A subset-1/HCRTR2-GFP+	24.5	7384
> > > > >	Ling 70/293T/Single Cells/PI, SSC-A subset-1/HCRTR2-GFP+/AF555+	100	7384
> > > > > >	Ling 70/293T/Single Cells/PI, SSC-A subset-1/HCRTR2-GFP+/AF555+	4760
> > > > > >	Ling 70/293T/Single Cells/PI, SSC-A subset-1/HCRTR2-GFP+/AF555+	4044
> > > > >	Ling 70/293T/Single Cells/PI, SSC-A subset-1/HCRTR2-GFP+/AF555-	0	0
> > > >	Ling 70/293T/Single Cells/PI, SSC-A subset-1/HCRTR2-GFP-	75.5	22752
> > > > >	Ling 70/293T/Single Cells/PI, SSC-A subset-1/HCRTR2-GFP-/AF555+	100	22752
> > > > > >	Ling 70/293T/Single Cells/PI, SSC-A subset-1/HCRTR2-GFP-/AF555+	1050
> > > > > >	Ling 70/293T/Single Cells/PI, SSC-A subset-1/HCRTR2-GFP-/AF555+	631
> > > > >	Ling 70/293T/Single Cells/PI, SSC-A subset-1/HCRTR2-GFP-/AF555-	0	0
	Ling 77		34006
>	Ling 77/293T	96.4	32785
> >	Ling 77/293T/Single Cells	98.7	32370
> > >	Ling 77/293T/Single Cells/PI, SSC-A subset	87.9	28440
> > > >	Ling 77/293T/Single Cells/PI, SSC-A subset/Q1: HCRTR2-GFP- , AF555+	25.4	7219
> > > >	Ling 77/293T/Single Cells/PI, SSC-A subset/Q2: HCRTR2-GFP+ , AF555+	16.4	4668
> > > >	Ling 77/293T/Single Cells/PI, SSC-A subset/Q3: HCRTR2-GFP+ , AF555-	15.4	4380
> > > >	Ling 77/293T/Single Cells/PI, SSC-A subset/Q4: HCRTR2-GFP- , AF555-	42.8	12173
> > >	Ling 77/293T/Single Cells/PI, SSC-A subset-1	87.5	28338
> > > >	Ling 77/293T/Single Cells/PI, SSC-A subset-1/HCRTR2-GFP+	32.1	9109
> > > > >	Ling 77/293T/Single Cells/PI, SSC-A subset-1/HCRTR2-GFP+/AF555+	100	9109
> > > > > >	Ling 77/293T/Single Cells/PI, SSC-A subset-1/HCRTR2-GFP+/AF555+	1811
> > > > > >	Ling 77/293T/Single Cells/PI, SSC-A subset-1/HCRTR2-GFP+/AF555+	1147
> > > > >	Ling 77/293T/Single Cells/PI, SSC-A subset-1/HCRTR2-GFP+/AF555-	0	0
> > > >	Ling 77/293T/Single Cells/PI, SSC-A subset-1/HCRTR2-GFP-	67.9	19229
> > > > >	Ling 77/293T/Single Cells/PI, SSC-A subset-1/HCRTR2-GFP-/AF555+	100	19229
> > > > > >	Ling 77/293T/Single Cells/PI, SSC-A subset-1/HCRTR2-GFP-/AF555+	1244
> > > > > >	Ling 77/293T/Single Cells/PI, SSC-A subset-1/HCRTR2-GFP-/AF555+	760
> > > > >	Ling 77/293T/Single Cells/PI, SSC-A subset-1/HCRTR2-GFP-/AF555-	0	0
	Ling 83		39344
>	Ling 83/293T	96.1	37807
> >	Ling 83/293T/Single Cells	98.8	37357
> > >	Ling 83/293T/Single Cells/PI, SSC-A subset	88.6	33080
> > > >	Ling 83/293T/Single Cells/PI, SSC-A subset/Q1: HCRTR2-GFP- , AF555+	40.2	13291
> > > >	Ling 83/293T/Single Cells/PI, SSC-A subset/Q2: HCRTR2-GFP+ , AF555+	20	6623
> > > >	Ling 83/293T/Single Cells/PI, SSC-A subset/Q3: HCRTR2-GFP+ , AF555-	12.2	4033
> > > >	Ling 83/293T/Single Cells/PI, SSC-A subset/Q4: HCRTR2-GFP- , AF555-	27.6	9133
> > >	Ling 83/293T/Single Cells/PI, SSC-A subset-1	88.3	32979
> > > >	Ling 83/293T/Single Cells/PI, SSC-A subset-1/HCRTR2-GFP+	32.5	10726
> > > > >	Ling 83/293T/Single Cells/PI, SSC-A subset-1/HCRTR2-GFP+/AF555+	100	10726
> > > > > >	Ling 83/293T/Single Cells/PI, SSC-A subset-1/HCRTR2-GFP+/AF555+	2184
> > > > > >	Ling 83/293T/Single Cells/PI, SSC-A subset-1/HCRTR2-GFP+/AF555+	1597
> > > > >	Ling 83/293T/Single Cells/PI, SSC-A subset-1/HCRTR2-GFP+/AF555-	0	0
> > > >	Ling 83/293T/Single Cells/PI, SSC-A subset-1/HCRTR2-GFP-	67.5	22253
> > > > >	Ling 83/293T/Single Cells/PI, SSC-A subset-1/HCRTR2-GFP-/AF555+	100	22253
> > > > > >	Ling 83/293T/Single Cells/PI, SSC-A subset-1/HCRTR2-GFP-/AF555+	2014
> > > > > >	Ling 83/293T/Single Cells/PI, SSC-A subset-1/HCRTR2-GFP-/AF555+	1469
> > > > >	Ling 83/293T/Single Cells/PI, SSC-A subset-1/HCRTR2-GFP-/AF555-	0	0
	Ling 86		27663
>	Ling 86/293T	95.6	26448
> >	Ling 86/293T/Single Cells	98.9	26165
> > >	Ling 86/293T/Single Cells/PI, SSC-A subset	85.3	22313
> > > >	Ling 86/293T/Single Cells/PI, SSC-A subset/Q1: HCRTR2-GFP- , AF555+	35.5	7918
> > > >	Ling 86/293T/Single Cells/PI, SSC-A subset/Q2: HCRTR2-GFP+ , AF555+	19.5	4361
> > > >	Ling 86/293T/Single Cells/PI, SSC-A subset/Q3: HCRTR2-GFP+ , AF555-	10.1	2262
> > > >	Ling 86/293T/Single Cells/PI, SSC-A subset/Q4: HCRTR2-GFP- , AF555-	34.8	7772
> > >	Ling 86/293T/Single Cells/PI, SSC-A subset-1	85.1	22254
> > > >	Ling 86/293T/Single Cells/PI, SSC-A subset-1/HCRTR2-GFP+	30.1	6693
> > > > >	Ling 86/293T/Single Cells/PI, SSC-A subset-1/HCRTR2-GFP+/AF555+	100	6693
> > > > > >	Ling 86/293T/Single Cells/PI, SSC-A subset-1/HCRTR2-GFP+/AF555+	2276
> > > > > >	Ling 86/293T/Single Cells/PI, SSC-A subset-1/HCRTR2-GFP+/AF555+	1662
> > > > >	Ling 86/293T/Single Cells/PI, SSC-A subset-1/HCRTR2-GFP+/AF555-	0	0
> > > >	Ling 86/293T/Single Cells/PI, SSC-A subset-1/HCRTR2-GFP-	69.9	15561
> > > > >	Ling 86/293T/Single Cells/PI, SSC-A subset-1/HCRTR2-GFP-/AF555+	100	15561
> > > > > >	Ling 86/293T/Single Cells/PI, SSC-A subset-1/HCRTR2-GFP-/AF555+	1656
> > > > > >	Ling 86/293T/Single Cells/PI, SSC-A subset-1/HCRTR2-GFP-/AF555+	1147
> > > > >	Ling 86/293T/Single Cells/PI, SSC-A subset-1/HCRTR2-GFP-/AF555-	0	0
	PE Stained Control		3913
>	PE Stained Control/293T	80.7	3159
> >	PE Stained Control/293T/Single Cells	97.4	3076
	PE-Cy5 Stained Control		3484
>	PE-Cy5 Stained Control/293T	13.7	478
> >	PE-Cy5 Stained Control/293T/Single Cells	97.7	467
	Unstained Control		2893
>	Unstained Control/293T	96.2	2783
> >	Unstained Control/293T/Single Cells	95	2645
	gluo 2		40200
>	gluo 2/293T	96.1	38621
> >	gluo 2/293T/Single Cells	98.8	38144
> > >	gluo 2/293T/Single Cells/PI, SSC-A subset	89.9	34276
> > > >	gluo 2/293T/Single Cells/PI, SSC-A subset/Q1: HCRTR2-GFP- , AF555+	67	22956
> > > >	gluo 2/293T/Single Cells/PI, SSC-A subset/Q2: HCRTR2-GFP+ , AF555+	32.8	11249
> > > >	gluo 2/293T/Single Cells/PI, SSC-A subset/Q3: HCRTR2-GFP+ , AF555-	0.064	22
> > > >	gluo 2/293T/Single Cells/PI, SSC-A subset/Q4: HCRTR2-GFP- , AF555-	0.14	49
> > >	gluo 2/293T/Single Cells/PI, SSC-A subset-1	54.1	20653
> > > >	gluo 2/293T/Single Cells/PI, SSC-A subset-1/HCRTR2-GFP+	30.2	6240
> > > > >	gluo 2/293T/Single Cells/PI, SSC-A subset-1/HCRTR2-GFP+/AF555+	100	6240
> > > > > >	gluo 2/293T/Single Cells/PI, SSC-A subset-1/HCRTR2-GFP+/AF555+	8023
> > > > > >	gluo 2/293T/Single Cells/PI, SSC-A subset-1/HCRTR2-GFP+/AF555+	7908
> > > > >	gluo 2/293T/Single Cells/PI, SSC-A subset-1/HCRTR2-GFP+/AF555-	0	0
> > > >	gluo 2/293T/Single Cells/PI, SSC-A subset-1/HCRTR2-GFP-	69.8	14413
> > > > >	gluo 2/293T/Single Cells/PI, SSC-A subset-1/HCRTR2-GFP-/AF555+	100	14413
> > > > > >	gluo 2/293T/Single Cells/PI, SSC-A subset-1/HCRTR2-GFP-/AF555+	7818
> > > > > >	gluo 2/293T/Single Cells/PI, SSC-A subset-1/HCRTR2-GFP-/AF555+	7651
> > > > >	gluo 2/293T/Single Cells/PI, SSC-A subset-1/HCRTR2-GFP-/AF555-	0	0
	gluo 7		40000
>	gluo 7/293T	96.1	38441
> >	gluo 7/293T/Single Cells	98.8	37971
> > >	gluo 7/293T/Single Cells/PI, SSC-A subset	85.8	32575
> > > >	gluo 7/293T/Single Cells/PI, SSC-A subset/Q1: HCRTR2-GFP- , AF555+	50.1	16306
> > > >	gluo 7/293T/Single Cells/PI, SSC-A subset/Q2: HCRTR2-GFP+ , AF555+	25.6	8339
> > > >	gluo 7/293T/Single Cells/PI, SSC-A subset/Q3: HCRTR2-GFP+ , AF555-	5.04	1643
> > > >	gluo 7/293T/Single Cells/PI, SSC-A subset/Q4: HCRTR2-GFP- , AF555-	19.3	6287
> > >	gluo 7/293T/Single Cells/PI, SSC-A subset-1	85.3	32405
> > > >	gluo 7/293T/Single Cells/PI, SSC-A subset-1/HCRTR2-GFP+	30.9	10004
> > > > >	gluo 7/293T/Single Cells/PI, SSC-A subset-1/HCRTR2-GFP+/AF555+	100	10004
> > > > > >	gluo 7/293T/Single Cells/PI, SSC-A subset-1/HCRTR2-GFP+/AF555+	3466
> > > > > >	gluo 7/293T/Single Cells/PI, SSC-A subset-1/HCRTR2-GFP+/AF555+	2757
> > > > >	gluo 7/293T/Single Cells/PI, SSC-A subset-1/HCRTR2-GFP+/AF555-	0	0
> > > >	gluo 7/293T/Single Cells/PI, SSC-A subset-1/HCRTR2-GFP-	69.1	22401
> > > > >	gluo 7/293T/Single Cells/PI, SSC-A subset-1/HCRTR2-GFP-/AF555+	100	22401
> > > > > >	gluo 7/293T/Single Cells/PI, SSC-A subset-1/HCRTR2-GFP-/AF555+	2436
> > > > > >	gluo 7/293T/Single Cells/PI, SSC-A subset-1/HCRTR2-GFP-/AF555+	1984
> > > > >	gluo 7/293T/Single Cells/PI, SSC-A subset-1/HCRTR2-GFP-/AF555-	0	0
	gluo 10		40077
>	gluo 10/293T	96.1	38515
> >	gluo 10/293T/Single Cells	99	38146
> > >	gluo 10/293T/Single Cells/PI, SSC-A subset	87.9	33512
> > > >	gluo 10/293T/Single Cells/PI, SSC-A subset/Q1: HCRTR2-GFP- , AF555+	66.7	22353
> > > >	gluo 10/293T/Single Cells/PI, SSC-A subset/Q2: HCRTR2-GFP+ , AF555+	30.7	10297
> > > >	gluo 10/293T/Single Cells/PI, SSC-A subset/Q3: HCRTR2-GFP+ , AF555-	0.44	146
> > > >	gluo 10/293T/Single Cells/PI, SSC-A subset/Q4: HCRTR2-GFP- , AF555-	2.14	716
> > >	gluo 10/293T/Single Cells/PI, SSC-A subset-1	73	27838
> > > >	gluo 10/293T/Single Cells/PI, SSC-A subset-1/HCRTR2-GFP+	30.3	8435
> > > > >	gluo 10/293T/Single Cells/PI, SSC-A subset-1/HCRTR2-GFP+/AF555+	100	8435
> > > > > >	gluo 10/293T/Single Cells/PI, SSC-A subset-1/HCRTR2-GFP+/AF555+	5386
> > > > > >	gluo 10/293T/Single Cells/PI, SSC-A subset-1/HCRTR2-GFP+/AF555+	5139
> > > > >	gluo 10/293T/Single Cells/PI, SSC-A subset-1/HCRTR2-GFP+/AF555-	0	0
> > > >	gluo 10/293T/Single Cells/PI, SSC-A subset-1/HCRTR2-GFP-	69.7	19403
> > > > >	gluo 10/293T/Single Cells/PI, SSC-A subset-1/HCRTR2-GFP-/AF555+	100	19403
> > > > > >	gluo 10/293T/Single Cells/PI, SSC-A subset-1/HCRTR2-GFP-/AF555+	4845
> > > > > >	gluo 10/293T/Single Cells/PI, SSC-A subset-1/HCRTR2-GFP-/AF555+	4495
> > > > >	gluo 10/293T/Single Cells/PI, SSC-A subset-1/HCRTR2-GFP-/AF555-	0	0
	gluo 18		40000
>	gluo 18/293T	96.4	38575
> >	gluo 18/293T/Single Cells	98.9	38145
> > >	gluo 18/293T/Single Cells/PI, SSC-A subset	88.5	33745
> > > >	gluo 18/293T/Single Cells/PI, SSC-A subset/Q1: HCRTR2-GFP- , AF555+	38.5	13004
> > > >	gluo 18/293T/Single Cells/PI, SSC-A subset/Q2: HCRTR2-GFP+ , AF555+	21.7	7309
> > > >	gluo 18/293T/Single Cells/PI, SSC-A subset/Q3: HCRTR2-GFP+ , AF555-	11.8	3995
> > > >	gluo 18/293T/Single Cells/PI, SSC-A subset/Q4: HCRTR2-GFP- , AF555-	28	9437
> > >	gluo 18/293T/Single Cells/PI, SSC-A subset-1	88.2	33638
> > > >	gluo 18/293T/Single Cells/PI, SSC-A subset-1/HCRTR2-GFP+	33.9	11388
> > > > >	gluo 18/293T/Single Cells/PI, SSC-A subset-1/HCRTR2-GFP+/AF555+	100	11388
> > > > > >	gluo 18/293T/Single Cells/PI, SSC-A subset-1/HCRTR2-GFP+/AF555+	2168
> > > > > >	gluo 18/293T/Single Cells/PI, SSC-A subset-1/HCRTR2-GFP+/AF555+	1662
> > > > >	gluo 18/293T/Single Cells/PI, SSC-A subset-1/HCRTR2-GFP+/AF555-	0	0
> > > >	gluo 18/293T/Single Cells/PI, SSC-A subset-1/HCRTR2-GFP-	66.1	22250
> > > > >	gluo 18/293T/Single Cells/PI, SSC-A subset-1/HCRTR2-GFP-/AF555+	100	22250
> > > > > >	gluo 18/293T/Single Cells/PI, SSC-A subset-1/HCRTR2-GFP-/AF555+	1820
> > > > > >	gluo 18/293T/Single Cells/PI, SSC-A subset-1/HCRTR2-GFP-/AF555+	1340
> > > > >	gluo 18/293T/Single Cells/PI, SSC-A subset-1/HCRTR2-GFP-/AF555-	0	0
	gluo 19		32966
>	gluo 19/293T	95.8	31582
> >	gluo 19/293T/Single Cells	99	31275
> > >	gluo 19/293T/Single Cells/PI, SSC-A subset	91.6	28635
> > > >	gluo 19/293T/Single Cells/PI, SSC-A subset/Q1: HCRTR2-GFP- , AF555+	41.8	11959
> > > >	gluo 19/293T/Single Cells/PI, SSC-A subset/Q2: HCRTR2-GFP+ , AF555+	24.7	7072
> > > >	gluo 19/293T/Single Cells/PI, SSC-A subset/Q3: HCRTR2-GFP+ , AF555-	6.57	1882
> > > >	gluo 19/293T/Single Cells/PI, SSC-A subset/Q4: HCRTR2-GFP- , AF555-	27	7722
> > >	gluo 19/293T/Single Cells/PI, SSC-A subset-1	91.3	28567
> > > >	gluo 19/293T/Single Cells/PI, SSC-A subset-1/HCRTR2-GFP+	31.6	9025
> > > > >	gluo 19/293T/Single Cells/PI, SSC-A subset-1/HCRTR2-GFP+/AF555+	100	9025
> > > > > >	gluo 19/293T/Single Cells/PI, SSC-A subset-1/HCRTR2-GFP+/AF555+	3012
> > > > > >	gluo 19/293T/Single Cells/PI, SSC-A subset-1/HCRTR2-GFP+/AF555+	2370
> > > > >	gluo 19/293T/Single Cells/PI, SSC-A subset-1/HCRTR2-GFP+/AF555-	0	0
> > > >	gluo 19/293T/Single Cells/PI, SSC-A subset-1/HCRTR2-GFP-	68.4	19542
> > > > >	gluo 19/293T/Single Cells/PI, SSC-A subset-1/HCRTR2-GFP-/AF555+	100	19542
> > > > > >	gluo 19/293T/Single Cells/PI, SSC-A subset-1/HCRTR2-GFP-/AF555+	1989
> > > > > >	gluo 19/293T/Single Cells/PI, SSC-A subset-1/HCRTR2-GFP-/AF555+	1469
> > > > >	gluo 19/293T/Single Cells/PI, SSC-A subset-1/HCRTR2-GFP-/AF555-	0	0
	gluo 20		40004
>	gluo 20/293T	96	38407
> >	gluo 20/293T/Single Cells	99	38014
> > >	gluo 20/293T/Single Cells/PI, SSC-A subset	89.3	33961
> > > >	gluo 20/293T/Single Cells/PI, SSC-A subset/Q1: HCRTR2-GFP- , AF555+	48.5	16472
> > > >	gluo 20/293T/Single Cells/PI, SSC-A subset/Q2: HCRTR2-GFP+ , AF555+	24.9	8465
> > > >	gluo 20/293T/Single Cells/PI, SSC-A subset/Q3: HCRTR2-GFP+ , AF555-	6.43	2182
> > > >	gluo 20/293T/Single Cells/PI, SSC-A subset/Q4: HCRTR2-GFP- , AF555-	20.1	6842
> > >	gluo 20/293T/Single Cells/PI, SSC-A subset-1	89.2	33924
> > > >	gluo 20/293T/Single Cells/PI, SSC-A subset-1/HCRTR2-GFP+	31.8	10776
> > > > >	gluo 20/293T/Single Cells/PI, SSC-A subset-1/HCRTR2-GFP+/AF555+	100	10776
> > > > > >	gluo 20/293T/Single Cells/PI, SSC-A subset-1/HCRTR2-GFP+/AF555+	1985
> > > > > >	gluo 20/293T/Single Cells/PI, SSC-A subset-1/HCRTR2-GFP+/AF555+	1726
> > > > >	gluo 20/293T/Single Cells/PI, SSC-A subset-1/HCRTR2-GFP+/AF555-	0	0
> > > >	gluo 20/293T/Single Cells/PI, SSC-A subset-1/HCRTR2-GFP-	68.2	23148
> > > > >	gluo 20/293T/Single Cells/PI, SSC-A subset-1/HCRTR2-GFP-/AF555+	100	23148
> > > > > >	gluo 20/293T/Single Cells/PI, SSC-A subset-1/HCRTR2-GFP-/AF555+	1624
> > > > > >	gluo 20/293T/Single Cells/PI, SSC-A subset-1/HCRTR2-GFP-/AF555+	1469
> > > > >	gluo 20/293T/Single Cells/PI, SSC-A subset-1/HCRTR2-GFP-/AF555-	0	0
	gluo 21		40000
>	gluo 21/293T	95.8	38337
> >	gluo 21/293T/Single Cells	98.8	37881
> > >	gluo 21/293T/Single Cells/PI, SSC-A subset	88.6	33573
> > > >	gluo 21/293T/Single Cells/PI, SSC-A subset/Q1: HCRTR2-GFP- , AF555+	54	18120
> > > >	gluo 21/293T/Single Cells/PI, SSC-A subset/Q2: HCRTR2-GFP+ , AF555+	28.2	9484
> > > >	gluo 21/293T/Single Cells/PI, SSC-A subset/Q3: HCRTR2-GFP+ , AF555-	4.23	1420
> > > >	gluo 21/293T/Single Cells/PI, SSC-A subset/Q4: HCRTR2-GFP- , AF555-	13.5	4549
> > >	gluo 21/293T/Single Cells/PI, SSC-A subset-1	76.2	28859
> > > >	gluo 21/293T/Single Cells/PI, SSC-A subset-1/HCRTR2-GFP+	31.9	9203
> > > > >	gluo 21/293T/Single Cells/PI, SSC-A subset-1/HCRTR2-GFP+/AF555+	100	9203
> > > > > >	gluo 21/293T/Single Cells/PI, SSC-A subset-1/HCRTR2-GFP+/AF555+	3715
> > > > > >	gluo 21/293T/Single Cells/PI, SSC-A subset-1/HCRTR2-GFP+/AF555+	2950
> > > > >	gluo 21/293T/Single Cells/PI, SSC-A subset-1/HCRTR2-GFP+/AF555-	0	0
> > > >	gluo 21/293T/Single Cells/PI, SSC-A subset-1/HCRTR2-GFP-	68.1	19656
> > > > >	gluo 21/293T/Single Cells/PI, SSC-A subset-1/HCRTR2-GFP-/AF555+	100	19656
> > > > > >	gluo 21/293T/Single Cells/PI, SSC-A subset-1/HCRTR2-GFP-/AF555+	3214
> > > > > >	gluo 21/293T/Single Cells/PI, SSC-A subset-1/HCRTR2-GFP-/AF555+	2370
> > > > >	gluo 21/293T/Single Cells/PI, SSC-A subset-1/HCRTR2-GFP-/AF555-	0	0
	gluo 23		40000
>	gluo 23/293T	95.6	38222
> >	gluo 23/293T/Single Cells	99.1	37894
> > >	gluo 23/293T/Single Cells/PI, SSC-A subset	91	34475
> > > >	gluo 23/293T/Single Cells/PI, SSC-A subset/Q1: HCRTR2-GFP- , AF555+	23.3	8040
> > > >	gluo 23/293T/Single Cells/PI, SSC-A subset/Q2: HCRTR2-GFP+ , AF555+	13.8	4764
> > > >	gluo 23/293T/Single Cells/PI, SSC-A subset/Q3: HCRTR2-GFP+ , AF555-	18.1	6252
> > > >	gluo 23/293T/Single Cells/PI, SSC-A subset/Q4: HCRTR2-GFP- , AF555-	44.7	15419
> > >	gluo 23/293T/Single Cells/PI, SSC-A subset-1	90.8	34413
> > > >	gluo 23/293T/Single Cells/PI, SSC-A subset-1/HCRTR2-GFP+	32.3	11110
> > > > >	gluo 23/293T/Single Cells/PI, SSC-A subset-1/HCRTR2-GFP+/AF555+	100	11110
> > > > > >	gluo 23/293T/Single Cells/PI, SSC-A subset-1/HCRTR2-GFP+/AF555+	1329
> > > > > >	gluo 23/293T/Single Cells/PI, SSC-A subset-1/HCRTR2-GFP+/AF555+	953
> > > > >	gluo 23/293T/Single Cells/PI, SSC-A subset-1/HCRTR2-GFP+/AF555-	0	0
> > > >	gluo 23/293T/Single Cells/PI, SSC-A subset-1/HCRTR2-GFP-	67.7	23303
> > > > >	gluo 23/293T/Single Cells/PI, SSC-A subset-1/HCRTR2-GFP-/AF555+	100	23303
> > > > > >	gluo 23/293T/Single Cells/PI, SSC-A subset-1/HCRTR2-GFP-/AF555+	1105
> > > > > >	gluo 23/293T/Single Cells/PI, SSC-A subset-1/HCRTR2-GFP-/AF555+	760
> > > > >	gluo 23/293T/Single Cells/PI, SSC-A subset-1/HCRTR2-GFP-/AF555-	0	0
	gluo 24		40000
>	gluo 24/293T	96.1	38442
> >	gluo 24/293T/Single Cells	98.8	37972
> > >	gluo 24/293T/Single Cells/PI, SSC-A subset	89.4	33934
> > > >	gluo 24/293T/Single Cells/PI, SSC-A subset/Q1: HCRTR2-GFP- , AF555+	38.2	12973
> > > >	gluo 24/293T/Single Cells/PI, SSC-A subset/Q2: HCRTR2-GFP+ , AF555+	24.1	8182
> > > >	gluo 24/293T/Single Cells/PI, SSC-A subset/Q3: HCRTR2-GFP+ , AF555-	8.72	2958
> > > >	gluo 24/293T/Single Cells/PI, SSC-A subset/Q4: HCRTR2-GFP- , AF555-	28.9	9821
> > >	gluo 24/293T/Single Cells/PI, SSC-A subset-1	89.2	33862
> > > >	gluo 24/293T/Single Cells/PI, SSC-A subset-1/HCRTR2-GFP+	33.2	11235
> > > > >	gluo 24/293T/Single Cells/PI, SSC-A subset-1/HCRTR2-GFP+/AF555+	100	11235
> > > > > >	gluo 24/293T/Single Cells/PI, SSC-A subset-1/HCRTR2-GFP+/AF555+	2330
> > > > > >	gluo 24/293T/Single Cells/PI, SSC-A subset-1/HCRTR2-GFP+/AF555+	1919
> > > > >	gluo 24/293T/Single Cells/PI, SSC-A subset-1/HCRTR2-GFP+/AF555-	0	0
> > > >	gluo 24/293T/Single Cells/PI, SSC-A subset-1/HCRTR2-GFP-	66.8	22627
> > > > >	gluo 24/293T/Single Cells/PI, SSC-A subset-1/HCRTR2-GFP-/AF555+	100	22627
> > > > > >	gluo 24/293T/Single Cells/PI, SSC-A subset-1/HCRTR2-GFP-/AF555+	1777
> > > > > >	gluo 24/293T/Single Cells/PI, SSC-A subset-1/HCRTR2-GFP-/AF555+	1340
> > > > >	gluo 24/293T/Single Cells/PI, SSC-A subset-1/HCRTR2-GFP-/AF555-	0	0
	gluo 28		39418
>	gluo 28/293T	95.8	37763
> >	gluo 28/293T/Single Cells	98.8	37314
> > >	gluo 28/293T/Single Cells/PI, SSC-A subset	87	32449
> > > >	gluo 28/293T/Single Cells/PI, SSC-A subset/Q1: HCRTR2-GFP- , AF555+	65.7	21325
> > > >	gluo 28/293T/Single Cells/PI, SSC-A subset/Q2: HCRTR2-GFP+ , AF555+	31.4	10199
> > > >	gluo 28/293T/Single Cells/PI, SSC-A subset/Q3: HCRTR2-GFP+ , AF555-	0.64	207
> > > >	gluo 28/293T/Single Cells/PI, SSC-A subset/Q4: HCRTR2-GFP- , AF555-	2.21	718
> > >	gluo 28/293T/Single Cells/PI, SSC-A subset-1	79.5	29650
> > > >	gluo 28/293T/Single Cells/PI, SSC-A subset-1/HCRTR2-GFP+	31.9	9465
> > > > >	gluo 28/293T/Single Cells/PI, SSC-A subset-1/HCRTR2-GFP+/AF555+	100	9465
> > > > > >	gluo 28/293T/Single Cells/PI, SSC-A subset-1/HCRTR2-GFP+/AF555+	4924
> > > > > >	gluo 28/293T/Single Cells/PI, SSC-A subset-1/HCRTR2-GFP+/AF555+	4560
> > > > >	gluo 28/293T/Single Cells/PI, SSC-A subset-1/HCRTR2-GFP+/AF555-	0	0
> > > >	gluo 28/293T/Single Cells/PI, SSC-A subset-1/HCRTR2-GFP-	68.1	20185
> > > > >	gluo 28/293T/Single Cells/PI, SSC-A subset-1/HCRTR2-GFP-/AF555+	100	20185
> > > > > >	gluo 28/293T/Single Cells/PI, SSC-A subset-1/HCRTR2-GFP-/AF555+	4568
> > > > > >	gluo 28/293T/Single Cells/PI, SSC-A subset-1/HCRTR2-GFP-/AF555+	4173
> > > > >	gluo 28/293T/Single Cells/PI, SSC-A subset-1/HCRTR2-GFP-/AF555-	0	0
	gluo 33		35599
>	gluo 33/293T	95.4	33969
> >	gluo 33/293T/Single Cells	98.8	33556
> > >	gluo 33/293T/Single Cells/PI, SSC-A subset	86.6	29067
> > > >	gluo 33/293T/Single Cells/PI, SSC-A subset/Q1: HCRTR2-GFP- , AF555+	47.3	13761
> > > >	gluo 33/293T/Single Cells/PI, SSC-A subset/Q2: HCRTR2-GFP+ , AF555+	24	6973
> > > >	gluo 33/293T/Single Cells/PI, SSC-A subset/Q3: HCRTR2-GFP+ , AF555-	7.25	2106
> > > >	gluo 33/293T/Single Cells/PI, SSC-A subset/Q4: HCRTR2-GFP- , AF555-	21.4	6227
> > >	gluo 33/293T/Single Cells/PI, SSC-A subset-1	86.4	28985
> > > >	gluo 33/293T/Single Cells/PI, SSC-A subset-1/HCRTR2-GFP+	31.6	9158
> > > > >	gluo 33/293T/Single Cells/PI, SSC-A subset-1/HCRTR2-GFP+/AF555+	100	9158
> > > > > >	gluo 33/293T/Single Cells/PI, SSC-A subset-1/HCRTR2-GFP+/AF555+	2625
> > > > > >	gluo 33/293T/Single Cells/PI, SSC-A subset-1/HCRTR2-GFP+/AF555+	2048
> > > > >	gluo 33/293T/Single Cells/PI, SSC-A subset-1/HCRTR2-GFP+/AF555-	0	0
> > > >	gluo 33/293T/Single Cells/PI, SSC-A subset-1/HCRTR2-GFP-	68.4	19827
> > > > >	gluo 33/293T/Single Cells/PI, SSC-A subset-1/HCRTR2-GFP-/AF555+	100	19827
> > > > > >	gluo 33/293T/Single Cells/PI, SSC-A subset-1/HCRTR2-GFP-/AF555+	2091
> > > > > >	gluo 33/293T/Single Cells/PI, SSC-A subset-1/HCRTR2-GFP-/AF555+	1662
> > > > >	gluo 33/293T/Single Cells/PI, SSC-A subset-1/HCRTR2-GFP-/AF555-	0	0
	gluo 39		40000
>	gluo 39/293T	96	38395
> >	gluo 39/293T/Single Cells	98.9	37974
> > >	gluo 39/293T/Single Cells/PI, SSC-A subset	89	33814
> > > >	gluo 39/293T/Single Cells/PI, SSC-A subset/Q1: HCRTR2-GFP- , AF555+	65.5	22150
> > > >	gluo 39/293T/Single Cells/PI, SSC-A subset/Q2: HCRTR2-GFP+ , AF555+	31.3	10578
> > > >	gluo 39/293T/Single Cells/PI, SSC-A subset/Q3: HCRTR2-GFP+ , AF555-	0.75	255
> > > >	gluo 39/293T/Single Cells/PI, SSC-A subset/Q4: HCRTR2-GFP- , AF555-	2.46	831
> > >	gluo 39/293T/Single Cells/PI, SSC-A subset-1	84.3	32013
> > > >	gluo 39/293T/Single Cells/PI, SSC-A subset-1/HCRTR2-GFP+	32.1	10261
> > > > >	gluo 39/293T/Single Cells/PI, SSC-A subset-1/HCRTR2-GFP+/AF555+	100	10261
> > > > > >	gluo 39/293T/Single Cells/PI, SSC-A subset-1/HCRTR2-GFP+/AF555+	n/a
> > > > > >	gluo 39/293T/Single Cells/PI, SSC-A subset-1/HCRTR2-GFP+/AF555+	4366
> > > > >	gluo 39/293T/Single Cells/PI, SSC-A subset-1/HCRTR2-GFP+/AF555-	0	0
> > > >	gluo 39/293T/Single Cells/PI, SSC-A subset-1/HCRTR2-GFP-	67.9	21752
> > > > >	gluo 39/293T/Single Cells/PI, SSC-A subset-1/HCRTR2-GFP-/AF555+	100	21752
> > > > > >	gluo 39/293T/Single Cells/PI, SSC-A subset-1/HCRTR2-GFP-/AF555+	4392
> > > > > >	gluo 39/293T/Single Cells/PI, SSC-A subset-1/HCRTR2-GFP-/AF555+	3980
> > > > >	gluo 39/293T/Single Cells/PI, SSC-A subset-1/HCRTR2-GFP-/AF555-	0	0
	gluo 42		33107
>	gluo 42/293T	96.3	31877
> >	gluo 42/293T/Single Cells	98.8	31495
> > >	gluo 42/293T/Single Cells/PI, SSC-A subset	86.9	27359
> > > >	gluo 42/293T/Single Cells/PI, SSC-A subset/Q1: HCRTR2-GFP- , AF555+	61.7	16876
> > > >	gluo 42/293T/Single Cells/PI, SSC-A subset/Q2: HCRTR2-GFP+ , AF555+	29.9	8188
> > > >	gluo 42/293T/Single Cells/PI, SSC-A subset/Q3: HCRTR2-GFP+ , AF555-	2.73	746
> > > >	gluo 42/293T/Single Cells/PI, SSC-A subset/Q4: HCRTR2-GFP- , AF555-	5.66	1549
> > >	gluo 42/293T/Single Cells/PI, SSC-A subset-1	82.5	25973
> > > >	gluo 42/293T/Single Cells/PI, SSC-A subset-1/HCRTR2-GFP+	32.7	8502
> > > > >	gluo 42/293T/Single Cells/PI, SSC-A subset-1/HCRTR2-GFP+/AF555+	100	8502
> > > > > >	gluo 42/293T/Single Cells/PI, SSC-A subset-1/HCRTR2-GFP+/AF555+	3509
> > > > > >	gluo 42/293T/Single Cells/PI, SSC-A subset-1/HCRTR2-GFP+/AF555+	3078
> > > > >	gluo 42/293T/Single Cells/PI, SSC-A subset-1/HCRTR2-GFP+/AF555-	0	0
> > > >	gluo 42/293T/Single Cells/PI, SSC-A subset-1/HCRTR2-GFP-	67.3	17471
> > > > >	gluo 42/293T/Single Cells/PI, SSC-A subset-1/HCRTR2-GFP-/AF555+	100	17471
> > > > > >	gluo 42/293T/Single Cells/PI, SSC-A subset-1/HCRTR2-GFP-/AF555+	3475
> > > > > >	gluo 42/293T/Single Cells/PI, SSC-A subset-1/HCRTR2-GFP-/AF555+	3014
> > > > >	gluo 42/293T/Single Cells/PI, SSC-A subset-1/HCRTR2-GFP-/AF555-	0	0
	gluo 45		28751
>	gluo 45/293T	95.9	27568
> >	gluo 45/293T/Single Cells	99.1	27309
> > >	gluo 45/293T/Single Cells/PI, SSC-A subset	90.3	24654
> > > >	gluo 45/293T/Single Cells/PI, SSC-A subset/Q1: HCRTR2-GFP- , AF555+	68.7	16943
> > > >	gluo 45/293T/Single Cells/PI, SSC-A subset/Q2: HCRTR2-GFP+ , AF555+	30.3	7467
> > > >	gluo 45/293T/Single Cells/PI, SSC-A subset/Q3: HCRTR2-GFP+ , AF555-	0.31	76
> > > >	gluo 45/293T/Single Cells/PI, SSC-A subset/Q4: HCRTR2-GFP- , AF555-	0.68	168
> > >	gluo 45/293T/Single Cells/PI, SSC-A subset-1	54.8	14956
> > > >	gluo 45/293T/Single Cells/PI, SSC-A subset-1/HCRTR2-GFP+	29.8	4454
> > > > >	gluo 45/293T/Single Cells/PI, SSC-A subset-1/HCRTR2-GFP+/AF555+	100	4454
> > > > > >	gluo 45/293T/Single Cells/PI, SSC-A subset-1/HCRTR2-GFP+/AF555+	6323
> > > > > >	gluo 45/293T/Single Cells/PI, SSC-A subset-1/HCRTR2-GFP+/AF555+	6298
> > > > >	gluo 45/293T/Single Cells/PI, SSC-A subset-1/HCRTR2-GFP+/AF555-	0	0
> > > >	gluo 45/293T/Single Cells/PI, SSC-A subset-1/HCRTR2-GFP-	70.2	10502
> > > > >	gluo 45/293T/Single Cells/PI, SSC-A subset-1/HCRTR2-GFP-/AF555+	100	10502
> > > > > >	gluo 45/293T/Single Cells/PI, SSC-A subset-1/HCRTR2-GFP-/AF555+	6361
> > > > > >	gluo 45/293T/Single Cells/PI, SSC-A subset-1/HCRTR2-GFP-/AF555+	6298
> > > > >	gluo 45/293T/Single Cells/PI, SSC-A subset-1/HCRTR2-GFP-/AF555-	0	0
	gluo 54		40000
>	gluo 54/293T	96.2	38474
> >	gluo 54/293T/Single Cells	98.8	38009
> > >	gluo 54/293T/Single Cells/PI, SSC-A subset	90.7	34460
> > > >	gluo 54/293T/Single Cells/PI, SSC-A subset/Q1: HCRTR2-GFP- , AF555+	56.7	19553
> > > >	gluo 54/293T/Single Cells/PI, SSC-A subset/Q2: HCRTR2-GFP+ , AF555+	28	9642
> > > >	gluo 54/293T/Single Cells/PI, SSC-A subset/Q3: HCRTR2-GFP+ , AF555-	4.45	1532
> > > >	gluo 54/293T/Single Cells/PI, SSC-A subset/Q4: HCRTR2-GFP- , AF555-	10.8	3733
> > >	gluo 54/293T/Single Cells/PI, SSC-A subset-1	86.3	32818
> > > >	gluo 54/293T/Single Cells/PI, SSC-A subset-1/HCRTR2-GFP+	32.6	10691
> > > > >	gluo 54/293T/Single Cells/PI, SSC-A subset-1/HCRTR2-GFP+/AF555+	100	10691
> > > > > >	gluo 54/293T/Single Cells/PI, SSC-A subset-1/HCRTR2-GFP+/AF555+	3158
> > > > > >	gluo 54/293T/Single Cells/PI, SSC-A subset-1/HCRTR2-GFP+/AF555+	2692
> > > > >	gluo 54/293T/Single Cells/PI, SSC-A subset-1/HCRTR2-GFP+/AF555-	0	0
> > > >	gluo 54/293T/Single Cells/PI, SSC-A subset-1/HCRTR2-GFP-	67.4	22127
> > > > >	gluo 54/293T/Single Cells/PI, SSC-A subset-1/HCRTR2-GFP-/AF555+	100	22127
> > > > > >	gluo 54/293T/Single Cells/PI, SSC-A subset-1/HCRTR2-GFP-/AF555+	2992
> > > > > >	gluo 54/293T/Single Cells/PI, SSC-A subset-1/HCRTR2-GFP-/AF555+	2499
> > > > >	gluo 54/293T/Single Cells/PI, SSC-A subset-1/HCRTR2-GFP-/AF555-	0	0
	gluo 55		40000
>	gluo 55/293T	96.6	38650
> >	gluo 55/293T/Single Cells	98.9	38206
> > >	gluo 55/293T/Single Cells/PI, SSC-A subset	90.9	34723
> > > >	gluo 55/293T/Single Cells/PI, SSC-A subset/Q1: HCRTR2-GFP- , AF555+	65.3	22660
> > > >	gluo 55/293T/Single Cells/PI, SSC-A subset/Q2: HCRTR2-GFP+ , AF555+	31.4	10901
> > > >	gluo 55/293T/Single Cells/PI, SSC-A subset/Q3: HCRTR2-GFP+ , AF555-	0.77	268
> > > >	gluo 55/293T/Single Cells/PI, SSC-A subset/Q4: HCRTR2-GFP- , AF555-	2.57	894
> > >	gluo 55/293T/Single Cells/PI, SSC-A subset-1	84.6	32335
> > > >	gluo 55/293T/Single Cells/PI, SSC-A subset-1/HCRTR2-GFP+	32.1	10384
> > > > >	gluo 55/293T/Single Cells/PI, SSC-A subset-1/HCRTR2-GFP+/AF555+	100	10384
> > > > > >	gluo 55/293T/Single Cells/PI, SSC-A subset-1/HCRTR2-GFP+/AF555+	4386
> > > > > >	gluo 55/293T/Single Cells/PI, SSC-A subset-1/HCRTR2-GFP+/AF555+	4044
> > > > >	gluo 55/293T/Single Cells/PI, SSC-A subset-1/HCRTR2-GFP+/AF555-	0	0
> > > >	gluo 55/293T/Single Cells/PI, SSC-A subset-1/HCRTR2-GFP-	67.9	21951
> > > > >	gluo 55/293T/Single Cells/PI, SSC-A subset-1/HCRTR2-GFP-/AF555+	100	21951
> > > > > >	gluo 55/293T/Single Cells/PI, SSC-A subset-1/HCRTR2-GFP-/AF555+	4087
> > > > > >	gluo 55/293T/Single Cells/PI, SSC-A subset-1/HCRTR2-GFP-/AF555+	3658
> > > > >	gluo 55/293T/Single Cells/PI, SSC-A subset-1/HCRTR2-GFP-/AF555-	0	0
	gluo 56		37067
>	gluo 56/293T	96.4	35727
> >	gluo 56/293T/Single Cells	99	35382
> > >	gluo 56/293T/Single Cells/PI, SSC-A subset	87.9	31091
> > > >	gluo 56/293T/Single Cells/PI, SSC-A subset/Q1: HCRTR2-GFP- , AF555+	53.4	16615
> > > >	gluo 56/293T/Single Cells/PI, SSC-A subset/Q2: HCRTR2-GFP+ , AF555+	26.6	8260
> > > >	gluo 56/293T/Single Cells/PI, SSC-A subset/Q3: HCRTR2-GFP+ , AF555-	4.3	1337
> > > >	gluo 56/293T/Single Cells/PI, SSC-A subset/Q4: HCRTR2-GFP- , AF555-	15.7	4879
> > >	gluo 56/293T/Single Cells/PI, SSC-A subset-1	82.1	29034
> > > >	gluo 56/293T/Single Cells/PI, SSC-A subset-1/HCRTR2-GFP+	30.3	8806
> > > > >	gluo 56/293T/Single Cells/PI, SSC-A subset-1/HCRTR2-GFP+/AF555+	100	8806
> > > > > >	gluo 56/293T/Single Cells/PI, SSC-A subset-1/HCRTR2-GFP+/AF555+	3462
> > > > > >	gluo 56/293T/Single Cells/PI, SSC-A subset-1/HCRTR2-GFP+/AF555+	2885
> > > > >	gluo 56/293T/Single Cells/PI, SSC-A subset-1/HCRTR2-GFP+/AF555-	0	0
> > > >	gluo 56/293T/Single Cells/PI, SSC-A subset-1/HCRTR2-GFP-	69.7	20228
> > > > >	gluo 56/293T/Single Cells/PI, SSC-A subset-1/HCRTR2-GFP-/AF555+	100	20228
> > > > > >	gluo 56/293T/Single Cells/PI, SSC-A subset-1/HCRTR2-GFP-/AF555+	2776
> > > > > >	gluo 56/293T/Single Cells/PI, SSC-A subset-1/HCRTR2-GFP-/AF555+	2241
> > > > >	gluo 56/293T/Single Cells/PI, SSC-A subset-1/HCRTR2-GFP-/AF555-	0	0
	gluo 58		33723
>	gluo 58/293T	96.1	32391
> >	gluo 58/293T/Single Cells	99.1	32084
> > >	gluo 58/293T/Single Cells/PI, SSC-A subset	81.4	26105
> > > >	gluo 58/293T/Single Cells/PI, SSC-A subset/Q1: HCRTR2-GFP- , AF555+	57.5	15008
> > > >	gluo 58/293T/Single Cells/PI, SSC-A subset/Q2: HCRTR2-GFP+ , AF555+	27.3	7131
> > > >	gluo 58/293T/Single Cells/PI, SSC-A subset/Q3: HCRTR2-GFP+ , AF555-	3.2	835
> > > >	gluo 58/293T/Single Cells/PI, SSC-A subset/Q4: HCRTR2-GFP- , AF555-	12	3131
> > >	gluo 58/293T/Single Cells/PI, SSC-A subset-1	76.9	24681
> > > >	gluo 58/293T/Single Cells/PI, SSC-A subset-1/HCRTR2-GFP+	30.5	7536
> > > > >	gluo 58/293T/Single Cells/PI, SSC-A subset-1/HCRTR2-GFP+/AF555+	100	7536
> > > > > >	gluo 58/293T/Single Cells/PI, SSC-A subset-1/HCRTR2-GFP+/AF555+	3847
> > > > > >	gluo 58/293T/Single Cells/PI, SSC-A subset-1/HCRTR2-GFP+/AF555+	3143
> > > > >	gluo 58/293T/Single Cells/PI, SSC-A subset-1/HCRTR2-GFP+/AF555-	0	0
> > > >	gluo 58/293T/Single Cells/PI, SSC-A subset-1/HCRTR2-GFP-	69.5	17145
> > > > >	gluo 58/293T/Single Cells/PI, SSC-A subset-1/HCRTR2-GFP-/AF555+	100	17145
> > > > > >	gluo 58/293T/Single Cells/PI, SSC-A subset-1/HCRTR2-GFP-/AF555+	3493
> > > > > >	gluo 58/293T/Single Cells/PI, SSC-A subset-1/HCRTR2-GFP-/AF555+	2757
> > > > >	gluo 58/293T/Single Cells/PI, SSC-A subset-1/HCRTR2-GFP-/AF555-	0	0
	gluo 61		40000
>	gluo 61/293T	96	38412
> >	gluo 61/293T/Single Cells	98.8	37938
> > >	gluo 61/293T/Single Cells/PI, SSC-A subset	89.5	33963
> > > >	gluo 61/293T/Single Cells/PI, SSC-A subset/Q1: HCRTR2-GFP- , AF555+	41.9	14235
> > > >	gluo 61/293T/Single Cells/PI, SSC-A subset/Q2: HCRTR2-GFP+ , AF555+	21.8	7412
> > > >	gluo 61/293T/Single Cells/PI, SSC-A subset/Q3: HCRTR2-GFP+ , AF555-	10.6	3616
> > > >	gluo 61/293T/Single Cells/PI, SSC-A subset/Q4: HCRTR2-GFP- , AF555-	25.6	8700
> > >	gluo 61/293T/Single Cells/PI, SSC-A subset-1	89.3	33880
> > > >	gluo 61/293T/Single Cells/PI, SSC-A subset-1/HCRTR2-GFP+	32.8	11101
> > > > >	gluo 61/293T/Single Cells/PI, SSC-A subset-1/HCRTR2-GFP+/AF555+	100	11101
> > > > > >	gluo 61/293T/Single Cells/PI, SSC-A subset-1/HCRTR2-GFP+/AF555+	2103
> > > > > >	gluo 61/293T/Single Cells/PI, SSC-A subset-1/HCRTR2-GFP+/AF555+	1662
> > > > >	gluo 61/293T/Single Cells/PI, SSC-A subset-1/HCRTR2-GFP+/AF555-	0	0
> > > >	gluo 61/293T/Single Cells/PI, SSC-A subset-1/HCRTR2-GFP-	67.2	22779
> > > > >	gluo 61/293T/Single Cells/PI, SSC-A subset-1/HCRTR2-GFP-/AF555+	100	22779
> > > > > >	gluo 61/293T/Single Cells/PI, SSC-A subset-1/HCRTR2-GFP-/AF555+	1898
> > > > > >	gluo 61/293T/Single Cells/PI, SSC-A subset-1/HCRTR2-GFP-/AF555+	1469
> > > > >	gluo 61/293T/Single Cells/PI, SSC-A subset-1/HCRTR2-GFP-/AF555-	0	0
	gluo 63		40000
>	gluo 63/293T	95.8	38310
> >	gluo 63/293T/Single Cells	99	37936
> > >	gluo 63/293T/Single Cells/PI, SSC-A subset	88.2	33458
> > > >	gluo 63/293T/Single Cells/PI, SSC-A subset/Q1: HCRTR2-GFP- , AF555+	58	19418
> > > >	gluo 63/293T/Single Cells/PI, SSC-A subset/Q2: HCRTR2-GFP+ , AF555+	26.8	8961
> > > >	gluo 63/293T/Single Cells/PI, SSC-A subset/Q3: HCRTR2-GFP+ , AF555-	3.95	1322
> > > >	gluo 63/293T/Single Cells/PI, SSC-A subset/Q4: HCRTR2-GFP- , AF555-	11.2	3757
> > >	gluo 63/293T/Single Cells/PI, SSC-A subset-1	85.4	32414
> > > >	gluo 63/293T/Single Cells/PI, SSC-A subset-1/HCRTR2-GFP+	30.8	9998
> > > > >	gluo 63/293T/Single Cells/PI, SSC-A subset-1/HCRTR2-GFP+/AF555+	100	9998
> > > > > >	gluo 63/293T/Single Cells/PI, SSC-A subset-1/HCRTR2-GFP+/AF555+	3123
> > > > > >	gluo 63/293T/Single Cells/PI, SSC-A subset-1/HCRTR2-GFP+/AF555+	2692
> > > > >	gluo 63/293T/Single Cells/PI, SSC-A subset-1/HCRTR2-GFP+/AF555-	0	0
> > > >	gluo 63/293T/Single Cells/PI, SSC-A subset-1/HCRTR2-GFP-	69.2	22416
> > > > >	gluo 63/293T/Single Cells/PI, SSC-A subset-1/HCRTR2-GFP-/AF555+	100	22416
> > > > > >	gluo 63/293T/Single Cells/PI, SSC-A subset-1/HCRTR2-GFP-/AF555+	2953
> > > > > >	gluo 63/293T/Single Cells/PI, SSC-A subset-1/HCRTR2-GFP-/AF555+	2499
> > > > >	gluo 63/293T/Single Cells/PI, SSC-A subset-1/HCRTR2-GFP-/AF555-	0	0
	gluo 64		38214
>	gluo 64/293T	95.8	36601
> >	gluo 64/293T/Single Cells	99	36236
> > >	gluo 64/293T/Single Cells/PI, SSC-A subset	89.7	32501
> > > >	gluo 64/293T/Single Cells/PI, SSC-A subset/Q1: HCRTR2-GFP- , AF555+	67.3	21868
> > > >	gluo 64/293T/Single Cells/PI, SSC-A subset/Q2: HCRTR2-GFP+ , AF555+	31	10082
> > > >	gluo 64/293T/Single Cells/PI, SSC-A subset/Q3: HCRTR2-GFP+ , AF555-	0.43	141
> > > >	gluo 64/293T/Single Cells/PI, SSC-A subset/Q4: HCRTR2-GFP- , AF555-	1.26	410
> > >	gluo 64/293T/Single Cells/PI, SSC-A subset-1	79.6	28839
> > > >	gluo 64/293T/Single Cells/PI, SSC-A subset-1/HCRTR2-GFP+	30.7	8847
> > > > >	gluo 64/293T/Single Cells/PI, SSC-A subset-1/HCRTR2-GFP+/AF555+	100	8847
> > > > > >	gluo 64/293T/Single Cells/PI, SSC-A subset-1/HCRTR2-GFP+/AF555+	4810
> > > > > >	gluo 64/293T/Single Cells/PI, SSC-A subset-1/HCRTR2-GFP+/AF555+	4495
> > > > >	gluo 64/293T/Single Cells/PI, SSC-A subset-1/HCRTR2-GFP+/AF555-	0	0
> > > >	gluo 64/293T/Single Cells/PI, SSC-A subset-1/HCRTR2-GFP-	69.3	19992
> > > > >	gluo 64/293T/Single Cells/PI, SSC-A subset-1/HCRTR2-GFP-/AF555+	100	19992
> > > > > >	gluo 64/293T/Single Cells/PI, SSC-A subset-1/HCRTR2-GFP-/AF555+	4606
> > > > > >	gluo 64/293T/Single Cells/PI, SSC-A subset-1/HCRTR2-GFP-/AF555+	4302
> > > > >	gluo 64/293T/Single Cells/PI, SSC-A subset-1/HCRTR2-GFP-/AF555-	0	0
	gluo 71		40000
>	gluo 71/293T	95.7	38264
> >	gluo 71/293T/Single Cells	98.7	37749
> > >	gluo 71/293T/Single Cells/PI, SSC-A subset	82.4	31102
> > > >	gluo 71/293T/Single Cells/PI, SSC-A subset/Q1: HCRTR2-GFP- , AF555+	45.5	14163
> > > >	gluo 71/293T/Single Cells/PI, SSC-A subset/Q2: HCRTR2-GFP+ , AF555+	24.6	7663
> > > >	gluo 71/293T/Single Cells/PI, SSC-A subset/Q3: HCRTR2-GFP+ , AF555-	8.88	2763
> > > >	gluo 71/293T/Single Cells/PI, SSC-A subset/Q4: HCRTR2-GFP- , AF555-	20.9	6513
> > >	gluo 71/293T/Single Cells/PI, SSC-A subset-1	82	30948
> > > >	gluo 71/293T/Single Cells/PI, SSC-A subset-1/HCRTR2-GFP+	33.8	10457
> > > > >	gluo 71/293T/Single Cells/PI, SSC-A subset-1/HCRTR2-GFP+/AF555+	100	10457
> > > > > >	gluo 71/293T/Single Cells/PI, SSC-A subset-1/HCRTR2-GFP+/AF555+	3021
> > > > > >	gluo 71/293T/Single Cells/PI, SSC-A subset-1/HCRTR2-GFP+/AF555+	2113
> > > > >	gluo 71/293T/Single Cells/PI, SSC-A subset-1/HCRTR2-GFP+/AF555-	0	0
> > > >	gluo 71/293T/Single Cells/PI, SSC-A subset-1/HCRTR2-GFP-	66.2	20491
> > > > >	gluo 71/293T/Single Cells/PI, SSC-A subset-1/HCRTR2-GFP-/AF555+	100	20491
> > > > > >	gluo 71/293T/Single Cells/PI, SSC-A subset-1/HCRTR2-GFP-/AF555+	2768
> > > > > >	gluo 71/293T/Single Cells/PI, SSC-A subset-1/HCRTR2-GFP-/AF555+	1855
> > > > >	gluo 71/293T/Single Cells/PI, SSC-A subset-1/HCRTR2-GFP-/AF555-	0	0
	gluo 72		38266
>	gluo 72/293T	96.1	36773
> >	gluo 72/293T/Single Cells	98.9	36366
> > >	gluo 72/293T/Single Cells/PI, SSC-A subset	86.6	31489
> > > >	gluo 72/293T/Single Cells/PI, SSC-A subset/Q1: HCRTR2-GFP- , AF555+	30.4	9586
> > > >	gluo 72/293T/Single Cells/PI, SSC-A subset/Q2: HCRTR2-GFP+ , AF555+	17.3	5436
> > > >	gluo 72/293T/Single Cells/PI, SSC-A subset/Q3: HCRTR2-GFP+ , AF555-	14.4	4538
> > > >	gluo 72/293T/Single Cells/PI, SSC-A subset/Q4: HCRTR2-GFP- , AF555-	37.9	11929
> > >	gluo 72/293T/Single Cells/PI, SSC-A subset-1	86.3	31371
> > > >	gluo 72/293T/Single Cells/PI, SSC-A subset-1/HCRTR2-GFP+	31.9	10023
> > > > >	gluo 72/293T/Single Cells/PI, SSC-A subset-1/HCRTR2-GFP+/AF555+	100	10023
> > > > > >	gluo 72/293T/Single Cells/PI, SSC-A subset-1/HCRTR2-GFP+/AF555+	1847
> > > > > >	gluo 72/293T/Single Cells/PI, SSC-A subset-1/HCRTR2-GFP+/AF555+	1275
> > > > >	gluo 72/293T/Single Cells/PI, SSC-A subset-1/HCRTR2-GFP+/AF555-	0	0
> > > >	gluo 72/293T/Single Cells/PI, SSC-A subset-1/HCRTR2-GFP-	68.1	21348
> > > > >	gluo 72/293T/Single Cells/PI, SSC-A subset-1/HCRTR2-GFP-/AF555+	100	21348
> > > > > >	gluo 72/293T/Single Cells/PI, SSC-A subset-1/HCRTR2-GFP-/AF555+	1456
> > > > > >	gluo 72/293T/Single Cells/PI, SSC-A subset-1/HCRTR2-GFP-/AF555+	953
> > > > >	gluo 72/293T/Single Cells/PI, SSC-A subset-1/HCRTR2-GFP-/AF555-	0	0
	gluo 77		40000
>	gluo 77/293T	95.4	38161
> >	gluo 77/293T/Single Cells	98.8	37721
> > >	gluo 77/293T/Single Cells/PI, SSC-A subset	90	33962
> > > >	gluo 77/293T/Single Cells/PI, SSC-A subset/Q1: HCRTR2-GFP- , AF555+	35.1	11915
> > > >	gluo 77/293T/Single Cells/PI, SSC-A subset/Q2: HCRTR2-GFP+ , AF555+	18	6104
> > > >	gluo 77/293T/Single Cells/PI, SSC-A subset/Q3: HCRTR2-GFP+ , AF555-	14	4767
> > > >	gluo 77/293T/Single Cells/PI, SSC-A subset/Q4: HCRTR2-GFP- , AF555-	32.9	11176
> > >	gluo 77/293T/Single Cells/PI, SSC-A subset-1	89.8	33883
> > > >	gluo 77/293T/Single Cells/PI, SSC-A subset-1/HCRTR2-GFP+	32.3	10951
> > > > >	gluo 77/293T/Single Cells/PI, SSC-A subset-1/HCRTR2-GFP+/AF555+	100	10951
> > > > > >	gluo 77/293T/Single Cells/PI, SSC-A subset-1/HCRTR2-GFP+/AF555+	1894
> > > > > >	gluo 77/293T/Single Cells/PI, SSC-A subset-1/HCRTR2-GFP+/AF555+	1340
> > > > >	gluo 77/293T/Single Cells/PI, SSC-A subset-1/HCRTR2-GFP+/AF555-	0	0
> > > >	gluo 77/293T/Single Cells/PI, SSC-A subset-1/HCRTR2-GFP-	67.7	22932
> > > > >	gluo 77/293T/Single Cells/PI, SSC-A subset-1/HCRTR2-GFP-/AF555+	100	22932
> > > > > >	gluo 77/293T/Single Cells/PI, SSC-A subset-1/HCRTR2-GFP-/AF555+	1761
> > > > > >	gluo 77/293T/Single Cells/PI, SSC-A subset-1/HCRTR2-GFP-/AF555+	1211
> > > > >	gluo 77/293T/Single Cells/PI, SSC-A subset-1/HCRTR2-GFP-/AF555-	0	0
	gluo 81		40000
>	gluo 81/293T	96.3	38533
> >	gluo 81/293T/Single Cells	98.8	38086
> > >	gluo 81/293T/Single Cells/PI, SSC-A subset	86.9	33086
> > > >	gluo 81/293T/Single Cells/PI, SSC-A subset/Q1: HCRTR2-GFP- , AF555+	46.6	15426
> > > >	gluo 81/293T/Single Cells/PI, SSC-A subset/Q2: HCRTR2-GFP+ , AF555+	24.7	8176
> > > >	gluo 81/293T/Single Cells/PI, SSC-A subset/Q3: HCRTR2-GFP+ , AF555-	7.27	2406
> > > >	gluo 81/293T/Single Cells/PI, SSC-A subset/Q4: HCRTR2-GFP- , AF555-	21.4	7078
> > >	gluo 81/293T/Single Cells/PI, SSC-A subset-1	86.4	32902
> > > >	gluo 81/293T/Single Cells/PI, SSC-A subset-1/HCRTR2-GFP+	32.3	10614
> > > > >	gluo 81/293T/Single Cells/PI, SSC-A subset-1/HCRTR2-GFP+/AF555+	100	10614
> > > > > >	gluo 81/293T/Single Cells/PI, SSC-A subset-1/HCRTR2-GFP+/AF555+	2843
> > > > > >	gluo 81/293T/Single Cells/PI, SSC-A subset-1/HCRTR2-GFP+/AF555+	2177
> > > > >	gluo 81/293T/Single Cells/PI, SSC-A subset-1/HCRTR2-GFP+/AF555-	0	0
> > > >	gluo 81/293T/Single Cells/PI, SSC-A subset-1/HCRTR2-GFP-	67.7	22288
> > > > >	gluo 81/293T/Single Cells/PI, SSC-A subset-1/HCRTR2-GFP-/AF555+	100	22288
> > > > > >	gluo 81/293T/Single Cells/PI, SSC-A subset-1/HCRTR2-GFP-/AF555+	2308
> > > > > >	gluo 81/293T/Single Cells/PI, SSC-A subset-1/HCRTR2-GFP-/AF555+	1726
> > > > >	gluo 81/293T/Single Cells/PI, SSC-A subset-1/HCRTR2-GFP-/AF555-	0	0
	human 2nd alone		39193
>	human 2nd alone/293T	96	37607
> >	human 2nd alone/293T/Single Cells	98.8	37140
> > >	human 2nd alone/293T/Single Cells/PI, SSC-A subset	87.8	32607
> > > >	human 2nd alone/293T/Single Cells/PI, SSC-A subset/Q1: HCRTR2-GFP- , AF555+	0.018	6
> > > >	human 2nd alone/293T/Single Cells/PI, SSC-A subset/Q2: HCRTR2-GFP+ , AF555+	0.015	5
> > > >	human 2nd alone/293T/Single Cells/PI, SSC-A subset/Q3: HCRTR2-GFP+ , AF555-	32.8	10696
> > > >	human 2nd alone/293T/Single Cells/PI, SSC-A subset/Q4: HCRTR2-GFP- , AF555-	67.2	21900
> > >	human 2nd alone/293T/Single Cells/PI, SSC-A subset-1	89	33049
> > > >	human 2nd alone/293T/Single Cells/PI, SSC-A subset-1/HCRTR2-GFP+	33.2	10984
> > > > >	human 2nd alone/293T/Single Cells/PI, SSC-A subset-1/HCRTR2-GFP+/AF555+	100	10984
> > > > > >	human 2nd alone/293T/Single Cells/PI, SSC-A subset-1/HCRTR2-GFP+/AF555+	145
> > > > > >	human 2nd alone/293T/Single Cells/PI, SSC-A subset-1/HCRTR2-GFP+/AF555+	116
> > > > >	human 2nd alone/293T/Single Cells/PI, SSC-A subset-1/HCRTR2-GFP+/AF555-	0	0
> > > >	human 2nd alone/293T/Single Cells/PI, SSC-A subset-1/HCRTR2-GFP-	66.8	22065
> > > > >	human 2nd alone/293T/Single Cells/PI, SSC-A subset-1/HCRTR2-GFP-/AF555+	100	22065
> > > > > >	human 2nd alone/293T/Single Cells/PI, SSC-A subset-1/HCRTR2-GFP-/AF555+	121
> > > > > >	human 2nd alone/293T/Single Cells/PI, SSC-A subset-1/HCRTR2-GFP-/AF555+	116
> > > > >	human 2nd alone/293T/Single Cells/PI, SSC-A subset-1/HCRTR2-GFP-/AF555-	0	0
	mouse 2nd alone		50379
>	mouse 2nd alone/293T	95.8	48245
> >	mouse 2nd alone/293T/Single Cells	98.4	47470
> > >	mouse 2nd alone/293T/Single Cells/PI, SSC-A subset	87.3	41462
> > > >	mouse 2nd alone/293T/Single Cells/PI, SSC-A subset/Q1: HCRTR2-GFP- , AF555+	0.043	18
> > > >	mouse 2nd alone/293T/Single Cells/PI, SSC-A subset/Q2: HCRTR2-GFP+ , AF555+	0.048	20
> > > >	mouse 2nd alone/293T/Single Cells/PI, SSC-A subset/Q3: HCRTR2-GFP+ , AF555-	33.9	14052
> > > >	mouse 2nd alone/293T/Single Cells/PI, SSC-A subset/Q4: HCRTR2-GFP- , AF555-	66	27372
> > >	mouse 2nd alone/293T/Single Cells/PI, SSC-A subset-1	88.3	41901
> > > >	mouse 2nd alone/293T/Single Cells/PI, SSC-A subset-1/HCRTR2-GFP+	34.4	14405
> > > > >	mouse 2nd alone/293T/Single Cells/PI, SSC-A subset-1/HCRTR2-GFP+/AF555+	100	14405
> > > > > >	mouse 2nd alone/293T/Single Cells/PI, SSC-A subset-1/HCRTR2-GFP+/AF555+	202
> > > > > >	mouse 2nd alone/293T/Single Cells/PI, SSC-A subset-1/HCRTR2-GFP+/AF555+	181
> > > > >	mouse 2nd alone/293T/Single Cells/PI, SSC-A subset-1/HCRTR2-GFP+/AF555-	0	0
> > > >	mouse 2nd alone/293T/Single Cells/PI, SSC-A subset-1/HCRTR2-GFP-	65.6	27496
> > > > >	mouse 2nd alone/293T/Single Cells/PI, SSC-A subset-1/HCRTR2-GFP-/AF555+	100	27496
> > > > > >	mouse 2nd alone/293T/Single Cells/PI, SSC-A subset-1/HCRTR2-GFP-/AF555+	167
> > > > > >	mouse 2nd alone/293T/Single Cells/PI, SSC-A subset-1/HCRTR2-GFP-/AF555+	181
> > > > >	mouse 2nd alone/293T/Single Cells/PI, SSC-A subset-1/HCRTR2-GFP-/AF555-	0	0
	positive 1/20		20444
>	positive 1/20/293T	88.2	18039
> >	positive 1/20/293T/Single Cells	98.2	17709
> > >	positive 1/20/293T/Single Cells/PI, SSC-A subset	55.8	9888
> > > >	positive 1/20/293T/Single Cells/PI, SSC-A subset/Q1: HCRTR2-GFP- , AF555+	33.2	3285
> > > >	positive 1/20/293T/Single Cells/PI, SSC-A subset/Q2: HCRTR2-GFP+ , AF555+	1.22	121
> > > >	positive 1/20/293T/Single Cells/PI, SSC-A subset/Q3: HCRTR2-GFP+ , AF555-	0.24	24
> > > >	positive 1/20/293T/Single Cells/PI, SSC-A subset/Q4: HCRTR2-GFP- , AF555-	65.3	6458
> > >	positive 1/20/293T/Single Cells/PI, SSC-A subset-1	57.8	10235
> > > >	positive 1/20/293T/Single Cells/PI, SSC-A subset-1/HCRTR2-GFP+	1.94	199
> > > > >	positive 1/20/293T/Single Cells/PI, SSC-A subset-1/HCRTR2-GFP+/AF555+	100	199
> > > > > >	positive 1/20/293T/Single Cells/PI, SSC-A subset-1/HCRTR2-GFP+/AF555+	7965
> > > > > >	positive 1/20/293T/Single Cells/PI, SSC-A subset-1/HCRTR2-GFP+/AF555+	7908
> > > > >	positive 1/20/293T/Single Cells/PI, SSC-A subset-1/HCRTR2-GFP+/AF555-	0	0
> > > >	positive 1/20/293T/Single Cells/PI, SSC-A subset-1/HCRTR2-GFP-	98.1	10036
> > > > >	positive 1/20/293T/Single Cells/PI, SSC-A subset-1/HCRTR2-GFP-/AF555+	100	10036
> > > > > >	positive 1/20/293T/Single Cells/PI, SSC-A subset-1/HCRTR2-GFP-/AF555+	1688
> > > > > >	positive 1/20/293T/Single Cells/PI, SSC-A subset-1/HCRTR2-GFP-/AF555+	631
> > > > >	positive 1/20/293T/Single Cells/PI, SSC-A subset-1/HCRTR2-GFP-/AF555-	0	0
	positive 1/50		50000
>	positive 1/50/293T	95.6	47810
> >	positive 1/50/293T/Single Cells	98.5	47106
> > >	positive 1/50/293T/Single Cells/PI, SSC-A subset	60	28268
> > > >	positive 1/50/293T/Single Cells/PI, SSC-A subset/Q1: HCRTR2-GFP- , AF555+	23.6	6674
> > > >	positive 1/50/293T/Single Cells/PI, SSC-A subset/Q2: HCRTR2-GFP+ , AF555+	7.1	2007
> > > >	positive 1/50/293T/Single Cells/PI, SSC-A subset/Q3: HCRTR2-GFP+ , AF555-	0.22	61
> > > >	positive 1/50/293T/Single Cells/PI, SSC-A subset/Q4: HCRTR2-GFP- , AF555-	69.1	19526
> > >	positive 1/50/293T/Single Cells/PI, SSC-A subset-1	64.2	30233
> > > >	positive 1/50/293T/Single Cells/PI, SSC-A subset-1/HCRTR2-GFP+	11	3318
> > > > >	positive 1/50/293T/Single Cells/PI, SSC-A subset-1/HCRTR2-GFP+/AF555+	100	3318
> > > > > >	positive 1/50/293T/Single Cells/PI, SSC-A subset-1/HCRTR2-GFP+/AF555+	8614
> > > > > >	positive 1/50/293T/Single Cells/PI, SSC-A subset-1/HCRTR2-GFP+/AF555+	8745
> > > > >	positive 1/50/293T/Single Cells/PI, SSC-A subset-1/HCRTR2-GFP+/AF555-	0	0
> > > >	positive 1/50/293T/Single Cells/PI, SSC-A subset-1/HCRTR2-GFP-	89	26915
> > > > >	positive 1/50/293T/Single Cells/PI, SSC-A subset-1/HCRTR2-GFP-/AF555+	100	26915
> > > > > >	positive 1/50/293T/Single Cells/PI, SSC-A subset-1/HCRTR2-GFP-/AF555+	1160
> > > > > >	positive 1/50/293T/Single Cells/PI, SSC-A subset-1/HCRTR2-GFP-/AF555+	438
> > > > >	positive 1/50/293T/Single Cells/PI, SSC-A subset-1/HCRTR2-GFP-/AF555-	0	0
	positive 1/100		33842
>	positive 1/100/293T	91	30796
> >	positive 1/100/293T/Single Cells	98.4	30309
> > >	positive 1/100/293T/Single Cells/PI, SSC-A subset	74.4	22555
> > > >	positive 1/100/293T/Single Cells/PI, SSC-A subset/Q1: HCRTR2-GFP- , AF555+	14.7	3321
> > > >	positive 1/100/293T/Single Cells/PI, SSC-A subset/Q2: HCRTR2-GFP+ , AF555+	20.5	4624
> > > >	positive 1/100/293T/Single Cells/PI, SSC-A subset/Q3: HCRTR2-GFP+ , AF555-	0.48	108
> > > >	positive 1/100/293T/Single Cells/PI, SSC-A subset/Q4: HCRTR2-GFP- , AF555-	64.3	14502
> > >	positive 1/100/293T/Single Cells/PI, SSC-A subset-1	77.3	23440
> > > >	positive 1/100/293T/Single Cells/PI, SSC-A subset-1/HCRTR2-GFP+	25	5869
> > > > >	positive 1/100/293T/Single Cells/PI, SSC-A subset-1/HCRTR2-GFP+/AF555+	100	5869
> > > > > >	positive 1/100/293T/Single Cells/PI, SSC-A subset-1/HCRTR2-GFP+/AF555+	7722
> > > > > >	positive 1/100/293T/Single Cells/PI, SSC-A subset-1/HCRTR2-GFP+/AF555+	7071
> > > > >	positive 1/100/293T/Single Cells/PI, SSC-A subset-1/HCRTR2-GFP+/AF555-	0	0
> > > >	positive 1/100/293T/Single Cells/PI, SSC-A subset-1/HCRTR2-GFP-	75	17571
> > > > >	positive 1/100/293T/Single Cells/PI, SSC-A subset-1/HCRTR2-GFP-/AF555+	100	17571
> > > > > >	positive 1/100/293T/Single Cells/PI, SSC-A subset-1/HCRTR2-GFP-/AF555+	786
> > > > > >	positive 1/100/293T/Single Cells/PI, SSC-A subset-1/HCRTR2-GFP-/AF555+	374
> > > > >	positive 1/100/293T/Single Cells/PI, SSC-A subset-1/HCRTR2-GFP-/AF555-	0	0
	positive 1/200		40000
>	positive 1/200/293T	96	38386
> >	positive 1/200/293T/Single Cells	98.5	37821
> > >	positive 1/200/293T/Single Cells/PI, SSC-A subset	74.8	28306
> > > >	positive 1/200/293T/Single Cells/PI, SSC-A subset/Q1: HCRTR2-GFP- , AF555+	13.7	3892
> > > >	positive 1/200/293T/Single Cells/PI, SSC-A subset/Q2: HCRTR2-GFP+ , AF555+	22.9	6475
> > > >	positive 1/200/293T/Single Cells/PI, SSC-A subset/Q3: HCRTR2-GFP+ , AF555-	0.3	85
> > > >	positive 1/200/293T/Single Cells/PI, SSC-A subset/Q4: HCRTR2-GFP- , AF555-	63.1	17854
> > >	positive 1/200/293T/Single Cells/PI, SSC-A subset-1	80.8	30572
> > > >	positive 1/200/293T/Single Cells/PI, SSC-A subset-1/HCRTR2-GFP+	28.2	8627
> > > > >	positive 1/200/293T/Single Cells/PI, SSC-A subset-1/HCRTR2-GFP+/AF555+	100	8627
> > > > > >	positive 1/200/293T/Single Cells/PI, SSC-A subset-1/HCRTR2-GFP+/AF555+	7991
> > > > > >	positive 1/200/293T/Single Cells/PI, SSC-A subset-1/HCRTR2-GFP+/AF555+	7329
> > > > >	positive 1/200/293T/Single Cells/PI, SSC-A subset-1/HCRTR2-GFP+/AF555-	0	0
> > > >	positive 1/200/293T/Single Cells/PI, SSC-A subset-1/HCRTR2-GFP-	71.8	21945
> > > > >	positive 1/200/293T/Single Cells/PI, SSC-A subset-1/HCRTR2-GFP-/AF555+	100	21945
> > > > > >	positive 1/200/293T/Single Cells/PI, SSC-A subset-1/HCRTR2-GFP-/AF555+	728
> > > > > >	positive 1/200/293T/Single Cells/PI, SSC-A subset-1/HCRTR2-GFP-/AF555+	438
> > > > >	positive 1/200/293T/Single Cells/PI, SSC-A subset-1/HCRTR2-GFP-/AF555-	0	0
	positive 1/500		35255
>	positive 1/500/293T	95.7	33732
> >	positive 1/500/293T/Single Cells	98.7	33280
> > >	positive 1/500/293T/Single Cells/PI, SSC-A subset	85.5	28470
> > > >	positive 1/500/293T/Single Cells/PI, SSC-A subset/Q1: HCRTR2-GFP- , AF555+	6.17	1757
> > > >	positive 1/500/293T/Single Cells/PI, SSC-A subset/Q2: HCRTR2-GFP+ , AF555+	29.1	8278
> > > >	positive 1/500/293T/Single Cells/PI, SSC-A subset/Q3: HCRTR2-GFP+ , AF555-	1.18	336
> > > >	positive 1/500/293T/Single Cells/PI, SSC-A subset/Q4: HCRTR2-GFP- , AF555-	63.6	18099
> > >	positive 1/500/293T/Single Cells/PI, SSC-A subset-1	85.2	28348
> > > >	positive 1/500/293T/Single Cells/PI, SSC-A subset-1/HCRTR2-GFP+	30.3	8597
> > > > >	positive 1/500/293T/Single Cells/PI, SSC-A subset-1/HCRTR2-GFP+/AF555+	100	8597
> > > > > >	positive 1/500/293T/Single Cells/PI, SSC-A subset-1/HCRTR2-GFP+/AF555+	4575
> > > > > >	positive 1/500/293T/Single Cells/PI, SSC-A subset-1/HCRTR2-GFP+/AF555+	4044
> > > > >	positive 1/500/293T/Single Cells/PI, SSC-A subset-1/HCRTR2-GFP+/AF555-	0	0
> > > >	positive 1/500/293T/Single Cells/PI, SSC-A subset-1/HCRTR2-GFP-	69.7	19751
> > > > >	positive 1/500/293T/Single Cells/PI, SSC-A subset-1/HCRTR2-GFP-/AF555+	100	19751
> > > > > >	positive 1/500/293T/Single Cells/PI, SSC-A subset-1/HCRTR2-GFP-/AF555+	436
> > > > > >	positive 1/500/293T/Single Cells/PI, SSC-A subset-1/HCRTR2-GFP-/AF555+	309
> > > > >	positive 1/500/293T/Single Cells/PI, SSC-A subset-1/HCRTR2-GFP-/AF555-	0	0
	positive 1/1000		40000
>	positive 1/1000/293T	96.1	38430
> >	positive 1/1000/293T/Single Cells	98.5	37853
> > >	positive 1/1000/293T/Single Cells/PI, SSC-A subset	89.3	33818
> > > >	positive 1/1000/293T/Single Cells/PI, SSC-A subset/Q1: HCRTR2-GFP- , AF555+	1.11	375
> > > >	positive 1/1000/293T/Single Cells/PI, SSC-A subset/Q2: HCRTR2-GFP+ , AF555+	28	9485
> > > >	positive 1/1000/293T/Single Cells/PI, SSC-A subset/Q3: HCRTR2-GFP+ , AF555-	4.53	1533
> > > >	positive 1/1000/293T/Single Cells/PI, SSC-A subset/Q4: HCRTR2-GFP- , AF555-	66.3	22425
> > >	positive 1/1000/293T/Single Cells/PI, SSC-A subset-1	89.8	33993
> > > >	positive 1/1000/293T/Single Cells/PI, SSC-A subset-1/HCRTR2-GFP+	33	11223
> > > > >	positive 1/1000/293T/Single Cells/PI, SSC-A subset-1/HCRTR2-GFP+/AF555+	100	11223
> > > > > >	positive 1/1000/293T/Single Cells/PI, SSC-A subset-1/HCRTR2-GFP+/AF555+	2684
> > > > > >	positive 1/1000/293T/Single Cells/PI, SSC-A subset-1/HCRTR2-GFP+/AF555+	2241
> > > > >	positive 1/1000/293T/Single Cells/PI, SSC-A subset-1/HCRTR2-GFP+/AF555-	0	0
> > > >	positive 1/1000/293T/Single Cells/PI, SSC-A subset-1/HCRTR2-GFP-	67	22770
> > > > >	positive 1/1000/293T/Single Cells/PI, SSC-A subset-1/HCRTR2-GFP-/AF555+	100	22770
> > > > > >	positive 1/1000/293T/Single Cells/PI, SSC-A subset-1/HCRTR2-GFP-/AF555+	335
> > > > > >	positive 1/1000/293T/Single Cells/PI, SSC-A subset-1/HCRTR2-GFP-/AF555+	245
> > > > >	positive 1/1000/293T/Single Cells/PI, SSC-A subset-1/HCRTR2-GFP-/AF555-	0	0
	positive 1/2000		38660
>	positive 1/2000/293T	95.8	37047
> >	positive 1/2000/293T/Single Cells	98.7	36563
> > >	positive 1/2000/293T/Single Cells/PI, SSC-A subset	86.6	31672
> > > >	positive 1/2000/293T/Single Cells/PI, SSC-A subset/Q1: HCRTR2-GFP- , AF555+	0.073	23
> > > >	positive 1/2000/293T/Single Cells/PI, SSC-A subset/Q2: HCRTR2-GFP+ , AF555+	15.6	4934
> > > >	positive 1/2000/293T/Single Cells/PI, SSC-A subset/Q3: HCRTR2-GFP+ , AF555-	16	5059
> > > >	positive 1/2000/293T/Single Cells/PI, SSC-A subset/Q4: HCRTR2-GFP- , AF555-	68.4	21656
> > >	positive 1/2000/293T/Single Cells/PI, SSC-A subset-1	87.9	32131
> > > >	positive 1/2000/293T/Single Cells/PI, SSC-A subset-1/HCRTR2-GFP+	32.1	10317
> > > > >	positive 1/2000/293T/Single Cells/PI, SSC-A subset-1/HCRTR2-GFP+/AF555+	100	10317
> > > > > >	positive 1/2000/293T/Single Cells/PI, SSC-A subset-1/HCRTR2-GFP+/AF555+	1344
> > > > > >	positive 1/2000/293T/Single Cells/PI, SSC-A subset-1/HCRTR2-GFP+/AF555+	1147
> > > > >	positive 1/2000/293T/Single Cells/PI, SSC-A subset-1/HCRTR2-GFP+/AF555-	0	0
> > > >	positive 1/2000/293T/Single Cells/PI, SSC-A subset-1/HCRTR2-GFP-	67.9	21814
> > > > >	positive 1/2000/293T/Single Cells/PI, SSC-A subset-1/HCRTR2-GFP-/AF555+	100	21814
> > > > > >	positive 1/2000/293T/Single Cells/PI, SSC-A subset-1/HCRTR2-GFP-/AF555+	216
> > > > > >	positive 1/2000/293T/Single Cells/PI, SSC-A subset-1/HCRTR2-GFP-/AF555+	181
> > > > >	positive 1/2000/293T/Single Cells/PI, SSC-A subset-1/HCRTR2-GFP-/AF555-	0	0
	positive 1/5000		40000
>	positive 1/5000/293T	95.8	38325
> >	positive 1/5000/293T/Single Cells	98.5	37762
> > >	positive 1/5000/293T/Single Cells/PI, SSC-A subset	86.1	32510
> > > >	positive 1/5000/293T/Single Cells/PI, SSC-A subset/Q1: HCRTR2-GFP- , AF555+	0.1	33
> > > >	positive 1/5000/293T/Single Cells/PI, SSC-A subset/Q2: HCRTR2-GFP+ , AF555+	3.56	1156
> > > >	positive 1/5000/293T/Single Cells/PI, SSC-A subset/Q3: HCRTR2-GFP+ , AF555-	28.2	9177
> > > >	positive 1/5000/293T/Single Cells/PI, SSC-A subset/Q4: HCRTR2-GFP- , AF555-	68.1	22144
> > >	positive 1/5000/293T/Single Cells/PI, SSC-A subset-1	87.1	32899
> > > >	positive 1/5000/293T/Single Cells/PI, SSC-A subset-1/HCRTR2-GFP+	32.3	10625
> > > > >	positive 1/5000/293T/Single Cells/PI, SSC-A subset-1/HCRTR2-GFP+/AF555+	100	10625
> > > > > >	positive 1/5000/293T/Single Cells/PI, SSC-A subset-1/HCRTR2-GFP+/AF555+	689
> > > > > >	positive 1/5000/293T/Single Cells/PI, SSC-A subset-1/HCRTR2-GFP+/AF555+	567
> > > > >	positive 1/5000/293T/Single Cells/PI, SSC-A subset-1/HCRTR2-GFP+/AF555-	0	0
> > > >	positive 1/5000/293T/Single Cells/PI, SSC-A subset-1/HCRTR2-GFP-	67.7	22274
> > > > >	positive 1/5000/293T/Single Cells/PI, SSC-A subset-1/HCRTR2-GFP-/AF555+	100	22274
> > > > > >	positive 1/5000/293T/Single Cells/PI, SSC-A subset-1/HCRTR2-GFP-/AF555+	198
> > > > > >	positive 1/5000/293T/Single Cells/PI, SSC-A subset-1/HCRTR2-GFP-/AF555+	181
> > > > >	positive 1/5000/293T/Single Cells/PI, SSC-A subset-1/HCRTR2-GFP-/AF555-	0	0
	positive 1/10000		40000
>	positive 1/10000/293T	95.8	38321
> >	positive 1/10000/293T/Single Cells	98.5	37745
> > >	positive 1/10000/293T/Single Cells/PI, SSC-A subset	86.2	32541
> > > >	positive 1/10000/293T/Single Cells/PI, SSC-A subset/Q1: HCRTR2-GFP- , AF555+	0.092	30
> > > >	positive 1/10000/293T/Single Cells/PI, SSC-A subset/Q2: HCRTR2-GFP+ , AF555+	0.33	106
> > > >	positive 1/10000/293T/Single Cells/PI, SSC-A subset/Q3: HCRTR2-GFP+ , AF555-	32.7	10625
> > > >	positive 1/10000/293T/Single Cells/PI, SSC-A subset/Q4: HCRTR2-GFP- , AF555-	66.9	21780
> > >	positive 1/10000/293T/Single Cells/PI, SSC-A subset-1	87.9	33164
> > > >	positive 1/10000/293T/Single Cells/PI, SSC-A subset-1/HCRTR2-GFP+	33.4	11090
> > > > >	positive 1/10000/293T/Single Cells/PI, SSC-A subset-1/HCRTR2-GFP+/AF555+	100	11090
> > > > > >	positive 1/10000/293T/Single Cells/PI, SSC-A subset-1/HCRTR2-GFP+/AF555+	416
> > > > > >	positive 1/10000/293T/Single Cells/PI, SSC-A subset-1/HCRTR2-GFP+/AF555+	374
> > > > >	positive 1/10000/293T/Single Cells/PI, SSC-A subset-1/HCRTR2-GFP+/AF555-	0	0
> > > >	positive 1/10000/293T/Single Cells/PI, SSC-A subset-1/HCRTR2-GFP-	66.6	22074
> > > > >	positive 1/10000/293T/Single Cells/PI, SSC-A subset-1/HCRTR2-GFP-/AF555+	100	22074
> > > > > >	positive 1/10000/293T/Single Cells/PI, SSC-A subset-1/HCRTR2-GFP-/AF555+	169
> > > > > >	positive 1/10000/293T/Single Cells/PI, SSC-A subset-1/HCRTR2-GFP-/AF555+	181
> > > > >	positive 1/10000/293T/Single Cells/PI, SSC-A subset-1/HCRTR2-GFP-/AF555-	0	0
	positive 1/20000		40000
>	positive 1/20000/293T	96.2	38500
> >	positive 1/20000/293T/Single Cells	98.5	37914
> > >	positive 1/20000/293T/Single Cells/PI, SSC-A subset	86.9	32965
> > > >	positive 1/20000/293T/Single Cells/PI, SSC-A subset/Q1: HCRTR2-GFP- , AF555+	0.049	16
> > > >	positive 1/20000/293T/Single Cells/PI, SSC-A subset/Q2: HCRTR2-GFP+ , AF555+	0.042	14
> > > >	positive 1/20000/293T/Single Cells/PI, SSC-A subset/Q3: HCRTR2-GFP+ , AF555-	33.4	11024
> > > >	positive 1/20000/293T/Single Cells/PI, SSC-A subset/Q4: HCRTR2-GFP- , AF555-	66.5	21911
> > >	positive 1/20000/293T/Single Cells/PI, SSC-A subset-1	88.4	33505
> > > >	positive 1/20000/293T/Single Cells/PI, SSC-A subset-1/HCRTR2-GFP+	33.9	11361
> > > > >	positive 1/20000/293T/Single Cells/PI, SSC-A subset-1/HCRTR2-GFP+/AF555+	100	11361
> > > > > >	positive 1/20000/293T/Single Cells/PI, SSC-A subset-1/HCRTR2-GFP+/AF555+	275
> > > > > >	positive 1/20000/293T/Single Cells/PI, SSC-A subset-1/HCRTR2-GFP+/AF555+	245
> > > > >	positive 1/20000/293T/Single Cells/PI, SSC-A subset-1/HCRTR2-GFP+/AF555-	0	0
> > > >	positive 1/20000/293T/Single Cells/PI, SSC-A subset-1/HCRTR2-GFP-	66.1	22144
> > > > >	positive 1/20000/293T/Single Cells/PI, SSC-A subset-1/HCRTR2-GFP-/AF555+	100	22144
> > > > > >	positive 1/20000/293T/Single Cells/PI, SSC-A subset-1/HCRTR2-GFP-/AF555+	149
> > > > > >	positive 1/20000/293T/Single Cells/PI, SSC-A subset-1/HCRTR2-GFP-/AF555+	116
> > > > >	positive 1/20000/293T/Single Cells/PI, SSC-A subset-1/HCRTR2-GFP-/AF555-	0	0
	positive 1/50000		40000
>	positive 1/50000/293T	95.9	38362
> >	positive 1/50000/293T/Single Cells	98.4	37765
> > >	positive 1/50000/293T/Single Cells/PI, SSC-A subset	85	32095
> > > >	positive 1/50000/293T/Single Cells/PI, SSC-A subset/Q1: HCRTR2-GFP- , AF555+	0.078	25
> > > >	positive 1/50000/293T/Single Cells/PI, SSC-A subset/Q2: HCRTR2-GFP+ , AF555+	0.059	19
> > > >	positive 1/50000/293T/Single Cells/PI, SSC-A subset/Q3: HCRTR2-GFP+ , AF555-	33	10604
> > > >	positive 1/50000/293T/Single Cells/PI, SSC-A subset/Q4: HCRTR2-GFP- , AF555-	66.8	21447
> > >	positive 1/50000/293T/Single Cells/PI, SSC-A subset-1	86.7	32755
> > > >	positive 1/50000/293T/Single Cells/PI, SSC-A subset-1/HCRTR2-GFP+	33.6	10995
> > > > >	positive 1/50000/293T/Single Cells/PI, SSC-A subset-1/HCRTR2-GFP+/AF555+	100	10995
> > > > > >	positive 1/50000/293T/Single Cells/PI, SSC-A subset-1/HCRTR2-GFP+/AF555+	277
> > > > > >	positive 1/50000/293T/Single Cells/PI, SSC-A subset-1/HCRTR2-GFP+/AF555+	245
> > > > >	positive 1/50000/293T/Single Cells/PI, SSC-A subset-1/HCRTR2-GFP+/AF555-	0	0
> > > >	positive 1/50000/293T/Single Cells/PI, SSC-A subset-1/HCRTR2-GFP-	66.4	21760
> > > > >	positive 1/50000/293T/Single Cells/PI, SSC-A subset-1/HCRTR2-GFP-/AF555+	100	21760
> > > > > >	positive 1/50000/293T/Single Cells/PI, SSC-A subset-1/HCRTR2-GFP-/AF555+	220
> > > > > >	positive 1/50000/293T/Single Cells/PI, SSC-A subset-1/HCRTR2-GFP-/AF555+	181
> > > > >	positive 1/50000/293T/Single Cells/PI, SSC-A subset-1/HCRTR2-GFP-/AF555-	0	0
	positive 1/100000		40000
>	positive 1/100000/293T	96.1	38427
> >	positive 1/100000/293T/Single Cells	98.8	37948
> > >	positive 1/100000/293T/Single Cells/PI, SSC-A subset	82.9	31462
> > > >	positive 1/100000/293T/Single Cells/PI, SSC-A subset/Q1: HCRTR2-GFP- , AF555+	0.057	18
> > > >	positive 1/100000/293T/Single Cells/PI, SSC-A subset/Q2: HCRTR2-GFP+ , AF555+	0.022	7
> > > >	positive 1/100000/293T/Single Cells/PI, SSC-A subset/Q3: HCRTR2-GFP+ , AF555-	32.5	10234
> > > >	positive 1/100000/293T/Single Cells/PI, SSC-A subset/Q4: HCRTR2-GFP- , AF555-	67.4	21203
> > >	positive 1/100000/293T/Single Cells/PI, SSC-A subset-1	85.4	32407
> > > >	positive 1/100000/293T/Single Cells/PI, SSC-A subset-1/HCRTR2-GFP+	33	10682
> > > > >	positive 1/100000/293T/Single Cells/PI, SSC-A subset-1/HCRTR2-GFP+/AF555+	100	10682
> > > > > >	positive 1/100000/293T/Single Cells/PI, SSC-A subset-1/HCRTR2-GFP+/AF555+	203
> > > > > >	positive 1/100000/293T/Single Cells/PI, SSC-A subset-1/HCRTR2-GFP+/AF555+	181
> > > > >	positive 1/100000/293T/Single Cells/PI, SSC-A subset-1/HCRTR2-GFP+/AF555-	0	0
> > > >	positive 1/100000/293T/Single Cells/PI, SSC-A subset-1/HCRTR2-GFP-	67	21725
> > > > >	positive 1/100000/293T/Single Cells/PI, SSC-A subset-1/HCRTR2-GFP-/AF555+	100	21725
> > > > > >	positive 1/100000/293T/Single Cells/PI, SSC-A subset-1/HCRTR2-GFP-/AF555+	162
> > > > > >	positive 1/100000/293T/Single Cells/PI, SSC-A subset-1/HCRTR2-GFP-/AF555+	181
> > > > >	positive 1/100000/293T/Single Cells/PI, SSC-A subset-1/HCRTR2-GFP-/AF555-	0	0

## Sheet: ΔMFI (Sep 19, 2016)
GFP-	GFP+	MFI of GFP-	MFI of GFP+	ΔMFI	MFIAF555 index (*10-2)	DbID	Gender	Age	DQ0602	Interval	post/Px	Serum location	Status
293T-HCRTR2 w/PI/293T/Single Cells/PI, SSC-A subset-1/HCRTR2-GFP-/AF555+	293T-HCRTR2 w/PI/293T/Single Cells/PI, SSC-A subset-1/HCRTR2-GFP+/AF555+	72	101	29	0.418108										DbID, database identity.
12644/293T/Single Cells/PI, SSC-A subset-1/HCRTR2-GFP-/AF555+	12644/293T/Single Cells/PI, SSC-A subset-1/HCRTR2-GFP+/AF555+	1159	3533	2374	34.2272	12644	F	16.7781	Yes			Serum-L-A04	Control		F, female.
156877 w/PI/293T/Single Cells/PI, SSC-A subset-1/HCRTR2-GFP-/AF555+	156877 w/PI/293T/Single Cells/PI, SSC-A subset-1/HCRTR2-GFP+/AF555+	257	n/a	#VALUE!	#VALUE!										M, Male.
Ling 30/293T/Single Cells/PI, SSC-A subset-1/HCRTR2-GFP-/AF555+	Ling 30/293T/Single Cells/PI, SSC-A subset-1/HCRTR2-GFP+/AF555+	3142	3466	324	4.67128	13127	M	16.8164	Yes		Yes	Serum-L-C06	Control		DQ0602, DQ0602 positive or not.
Ling 47/293T/Single Cells/PI, SSC-A subset-1/HCRTR2-GFP-/AF555+	Ling 47/293T/Single Cells/PI, SSC-A subset-1/HCRTR2-GFP+/AF555+	4997	5457	460	6.63206	14450	F	22.5151	Yes			Serum-L-D11	Control		Internal, month(s) from onset to blood drawn; blank, not applicable.
Ling 70/293T/Single Cells/PI, SSC-A subset-1/HCRTR2-GFP-/AF555+	Ling 70/293T/Single Cells/PI, SSC-A subset-1/HCRTR2-GFP+/AF555+	1050	4760	3710	53.489	10814	M	12.9178	Yes	0.917808		Serum-L-F10	Patient		post/Px, Pandemrix® vaccined or not; blank, no.
Ling 77/293T/Single Cells/PI, SSC-A subset-1/HCRTR2-GFP-/AF555+	Ling 77/293T/Single Cells/PI, SSC-A subset-1/HCRTR2-GFP+/AF555+	1244	1811	567	8.17474	11401	F	22.2521	Yes			Serum-L-G05	Control		Serum location, serum was alliquoted to a 96-well plate for anti-HCRTR2 autoantibody detection
Ling 83/293T/Single Cells/PI, SSC-A subset-1/HCRTR2-GFP-/AF555+	Ling 83/293T/Single Cells/PI, SSC-A subset-1/HCRTR2-GFP+/AF555+	2014	2184	170	2.45098	11439	F	21.4904	Yes			Serum-L-G11	Control		MFI, mean fluorescence intensity
Ling 86/293T/Single Cells/PI, SSC-A subset-1/HCRTR2-GFP-/AF555+	Ling 86/293T/Single Cells/PI, SSC-A subset-1/HCRTR2-GFP+/AF555+	1656	2276	620	8.93887	11668	M	22.4603	Yes			Serum-L-H02	Control		AF555, Alexa Fluor® 555
gluo 2/293T/Single Cells/PI, SSC-A subset-1/HCRTR2-GFP-/AF555+	gluo 2/293T/Single Cells/PI, SSC-A subset-1/HCRTR2-GFP+/AF555+	7818	8023	205	2.95559	1677	F	18.5918	Yes			Serum-G-A06	Control		Status, diagnosis.
gluo 7/293T/Single Cells/PI, SSC-A subset-1/HCRTR2-GFP-/AF555+	gluo 7/293T/Single Cells/PI, SSC-A subset-1/HCRTR2-GFP+/AF555+	2436	3466	1030	14.8501	4373	M	17.7397	Yes			Serum-G-A11	Control		GFP, green fluorescent protein.
gluo 10/293T/Single Cells/PI, SSC-A subset-1/HCRTR2-GFP-/AF555+	gluo 10/293T/Single Cells/PI, SSC-A subset-1/HCRTR2-GFP+/AF555+	4845	5386	541	7.79988	9573	F	14.0877	Yes			Serum-G-B02	Control		Status, diagnosis.
gluo 18/293T/Single Cells/PI, SSC-A subset-1/HCRTR2-GFP-/AF555+	gluo 18/293T/Single Cells/PI, SSC-A subset-1/HCRTR2-GFP+/AF555+	1820	2168	348	5.0173	10865	M	10.2137	Yes	0.213699		Serum-G-B10	Patient
gluo 19/293T/Single Cells/PI, SSC-A subset-1/HCRTR2-GFP-/AF555+	gluo 19/293T/Single Cells/PI, SSC-A subset-1/HCRTR2-GFP+/AF555+	1989	3012	1023	14.7491	11690	F	6.60274	Yes	0.60274		Serum-G-B11	Patient
gluo 20/293T/Single Cells/PI, SSC-A subset-1/HCRTR2-GFP-/AF555+	gluo 20/293T/Single Cells/PI, SSC-A subset-1/HCRTR2-GFP+/AF555+	1624	1985	361	5.20473	11739	F	3.70137	Yes	0.70137	Yes	Serum-G-B12	Patient
gluo 21/293T/Single Cells/PI, SSC-A subset-1/HCRTR2-GFP-/AF555+	gluo 21/293T/Single Cells/PI, SSC-A subset-1/HCRTR2-GFP+/AF555+	3214	3715	501	7.22318	12348	F	4.81644	Yes	0.816438		Serum-G-C01	Patient
gluo 23/293T/Single Cells/PI, SSC-A subset-1/HCRTR2-GFP-/AF555+	gluo 23/293T/Single Cells/PI, SSC-A subset-1/HCRTR2-GFP+/AF555+	1105	1329	224	3.22953	12480	F	10.3589	Yes	0.358904		Serum-G-C03	Patient
gluo 24/293T/Single Cells/PI, SSC-A subset-1/HCRTR2-GFP-/AF555+	gluo 24/293T/Single Cells/PI, SSC-A subset-1/HCRTR2-GFP+/AF555+	1777	2330	553	7.9729	15900	F	15.4384	Yes	4.43836	Yes	Serum-G-C04	Patient
gluo 28/293T/Single Cells/PI, SSC-A subset-1/HCRTR2-GFP-/AF555+	gluo 28/293T/Single Cells/PI, SSC-A subset-1/HCRTR2-GFP+/AF555+	4568	4924	356	5.13264	10972	M	19.6849	Yes			Serum-G-C08	Control
gluo 33/293T/Single Cells/PI, SSC-A subset-1/HCRTR2-GFP-/AF555+	gluo 33/293T/Single Cells/PI, SSC-A subset-1/HCRTR2-GFP+/AF555+	2091	2625	534	7.69896	14126	M	7.57534	Yes	0.575342		Serum-G-D01	Patient
gluo 39/293T/Single Cells/PI, SSC-A subset-1/HCRTR2-GFP-/AF555+	gluo 39/293T/Single Cells/PI, SSC-A subset-1/HCRTR2-GFP+/AF555+	4392	n/a	#VALUE!	#VALUE!	14958	F	10.5205	Yes	0.520548		Serum-G-D07	Patient
gluo 42/293T/Single Cells/PI, SSC-A subset-1/HCRTR2-GFP-/AF555+	gluo 42/293T/Single Cells/PI, SSC-A subset-1/HCRTR2-GFP+/AF555+	3475	3509	34	0.490196	6193	M	11.989	Yes			Serum-G-D10	Control
gluo 45/293T/Single Cells/PI, SSC-A subset-1/HCRTR2-GFP-/AF555+	gluo 45/293T/Single Cells/PI, SSC-A subset-1/HCRTR2-GFP+/AF555+	6361	6323	-38	-0.547866	4629	M	16.4767	Yes	0.476712		Serum-G-E05	Patient
gluo 54/293T/Single Cells/PI, SSC-A subset-1/HCRTR2-GFP-/AF555+	gluo 54/293T/Single Cells/PI, SSC-A subset-1/HCRTR2-GFP+/AF555+	2992	3158	166	2.39331	11811	M	8.13973	Yes	0.139726		Serum-G-F02	Patient
gluo 55/293T/Single Cells/PI, SSC-A subset-1/HCRTR2-GFP-/AF555+	gluo 55/293T/Single Cells/PI, SSC-A subset-1/HCRTR2-GFP+/AF555+	4087	4386	299	4.31084	4377	M	15.7507	Yes	0.750685		Serum-G-F03	Patient
gluo 56/293T/Single Cells/PI, SSC-A subset-1/HCRTR2-GFP-/AF555+	gluo 56/293T/Single Cells/PI, SSC-A subset-1/HCRTR2-GFP+/AF555+	2776	3462	686	9.89043	11876	F	4.33425	Yes	0.334247		Serum-G-F04	Patient
gluo 58/293T/Single Cells/PI, SSC-A subset-1/HCRTR2-GFP-/AF555+	gluo 58/293T/Single Cells/PI, SSC-A subset-1/HCRTR2-GFP+/AF555+	3493	3847	354	5.10381	12258	M	16.3616	Yes	0.361644		Serum-G-F06	Patient
gluo 61/293T/Single Cells/PI, SSC-A subset-1/HCRTR2-GFP-/AF555+	gluo 61/293T/Single Cells/PI, SSC-A subset-1/HCRTR2-GFP+/AF555+	1898	2103	205	2.95559	12267	F	33.8603	Yes	0.860274		Serum-G-F09	Patient
gluo 63/293T/Single Cells/PI, SSC-A subset-1/HCRTR2-GFP-/AF555+	gluo 63/293T/Single Cells/PI, SSC-A subset-1/HCRTR2-GFP+/AF555+	2953	3123	170	2.45098	12336	F	7.51233	Yes	0.512329		Serum-G-F11	Patient
gluo 64/293T/Single Cells/PI, SSC-A subset-1/HCRTR2-GFP-/AF555+	gluo 64/293T/Single Cells/PI, SSC-A subset-1/HCRTR2-GFP+/AF555+	4606	4810	204	2.94118	12341	M	21.737	No	0.736986		Serum-G-F12	Patient
gluo 71/293T/Single Cells/PI, SSC-A subset-1/HCRTR2-GFP-/AF555+	gluo 71/293T/Single Cells/PI, SSC-A subset-1/HCRTR2-GFP+/AF555+	2768	3021	253	3.64764	11313	M	20.3836	Yes			Serum-G-G07	Control
gluo 72/293T/Single Cells/PI, SSC-A subset-1/HCRTR2-GFP-/AF555+	gluo 72/293T/Single Cells/PI, SSC-A subset-1/HCRTR2-GFP+/AF555+	1456	1847	391	5.63725	11322	F	20.1589	Yes			Serum-G-G08	Control
gluo 77/293T/Single Cells/PI, SSC-A subset-1/HCRTR2-GFP-/AF555+	gluo 77/293T/Single Cells/PI, SSC-A subset-1/HCRTR2-GFP+/AF555+	1761	1894	133	1.91753	13011	M	9.54521	Yes	0.545205		Serum-G-H01	Patient
gluo 81/293T/Single Cells/PI, SSC-A subset-1/HCRTR2-GFP-/AF555+	gluo 81/293T/Single Cells/PI, SSC-A subset-1/HCRTR2-GFP+/AF555+	2308	2843	535	7.71338	13344	M	52.2548	Yes	1.25479		Serum-G-H05	Patient
human 2nd alone/293T/Single Cells/PI, SSC-A subset-1/HCRTR2-GFP-/AF555+	human 2nd alone/293T/Single Cells/PI, SSC-A subset-1/HCRTR2-GFP+/AF555+	121	145	24	0.346021
mouse 2nd alone/293T/Single Cells/PI, SSC-A subset-1/HCRTR2-GFP-/AF555+	mouse 2nd alone/293T/Single Cells/PI, SSC-A subset-1/HCRTR2-GFP+/AF555+	167	202	35	0.504614
positive 1/20/293T/Single Cells/PI, SSC-A subset-1/HCRTR2-GFP-/AF555+	positive 1/20/293T/Single Cells/PI, SSC-A subset-1/HCRTR2-GFP+/AF555+	1688	7965	6277	90.4988
positive 1/50/293T/Single Cells/PI, SSC-A subset-1/HCRTR2-GFP-/AF555+	positive 1/50/293T/Single Cells/PI, SSC-A subset-1/HCRTR2-GFP+/AF555+	1160	8614	7454	107.468
positive 1/100/293T/Single Cells/PI, SSC-A subset-1/HCRTR2-GFP-/AF555+	positive 1/100/293T/Single Cells/PI, SSC-A subset-1/HCRTR2-GFP+/AF555+	786	7722	6936	100
positive 1/200/293T/Single Cells/PI, SSC-A subset-1/HCRTR2-GFP-/AF555+	positive 1/200/293T/Single Cells/PI, SSC-A subset-1/HCRTR2-GFP+/AF555+	728	7991	7263	104.715
positive 1/500/293T/Single Cells/PI, SSC-A subset-1/HCRTR2-GFP-/AF555+	positive 1/500/293T/Single Cells/PI, SSC-A subset-1/HCRTR2-GFP+/AF555+	436	4575	4139	59.6742
positive 1/1000/293T/Single Cells/PI, SSC-A subset-1/HCRTR2-GFP-/AF555+	positive 1/1000/293T/Single Cells/PI, SSC-A subset-1/HCRTR2-GFP+/AF555+	335	2684	2349	33.8668
positive 1/2000/293T/Single Cells/PI, SSC-A subset-1/HCRTR2-GFP-/AF555+	positive 1/2000/293T/Single Cells/PI, SSC-A subset-1/HCRTR2-GFP+/AF555+	216	1344	1128	16.263
positive 1/5000/293T/Single Cells/PI, SSC-A subset-1/HCRTR2-GFP-/AF555+	positive 1/5000/293T/Single Cells/PI, SSC-A subset-1/HCRTR2-GFP+/AF555+	198	689	491	7.07901
positive 1/10000/293T/Single Cells/PI, SSC-A subset-1/HCRTR2-GFP-/AF555+	positive 1/10000/293T/Single Cells/PI, SSC-A subset-1/HCRTR2-GFP+/AF555+	169	416	247	3.56113
positive 1/20000/293T/Single Cells/PI, SSC-A subset-1/HCRTR2-GFP-/AF555+	positive 1/20000/293T/Single Cells/PI, SSC-A subset-1/HCRTR2-GFP+/AF555+	149	275	126	1.81661
positive 1/50000/293T/Single Cells/PI, SSC-A subset-1/HCRTR2-GFP-/AF555+	positive 1/50000/293T/Single Cells/PI, SSC-A subset-1/HCRTR2-GFP+/AF555+	220	277	57	0.821799
positive 1/100000/293T/Single Cells/PI, SSC-A subset-1/HCRTR2-GFP-/AF555+	positive 1/100000/293T/Single Cells/PI, SSC-A subset-1/HCRTR2-GFP+/AF555+	162	203	41	0.591119
