# Supplementary material for: Absence of anti-hypocretin receptor 2 autoantibodies in post pandemrix narcolepsy cases
Source: PLoS One. 2017 Dec 8;12(12):e0187305. doi: 10.1371/journal.pone.0187305 (PMC5722318; doi:10.1371/journal.pone.0187305)
Supplement: S3 Table — (XLSX) [file pone.0187305.s016.xlsx]

## Sheet: Raw data
C:\mbw\results\A03_339.txt
RUN INFORMATION:
================
Counting protocol no: 3 Thu 3-Dec-2015 4:15
Name: S35_TOP_ONLY
CPM normalization protocol no: -
COLUMNS:
========
	SAMPLE	POS	CCPM1	CCPM1%
	Unk_1	A01	1921	4.6
	Unk_1	A02	1550	5.1
	Unk_1	A03	1399	5.3
	Unk_1	A04	1482	5.2
	Unk_1	A05	2665	3.9
	Unk_1	A06	1185	5.8
	Unk_1	A07	1283	5.6
	Unk_1	A08	1323	5.5
	Unk_1	A09	1368	5.4
	Unk_1	A10	1137	5.9
	Unk_1	A11	1192	5.8
	Unk_1	A12	1247	5.7
	Unk_1	B01	1335	5.5
	Unk_1	B02	1170	5.8
	Unk_1	B03	1238	5.7
	Unk_1	B04	1286	5.6
	Unk_1	B05	1355	5.4
	Unk_1	B06	1101	6
	Unk_1	B07	1069	6.1
	Unk_1	B08	1263	5.6
	Unk_1	B09	1253	5.7
	Unk_1	B10	1195	5.8
	Unk_1	B11	1125	6
	Unk_1	B12	1225	5.7
	Unk_1	C01	1283	5.6
	Unk_1	C02	1202	5.8
	Unk_1	C03	1225	5.7
	Unk_1	C04	1190	5.8
	Unk_1	C05	1206	5.8
	Unk_1	C06	1162	5.9
	Unk_1	C07	1221	5.7
	Unk_1	C08	1287	5.6
	Unk_1	C09	1431	5.3
	Unk_1	C10	1230	5.7
	Unk_1	C11	1140	5.9
	Unk_1	C12	1240	5.7
	Unk_1	D01	1309	5.5
	Unk_1	D02	1232	5.7
	Unk_1	D03	1077	6.1
	Unk_1	D04	1208	5.8
	Unk_1	D05	1652	4.9
	Unk_1	D06	1179	5.8
	Unk_1	D07	1211	5.7
	Unk_1	D08	1345	5.5
	Unk_1	D09	1466	5.2
	Unk_1	D10	1607	5
	Unk_1	D11	1101	6
	Unk_1	D12	1244	5.7
	Unk_1	E01	1093	6
	Unk_1	E02	1194	5.8
	Unk_1	E03	1356	5.4
	Unk_1	E04	956	6.5
	Unk_1	E05	1037	6.2
	Unk_1	E06	1193	5.8
	Unk_1	E07	1096	6
	Unk_1	E08	1175	5.8
	Unk_1	E09	1453	5.2
	Unk_1	E10	1162	5.9
	Unk_1	E11	1268	5.6
	Unk_1	E12	1353	5.4
	Unk_1	F01	1268	5.6
	Unk_1	F02	1154	5.9
	Unk_1	F03	1206	5.8
	Unk_1	F04	1099	6
	Unk_1	F05	1107	6
	Unk_1	F06	1167	5.9
	Unk_1	F07	1095	6
	Unk_1	F08	1234	5.7
	Unk_1	F09	1318	5.5
	Unk_1	F10	1095	6
	Unk_1	F11	1421	5.3
	Unk_1	F12	1356	5.4
	Unk_1	G01	1016	6.3
	Unk_1	G02	1322	5.5
	Unk_1	G03	1182	5.8
	Unk_1	G04	1267	5.6
	Unk_1	G05	1027	6.2
	Unk_1	G06	1230	5.7
	Unk_1	G07	1082	6.1
	Unk_1	G08	1453	5.2
	Unk_1	G09	1104	6
	Unk_1	G10	1037	6.2
	Unk_1	G11	1118	6
	Unk_1	G12	1097	6
	Unk_1	H01	1265	5.6
	Unk_1	H02	1291	5.6
	Unk_1	H03	1158	5.9
	Unk_1	H04	1239	5.7
	Unk_1	H05	1037	6.2
	Unk_1	H06	1171	5.8
	Unk_1	H07	1142	5.9
	Unk_1	H08	1407	5.3
	Unk_1	H09	1250	5.7
	Unk_1	H10	1093	6
	Unk_1	H11	1159	5.9
	Unk_1	H12	1089	6.1
	Unk_1	A01	1555	5.1
	Unk_1	A02	1173	5.8
	Unk_1	A03	1293	5.6
	Unk_1	A04	1498	5.2
	Unk_1	A05	2996	3.7
	Unk_1	A06	1122	6
	Unk_1	A07	1173	5.8
	Unk_1	A08	1160	5.9
	Unk_1	A09	1262	5.6
	Unk_1	A10	1187	5.8
	Unk_1	A11	1297	5.6
	Unk_1	A12	1164	5.9
	Unk_1	B01	1203	5.8
	Unk_1	B02	1145	5.9
	Unk_1	B03	1347	5.5
	Unk_1	B04	1229	5.7
	Unk_1	B05	1377	5.4
	Unk_1	B06	1190	5.8
	Unk_1	B07	1018	6.3
	Unk_1	B08	1105	6
	Unk_1	B09	1292	5.6
	Unk_1	B10	1264	5.6
	Unk_1	B11	1286	5.6
	Unk_1	B12	996	6.3
	Unk_1	C01	1019	6.3
	Unk_1	C02	1077	6.1
	Unk_1	C03	1078	6.1
	Unk_1	C04	1193	5.8
	Unk_1	C05	1257	5.6
	Unk_1	C06	1473	5.2
	Unk_1	C07	1057	6.2
	Unk_1	C08	1109	6
	Unk_1	C09	1657	4.9
	Unk_1	C10	1157	5.9
	Unk_1	C11	1124	6
	Unk_1	C12	1100	6
	Unk_1	D01	1070	6.1
	Unk_1	D02	1099	6
	Unk_1	D03	1164	5.9
	Unk_1	D04	1640	4.9
	Unk_1	D05	2502	4
	Unk_1	D06	1645	4.9
	Unk_1	D07	1192	5.8
	Unk_1	D08	1144	5.9
	Unk_1	D09	1329	5.5
	Unk_1	D10	1182	5.8
	Unk_1	D11	1177	5.8
	Unk_1	D12	1051	6.2
	Unk_1	E01	968	6.4
	Unk_1	E02	999	6.3
	Unk_1	E03	1329	5.5
	Unk_1	E04	1225	5.7
	Unk_1	E05	1647	4.9
	Unk_1	E06	1397	5.4
	Unk_1	E07	930	6.6
	Unk_1	E08	1180	5.8
	Unk_1	E09	1057	6.2
	Unk_1	E10	1144	5.9
	Unk_1	E11	1088	6.1
	Unk_1	E12	1321	5.5
	Unk_1	F01	1028	6.2
	Unk_1	F02	1037	6.2
	Unk_1	F03	1124	6
	Unk_1	F04	1107	6
	Unk_1	F05	1662	4.9
	Unk_1	F06	1320	5.5
	Unk_1	F07	1025	6.2
	Unk_1	F08	1249	5.7
	Unk_1	F09	1215	5.7
	Unk_1	F10	1003	6.3
	Unk_1	F11	1234	5.7
	Unk_1	F12	1151	5.9
	Unk_1	G01	994	6.3
	Unk_1	G02	1039	6.2
	Unk_1	G03	997	6.3
	Unk_1	G04	846	6.9
	Unk_1	G05	1152	5.9
	Unk_1	G06	1158	5.9
	Unk_1	G07	1034	6.2
	Unk_1	G08	1168	5.9
	Unk_1	G09	723	7.4
	Unk_1	G10	699	7.6
	Unk_1	G11	729	7.4
	Unk_1	G12	732	7.4
	Unk_1	H01	973	6.4
	Unk_1	H02	840	6.9
	Unk_1	H03	1015	6.3
	Unk_1	H04	862	6.8
	Unk_1	H05	1137	5.9
	Unk_1	H06	1096	6
	Unk_1	H07	930	6.6
	Unk_1	H08	1069	6.1
	Unk_1	H09	743	7.3
	Unk_1	H10	644	7.9
	Unk_1	H11	822	7
	Unk_1	H12	773	7.2
	Unk_1	A01	1117	6
	Unk_1	A02	791	7.1
	Unk_1	A03	663	7.8
	Unk_1	A04	918	6.6
	Unk_1	A05	3073	3.6
	Unk_1	A06	1576	5
	Unk_1	A07	1313	5.5
	Unk_1	A08	1136	5.9
	Unk_1	A09	1023	6.3
	Unk_1	A10	1076	6.1
	Unk_1	A11	965	6.4
	Unk_1	A12	1188	5.8
	Unk_1	B01	712	7.5
	Unk_1	B02	691	7.6
	Unk_1	B03	682	7.7
	Unk_1	B04	649	7.9
	Unk_1	B05	1029	6.2
	Unk_1	B06	1387	5.4
	Unk_1	B07	1247	5.7
	Unk_1	B08	1090	6.1
	Unk_1	B09	1018	6.3
	Unk_1	B10	1145	5.9
	Unk_1	B11	844	6.9
	Unk_1	B12	1095	6
	Unk_1	C01	1143	5.9
	Unk_1	C02	1183	5.8
	Unk_1	C03	1148	5.9
	Unk_1	C04	1278	5.6
	Unk_1	C05	1028	6.2
	Unk_1	C06	1299	5.6
	Unk_1	C07	1247	5.7
	Unk_1	C08	1180	5.8
	Unk_1	C09	808	7
	Unk_1	C10	1029	6.2
	Unk_1	C11	1033	6.2
	Unk_1	C12	1283	5.6
	Unk_1	D01	1069	6.1
	Unk_1	D02	1056	6.2
	Unk_1	D03	1227	5.7
	Unk_1	D04	1737	4.8
	Unk_1	D05	1934	4.5
	Unk_1	D06	1446	5.3
	Unk_1	D07	1197	5.8
	Unk_1	D08	1259	5.6
	Unk_1	D09	798	7.1
	Unk_1	D10	1112	6
	Unk_1	D11	994	6.3
	Unk_1	D12	1225	5.7
	Unk_1	E01	1258	5.6
	Unk_1	E02	1057	6.2
	Unk_1	E03	1166	5.9
	Unk_1	E04	1166	5.9
	Unk_1	E05	1155	5.9
	Unk_1	E06	1053	6.2
	Unk_1	E07	940	6.5
	Unk_1	E08	1079	6.1
	Unk_1	E09	972	6.4
	Unk_1	E10	1068	6.1
	Unk_1	E11	877	6.8
	Unk_1	E12	1170	5.8
	Unk_1	F01	1319	5.5
	Unk_1	F02	1218	5.7
	Unk_1	F03	1158	5.9
	Unk_1	F04	1263	5.6
	Unk_1	F05	1164	5.9
	Unk_1	F06	1155	5.9
	Unk_1	F07	1075	6.1
	Unk_1	F08	1196	5.8
	Unk_1	F09	1083	6.1
	Unk_1	F10	1006	6.3
	Unk_1	F11	970	6.4
	Unk_1	F12	1212	5.7
	Unk_1	G01	1146	5.9
	Unk_1	G02	1042	6.2
	Unk_1	G03	1158	5.9
	Unk_1	G04	1218	5.7
	Unk_1	G05	978	6.4
	Unk_1	G06	1248	5.7
	Unk_1	G07	1282	5.6
	Unk_1	G08	1207	5.8
	Unk_1	G09	1134	5.9
	Unk_1	G10	1395	5.4
	Unk_1	G11	1396	5.4
	Unk_1	G12	1120	6
	Unk_1	H01	1053	6.2
	Unk_1	H02	986	6.4
	Unk_1	H03	1124	6
	Unk_1	H04	1200	5.8
	Unk_1	H05	1104	6
	Unk_1	H06	1252	5.7
	Unk_1	H07	1285	5.6
	Unk_1	H08	1114	6
	Unk_1	H09	1017	6.3
	Unk_1	H10	1391	5.4
	Unk_1	H11	1587	5
	Unk_1	H12	1165	5.9
	Unk_1	A01	1801	4.7
	Unk_1	A02	650	7.8
	Unk_1	A03	619	8
	Unk_1	A04	731	7.4
	Unk_1	A05	2562	4
	Unk_1	A06	1104	6
	Unk_1	A07	1137	5.9
	Unk_1	A08	1529	5.1
	Unk_1	A09	1013	6.3
	Unk_1	A10	1159	5.9
	Unk_1	A11	889	6.7
	Unk_1	A12	1057	6.2
	Unk_1	B01	798	7.1
	Unk_1	B02	671	7.7
	Unk_1	B03	666	7.7
	Unk_1	B04	634	7.9
	Unk_1	B05	1036	6.2
	Unk_1	B06	973	6.4
	Unk_1	B07	1022	6.3
	Unk_1	B08	1441	5.3
	Unk_1	B09	1073	6.1
	Unk_1	B10	1235	5.7
	Unk_1	B11	944	6.5
	Unk_1	B12	1174	5.8
	Unk_1	C01	1472	5.2
	Unk_1	C02	1345	5.5
	Unk_1	C03	1064	6.1
	Unk_1	C04	1316	5.5
	Unk_1	C05	1183	5.8
	Unk_1	C06	1124	6
	Unk_1	C07	1122	6
	Unk_1	C08	1579	5
	Unk_1	C09	1020	6.3
	Unk_1	C10	1233	5.7
	Unk_1	C11	1468	5.2
	Unk_1	C12	1069	6.1
	Unk_1	D01	1243	5.7
	Unk_1	D02	1316	5.5
	Unk_1	D03	1144	5.9
	Unk_1	D04	1834	4.7
	Unk_1	D05	2131	4.3
	Unk_1	D06	1161	5.9
	Unk_1	D07	1030	6.2
	Unk_1	D08	1616	5
	Unk_1	D09	1002	6.3
	Unk_1	D10	1212	5.7
	Unk_1	D11	1349	5.4
	Unk_1	D12	1249	5.7
	Unk_1	E01	1158	5.9
	Unk_1	E02	905	6.6
	Unk_1	E03	1234	5.7
	Unk_1	E04	1157	5.9
	Unk_1	E05	1218	5.7
	Unk_1	E06	898	6.7
	Unk_1	E07	1203	5.8
	Unk_1	E08	1416	5.3
	Unk_1	E09	1027	6.2
	Unk_1	E10	895	6.7
	Unk_1	E11	1173	5.8
	Unk_1	E12	1156	5.9
	Unk_1	F01	1221	5.7
	Unk_1	F02	962	6.4
	Unk_1	F03	954	6.5
	Unk_1	F04	1285	5.6
	Unk_1	F05	1165	5.9
	Unk_1	F06	1023	6.3
	Unk_1	F07	1168	5.9
	Unk_1	F08	1437	5.3
	Unk_1	F09	997	6.3
	Unk_1	F10	936	6.5
	Unk_1	F11	1248	5.7
	Unk_1	F12	1120	6
	Unk_1	G01	1028	6.2
	Unk_1	G02	1001	6.3
	Unk_1	G03	1205	5.8
	Unk_1	G04	1214	5.7
	Unk_1	G05	1155	5.9
	Unk_1	G06	1189	5.8
	Unk_1	G07	956	6.5
	Unk_1	G08	1087	6.1
	Unk_1	G09	1018	6.3
	Unk_1	G10	1008	6.3
	Unk_1	G11	1074	6.1
	Unk_1	G12	1011	6.3
	Unk_1	H01	1221	5.7
	Unk_1	H02	1129	6
	Unk_1	H03	1993	4.5
	Unk_1	H04	1567	5.1
	Unk_1	H05	1459	5.2
	Unk_1	H06	1474	5.2
	Unk_1	H07	876	6.8
	Unk_1	H08	993	6.3
	Unk_1	H09	1228	5.7
	Unk_1	H10	1085	6.1
	Unk_1	H11	1274	5.6
	Unk_1	H12	1231	5.7
	Unk_1	A01	1630	5
	Unk_1	A02	1032	6.2
	Unk_1	A03	930	6.6
	Unk_1	A04	984	6.4
	Unk_1	A05	2415	4.1
	Unk_1	A06	1091	6.1
	Unk_1	A07	1128	6
	Unk_1	A08	1325	5.5
	Unk_1	A09	1175	5.8
	Unk_1	A10	1336	5.5
	Unk_1	A11	1458	5.2
	Unk_1	A12	941	6.5
	Unk_1	B01	1827	4.7
	Unk_1	B02	931	6.6
	Unk_1	B03	985	6.4
	Unk_1	B04	1078	6.1
	Unk_1	B05	1057	6.2
	Unk_1	B06	1046	6.2
	Unk_1	B07	1100	6
	Unk_1	B08	1154	5.9
	Unk_1	B09	859	6.8
	Unk_1	B10	1046	6.2
	Unk_1	B11	2101	4.4
	Unk_1	B12	758	7.3
	Unk_1	C01	1087	6.1
	Unk_1	C02	861	6.8
	Unk_1	C03	993	6.3
	Unk_1	C04	1101	6
	Unk_1	C05	1078	6.1
	Unk_1	C06	1291	5.6
	Unk_1	C07	995	6.3
	Unk_1	C08	1076	6.1
	Unk_1	C09	972	6.4
	Unk_1	C10	1019	6.3
	Unk_1	C11	1250	5.7
	Unk_1	C12	821	7
	Unk_1	D01	874	6.8
	Unk_1	D02	918	6.6
	Unk_1	D03	955	6.5
	Unk_1	D04	1366	5.4
	Unk_1	D05	2132	4.3
	Unk_1	D06	1052	6.2
	Unk_1	D07	943	6.5
	Unk_1	D08	955	6.5
	Unk_1	D09	927	6.6
	Unk_1	D10	1442	5.3
	Unk_1	D11	1169	5.8
	Unk_1	D12	798	7.1
	Unk_1	E01	787	7.1
	Unk_1	E02	807	7
	Unk_1	E03	759	7.3
	Unk_1	E04	926	6.6
	Unk_1	E05	885	6.7
	Unk_1	E06	910	6.6
	Unk_1	E07	796	7.1
	Unk_1	E08	908	6.6
	Unk_1	E09	862	6.8
	Unk_1	E10	892	6.7
	Unk_1	E11	1041	6.2
	Unk_1	E12	787	7.1
	Unk_1	F01	812	7
	Unk_1	F02	830	6.9
	Unk_1	F03	778	7.2
	Unk_1	F04	767	7.2
	Unk_1	F05	813	7
	Unk_1	F06	933	6.5
	Unk_1	F07	934	6.5
	Unk_1	F08	950	6.5
	Unk_1	F09	903	6.7
	Unk_1	F10	990	6.4
	Unk_1	F11	1120	6
	Unk_1	F12	823	7
	Unk_1	G01	800	7.1
	Unk_1	G02	784	7.1
	Unk_1	G03	735	7.4
	Unk_1	G04	692	7.6
	Unk_1	G05	761	7.2
	Unk_1	G06	886	6.7
	Unk_1	G07	889	6.7
	Unk_1	G08	832	6.9
	Unk_1	G09	806	7
	Unk_1	G10	777	7.2
	Unk_1	G11	791	7.1
	Unk_1	G12	716	7.5
	Unk_1	H01	860	6.8
	Unk_1	H02	863	6.8
	Unk_1	H03	795	7.1
	Unk_1	H04	810	7
	Unk_1	H05	844	6.9
	Unk_1	H06	945	6.5
	Unk_1	H07	949	6.5
	Unk_1	H08	875	6.8
	Unk_1	H09	811	7
	Unk_1	H10	908	6.6
	Unk_1	H11	1090	6.1
	Unk_1	H12	806	7
	Unk_1	A01	1470	5.2
	Unk_1	A02	910	6.6
	Unk_1	A03	793	7.1
	Unk_1	A04	866	6.8
	Unk_1	A05	2797	3.8
	Unk_1	A06	875	6.8
	Unk_1	A07	827	7
	Unk_1	A08	731	7.4
	Unk_1	A09	732	7.4
	Unk_1	A10	803	7.1
	Unk_1	A11	890	6.7
	Unk_1	A12	1006	6.3
	Unk_1	B01	914	6.6
	Unk_1	B02	844	6.9
	Unk_1	B03	929	6.6
	Unk_1	B04	727	7.4
	Unk_1	B05	876	6.8
	Unk_1	B06	764	7.2
	Unk_1	B07	789	7.1
	Unk_1	B08	735	7.4
	Unk_1	B09	776	7.2
	Unk_1	B10	831	6.9
	Unk_1	B11	786	7.1
	Unk_1	B12	896	6.7
	Unk_1	C01	166	15.5
	Unk_1	C02	166	15.5
	Unk_1	C03	171	15.3
	Unk_1	C04	165	15.6
	Unk_1	C05	197	14.2
	Unk_1	C06	158	15.9
	Unk_1	C07	194	14.4
	Unk_1	C08	199	14.2
	Unk_1	C09	179	14.9
	Unk_1	C10	168	15.4
	Unk_1	C11	181	14.9
	Unk_1	C12	179	14.9
	Unk_1	D01	2270	4.2
	Unk_1	D02	242	12.9
	Unk_1	D03	1212	5.7
	Unk_1	D04	317	11.2
	Unk_1	D05	3005	3.6
	Unk_1	D06	331	11
	Unk_1	D07	811	7
	Unk_1	D08	189	14.5
	Unk_1	D09	748	7.3
	Unk_1	D10	248	12.7
	Unk_1	D11	2294	4.2
	Unk_1	D12	255	12.5
	Unk_1	E01	162	15.7
	Unk_1	E02	177	15
	Unk_1	E03	154	16.1
	Unk_1	E04	201	14.1
	Unk_1	E05	187	14.6
	Unk_1	E06	204	14
	Unk_1	E07	180	14.9
	Unk_1	E08	163	15.7
	Unk_1	E09	187	14.6
	Unk_1	E10	181	14.9
	Unk_1	E11	172	15.2
	Unk_1	E12	167	15.5
	Unk_1	F01	2231	4.2
	Unk_1	F02	268	12.2
	Unk_1	F03	1133	5.9
	Unk_1	F04	201	14.1
	Unk_1	F05	1066	6.1
	Unk_1	F06	217	13.6
	Unk_1	F07	718	7.5
	Unk_1	F08	221	13.5
	Unk_1	F09	914	6.6
	Unk_1	F10	261	12.4
	Unk_1	F11	2604	3.9
	Unk_1	F12	251	12.6
	Unk_1	G01	223	13.4
	Unk_1	G02	210	13.8
	Unk_1	G03	212	13.7
	Unk_1	G04	240	12.9
	Unk_1	G05	213	13.7
	Unk_1	G06	219	13.5
	Unk_1	G07	223	13.4
	Unk_1	G08	267	12.2
	Unk_1	G09	224	13.4
	Unk_1	G10	267	12.2
	Unk_1	G11	223	13.4
	Unk_1	G12	212	13.7
	Unk_1	H01	3281	3.5
	Unk_1	H02	258	12.5
	Unk_1	H03	272	12.1
	Unk_1	H04	3377	3.4
	Unk_1	H05	267	12.2
	Unk_1	H06	327	11.1
	Unk_1	H07	4278	3.1
	Unk_1	H08	301	11.5
	Unk_1	H09	335	10.9
	Unk_1	H10	7368	2.3
	Unk_1	H11	372	10.4
	Unk_1	H12	177	15
PLATES:
=======
Plate 1
Cassette information:
Assay:-/Prot:-/Cass:-/Func:-/Cassette no: 1/Shelf: 1/8*12
CCPM1
	1	2	3	4	5	6	7	8	9	10	11	12
A	1921	1550	1399	1482	2665	1185	1283	1323	1368	1137	1192	1247
B	1335	1170	1238	1286	1355	1101	1069	1263	1253	1195	1125	1225
C	1283	1202	1225	1190	1206	1162	1221	1287	1431	1230	1140	1240
D	1309	1232	1077	1208	1652	1179	1211	1345	1466	1607	1101	1244
E	1093	1194	1356	956	1037	1193	1096	1175	1453	1162	1268	1353
F	1268	1154	1206	1099	1107	1167	1095	1234	1318	1095	1421	1356
G	1016	1322	1182	1267	1027	1230	1082	1453	1104	1037	1118	1097
H	1265	1291	1158	1239	1037	1171	1142	1407	1250	1093	1159	1089
End of plate 1
Plate 2
Cassette information:
Assay:-/Prot:-/Cass:-/Func:-/Cassette no: 2/Shelf: 3/8*12
CCPM1
	1	2	3	4	5	6	7	8	9	10	11	12
A	1555	1173	1293	1498	2996	1122	1173	1160	1262	1187	1297	1164
B	1203	1145	1347	1229	1377	1190	1018	1105	1292	1264	1286	996
C	1019	1077	1078	1193	1257	1473	1057	1109	1657	1157	1124	1100
D	1070	1099	1164	1640	2502	1645	1192	1144	1329	1182	1177	1051
E	968	999	1329	1225	1647	1397	930	1180	1057	1144	1088	1321
F	1028	1037	1124	1107	1662	1320	1025	1249	1215	1003	1234	1151
G	994	1039	997	846	1152	1158	1034	1168	723	699	729	732
H	973	840	1015	862	1137	1096	930	1069	743	644	822	773
End of plate 2
Plate 3
Cassette information:
Assay:-/Prot:-/Cass:-/Func:-/Cassette no: 3/Shelf: 5/8*12
CCPM1
	1	2	3	4	5	6	7	8	9	10	11	12
A	1117	791	663	918	3073	1576	1313	1136	1023	1076	965	1188
B	712	691	682	649	1029	1387	1247	1090	1018	1145	844	1095
C	1143	1183	1148	1278	1028	1299	1247	1180	808	1029	1033	1283
D	1069	1056	1227	1737	1934	1446	1197	1259	798	1112	994	1225
E	1258	1057	1166	1166	1155	1053	940	1079	972	1068	877	1170
F	1319	1218	1158	1263	1164	1155	1075	1196	1083	1006	970	1212
G	1146	1042	1158	1218	978	1248	1282	1207	1134	1395	1396	1120
H	1053	986	1124	1200	1104	1252	1285	1114	1017	1391	1587	1165
End of plate 3
Plate 4
Cassette information:
Assay:-/Prot:-/Cass:-/Func:-/Cassette no: 4/Shelf: 7/8*12
CCPM1
	1	2	3	4	5	6	7	8	9	10	11	12
A	1801	650	619	731	2562	1104	1137	1529	1013	1159	889	1057
B	798	671	666	634	1036	973	1022	1441	1073	1235	944	1174
C	1472	1345	1064	1316	1183	1124	1122	1579	1020	1233	1468	1069
D	1243	1316	1144	1834	2131	1161	1030	1616	1002	1212	1349	1249
E	1158	905	1234	1157	1218	898	1203	1416	1027	895	1173	1156
F	1221	962	954	1285	1165	1023	1168	1437	997	936	1248	1120
G	1028	1001	1205	1214	1155	1189	956	1087	1018	1008	1074	1011
H	1221	1129	1993	1567	1459	1474	876	993	1228	1085	1274	1231
End of plate 4
Plate 5
Cassette information:
Assay:-/Prot:-/Cass:-/Func:-/Cassette no: 5/Shelf: 9/8*12
CCPM1
	1	2	3	4	5	6	7	8	9	10	11	12
A	1630	1032	930	984	2415	1091	1128	1325	1175	1336	1458	941
B	1827	931	985	1078	1057	1046	1100	1154	859	1046	2101	758
C	1087	861	993	1101	1078	1291	995	1076	972	1019	1250	821
D	874	918	955	1366	2132	1052	943	955	927	1442	1169	798
E	787	807	759	926	885	910	796	908	862	892	1041	787
F	812	830	778	767	813	933	934	950	903	990	1120	823
G	800	784	735	692	761	886	889	832	806	777	791	716
H	860	863	795	810	844	945	949	875	811	908	1090	806
End of plate 5
Plate 6
Cassette information:
Assay:-/Prot:-/Cass:-/Func:-/Cassette no: 6/Shelf:11/8*12
CCPM1
	1	2	3	4	5	6	7	8	9	10	11	12
A	1470	910	793	866	2797	875	827	731	732	803	890	1006
B	914	844	929	727	876	764	789	735	776	831	786	896
C	166	166	171	165	197	158	194	199	179	168	181	179
D	2270	242	1212	317	3005	331	811	189	748	248	2294	255
E	162	177	154	201	187	204	180	163	187	181	172	167
F	2231	268	1133	201	1066	217	718	221	914	261	2604	251
G	223	210	212	240	213	219	223	267	224	267	223	212
H	3281	258	272	3377	267	327	4278	301	335	7368	372	177
End of plate 6
Total count rate: 624271.6 CCPM
END

## Sheet: Plate layout
PLATES:
=======
Plate 1
Cassette information:
Assay:-/Prot:-/Cass:-/Func:-/Cassette no: 1/Shelf: 1/8*12
CCPM1
	1	2	3	4	5	6	7	8	9	10	11	12
A	1921	1550	1399	1482	2665	1185	1283	1323	1368	1137	1192	1247
B	1335	1170	1238	1286	1355	1101	1069	1263	1253	1195	1125	1225
C	1283	1202	1225	1190	1206	1162	1221	1287	1431	1230	1140	1240
D	1309	1232	1077	1208	1652	1179	1211	1345	1466	1607	1101	1244
E	1093	1194	1356	956	1037	1193	1096	1175	1453	1162	1268	1353
F	1268	1154	1206	1099	1107	1167	1095	1234	1318	1095	1421	1356
G	1016	1322	1182	1267	1027	1230	1082	1453	1104	1037	1118	1097
H	1265	1291	1158	1239	1037	1171	1142	1407	1250	1093	1159	1089
End of plate 1
Plate 1 layout
			Serum			Buffer			Positive antibody (Ab) (Cat# ab65093, Abcam)
		1	2	3	4	5	6	7	8	9	10	11	12
	A	Serum-L-A01	Serum-L-A02	Serum-L-A03	Serum-L-A04	Serum-L-A05	Serum-L-A06	Serum-L-A07	Serum-L-A08	Serum-L-A09	Serum-L-A10	Serum-L-A11	Serum-L-A12
	B	Serum-L-A01	Serum-L-A02	Serum-L-A03	Serum-L-A04	Serum-L-A05	Serum-L-A06	Serum-L-A07	Serum-L-A08	Serum-L-A09	Serum-L-A10	Serum-L-A11	Serum-L-A12
	C	Serum-L-B01	Serum-L-B02	Serum-L-B03	Serum-L-B04	Serum-L-B05	Serum-L-B06	Serum-L-B07	Serum-L-B08	Serum-L-B09	Serum-L-B10	Serum-L-B11	Serum-L-B12
	D	Serum-L-B01	Serum-L-B02	Serum-L-B03	Serum-L-B04	Serum-L-B05	Serum-L-B06	Serum-L-B07	Serum-L-B08	Serum-L-B09	Serum-L-B10	Serum-L-B11	Serum-L-B12
	E	Serum-L-C01	Serum-L-C02	Serum-L-C03	Serum-L-C04	Serum-L-C05	Serum-L-C06	Serum-L-C07	Serum-L-C08	Serum-L-C09	Serum-L-C10	Serum-L-C11	Serum-L-C12
	F	Serum-L-C01	Serum-L-C02	Serum-L-C03	Serum-L-C04	Serum-L-C05	Serum-L-C06	Serum-L-C07	Serum-L-C08	Serum-L-C09	Serum-L-C10	Serum-L-C11	Serum-L-C12
	G	Serum-L-D01	Serum-L-D02	Serum-L-D03	Serum-L-D04	Serum-L-D05	Serum-L-D06	Serum-L-D07	Serum-L-D08	Serum-L-D09	Serum-L-D10	Serum-L-D11	Serum-L-D12
	H	Serum-L-D01	Serum-L-D02	Serum-L-D03	Serum-L-D04	Serum-L-D05	Serum-L-D06	Serum-L-D07	Serum-L-D08	Serum-L-D09	Serum-L-D10	Serum-L-D11	Serum-L-D12
Plate 2
Cassette information:
Assay:-/Prot:-/Cass:-/Func:-/Cassette no: 2/Shelf: 3/8*12
CCPM1
	1	2	3	4	5	6	7	8	9	10	11	12
A	1555	1173	1293	1498	2996	1122	1173	1160	1262	1187	1297	1164
B	1203	1145	1347	1229	1377	1190	1018	1105	1292	1264	1286	996
C	1019	1077	1078	1193	1257	1473	1057	1109	1657	1157	1124	1100
D	1070	1099	1164	1640	2502	1645	1192	1144	1329	1182	1177	1051
E	968	999	1329	1225	1647	1397	930	1180	1057	1144	1088	1321
F	1028	1037	1124	1107	1662	1320	1025	1249	1215	1003	1234	1151
G	994	1039	997	846	1152	1158	1034	1168	723	699	729	732
H	973	840	1015	862	1137	1096	930	1069	743	644	822	773
End of plate 2
Plate 2 layout
			Serum			Buffer			Positive antibody (Ab) (Cat# ab65093, Abcam)
		1	2	3	4	5	6	7	8	9	10	11	12
	A	Serum-L-E01	Serum-L-E02	Serum-L-E03	Serum-L-E04	Serum-L-E05	Serum-L-E06	Serum-L-E07	Serum-L-E08	Serum-L-E09	Serum-L-E10	Serum-L-E11	Serum-L-E12
	B	Serum-L-E01	Serum-L-E02	Serum-L-E03	Serum-L-E04	Serum-L-E05	Serum-L-E06	Serum-L-E07	Serum-L-E08	Serum-L-E09	Serum-L-E10	Serum-L-E11	Serum-L-E12
	C	Serum-L-F01	Serum-L-F02	Serum-L-F03	Serum-L-F04	Serum-L-F05	Serum-L-F06	Serum-L-F07	Serum-L-F08	Serum-L-F09	Serum-L-F10	Serum-L-F11	Serum-L-F12
	D	Serum-L-F01	Serum-L-F02	Serum-L-F03	Serum-L-F04	Serum-L-F05	Serum-L-F06	Serum-L-F07	Serum-L-F08	Serum-L-F09	Serum-L-F10	Serum-L-F11	Serum-L-F12
	E	Serum-L-G01	Serum-L-G02	Serum-L-G03	Serum-L-G04	Serum-L-G05	Serum-L-G06	Serum-L-G07	Serum-L-G08	Serum-L-G09	Serum-L-G10	Serum-L-G11	Serum-L-G12
	F	Serum-L-G01	Serum-L-G02	Serum-L-G03	Serum-L-G04	Serum-L-G05	Serum-L-G06	Serum-L-G07	Serum-L-G08	Serum-L-G09	Serum-L-G10	Serum-L-G11	Serum-L-G12
	G	Serum-L-H01	Serum-L-H02	Serum-L-H03	Serum-L-H04	Serum-L-H05	Serum-L-H06	Serum-L-H07	Serum-L-H08	Buffer	Buffer	Buffer	Buffer
	H	Serum-L-H01	Serum-L-H02	Serum-L-H03	Serum-L-H04	Serum-L-H05	Serum-L-H06	Serum-L-H07	Serum-L-H08	Buffer	Buffer	Buffer	Buffer
Plate 3
Cassette information:
Assay:-/Prot:-/Cass:-/Func:-/Cassette no: 3/Shelf: 5/8*12
CCPM1
A	1117	791	663	918	3073	1576	1313	1136	1023	1076	965	1188
B	712	691	682	649	1029	1387	1247	1090	1018	1145	844	1095
C	1143	1183	1148	1278	1028	1299	1247	1180	808	1029	1033	1283
D	1069	1056	1227	1737	1934	1446	1197	1259	798	1112	994	1225
E	1258	1057	1166	1166	1155	1053	940	1079	972	1068	877	1170
F	1319	1218	1158	1263	1164	1155	1075	1196	1083	1006	970	1212
G	1146	1042	1158	1218	978	1248	1282	1207	1134	1395	1396	1120
H	1053	986	1124	1200	1104	1252	1285	1114	1017	1391	1587	1165
End of plate 3
Plate 3 layout
			Serum			Buffer			Positive antibody (Ab) (Cat# ab65093, Abcam)
		1	2	3	4	5	6	7	8	9	10	11	12
	A	Buffer	Buffer	Buffer	Buffer	Serum-G-A05	Serum-G-A06	Serum-G-A07	Serum-G-A08	Serum-G-A09	Serum-G-A10	Serum-G-A11	Serum-G-A12
	B	buffer	Buffer	Buffer	Buffer	Serum-G-A05	Serum-G-A06	Serum-G-A07	Serum-G-A08	Serum-G-A09	Serum-G-A10	Serum-G-A11	Serum-G-A12
	C	Serum-G-B01	Serum-G-B02	Serum-G-B03	Serum-G-B04	Serum-G-B05	Serum-G-B06	Serum-G-B07	Serum-G-B08	Serum-G-B09	Serum-G-B10	Serum-G-B11	Serum-G-B12
	D	Serum-G-B01	Serum-G-B02	Serum-G-B03	Serum-G-B04	Serum-G-B05	Serum-G-B06	Serum-G-B07	Serum-G-B08	Serum-G-B09	Serum-G-B10	Serum-G-B11	Serum-G-B12
	E	Serum-G-C01	Serum-G-C02	Serum-G-C03	Serum-G-C04	Serum-G-C05	Serum-G-C06	Serum-G-C07	Serum-G-C08	Serum-G-C09	Serum-G-C10	Serum-G-C11	Serum-G-C12
	F	Serum-G-C01	Serum-G-C02	Serum-G-C03	Serum-G-C04	Serum-G-C05	Serum-G-C06	Serum-G-C07	Serum-G-C08	Serum-G-C09	Serum-G-C10	Serum-G-C11	Serum-G-C12
	G	Serum-G-D01	Serum-G-D02	Serum-G-D03	Serum-G-D04	Serum-G-D05	Serum-G-D06	Serum-G-D07	Serum-G-D08	Serum-G-D09	Serum-G-D10	Serum-G-D11	Serum-G-D12
	H	Serum-G-D01	Serum-G-D02	Serum-G-D03	Serum-G-D04	Serum-G-D05	Serum-G-D06	Serum-G-D07	Serum-G-D08	Serum-G-D09	Serum-G-D10	Serum-G-D11	Serum-G-D12
Plate 4
Cassette information:
Assay:-/Prot:-/Cass:-/Func:-/Cassette no: 4/Shelf: 7/8*12
CCPM1
	1	2	3	4	5	6	7	8	9	10	11	12
A	1801	650	619	731	2562	1104	1137	1529	1013	1159	889	1057
B	798	671	666	634	1036	973	1022	1441	1073	1235	944	1174
C	1472	1345	1064	1316	1183	1124	1122	1579	1020	1233	1468	1069
D	1243	1316	1144	1834	2131	1161	1030	1616	1002	1212	1349	1249
E	1158	905	1234	1157	1218	898	1203	1416	1027	895	1173	1156
F	1221	962	954	1285	1165	1023	1168	1437	997	936	1248	1120
G	1028	1001	1205	1214	1155	1189	956	1087	1018	1008	1074	1011
H	1221	1129	1993	1567	1459	1474	876	993	1228	1085	1274	1231
End of plate 4
Plate 4 layout
			Serum			Buffer			Positive antibody (Ab) (Cat# ab65093, Abcam)
		1	2	3	4	5	6	7	8	9	10	11	12
	A	Buffer	Buffer	Buffer	Buffer	Serum-G-E05	Serum-G-E06	Serum-G-E07	Serum-G-E08	Serum-G-E09	Serum-G-E10	Serum-G-E11	Serum-G-E12
	B	Buffer	Buffer	Buffer	Buffer	Serum-G-E05	Serum-G-E06	Serum-G-E07	Serum-G-E08	Serum-G-E09	Serum-G-E10	Serum-G-E11	Serum-G-E12
	C	Serum-G-F01	Serum-G-F02	Serum-G-F03	Serum-G-F04	Serum-G-F05	Serum-G-F06	Serum-G-F07	Serum-G-F08	Serum-G-F09	Serum-G-F10	Serum-G-F11	Serum-G-F12
	D	Serum-G-F01	Serum-G-F02	Serum-G-F03	Serum-G-F04	Serum-G-F05	Serum-G-F06	Serum-G-F07	Serum-G-F08	Serum-G-F09	Serum-G-F10	Serum-G-F11	Serum-G-F12
	E	Serum-G-G01	Serum-G-G02	Serum-G-G03	Serum-G-G04	Serum-G-G05	Serum-G-G06	Serum-G-G07	Serum-G-G08	Serum-G-G09	Serum-G-G10	Serum-G-G11	Serum-G-G12
	F	Serum-G-G01	Serum-G-G02	Serum-G-G03	Serum-G-G04	Serum-G-G05	Serum-G-G06	Serum-G-G07	Serum-G-G08	Serum-G-G09	Serum-G-G10	Serum-G-G11	Serum-G-G12
	G	Serum-G-H01	Serum-G-H02	Serum-G-H03	Serum-G-H04	Serum-G-H05	Serum-G-H06	Serum-G-H07	Serum-G-H08	Serum-G-H09	Serum-G-H10	Serum-G-H11	Serum-G-H12
	H	Serum-G-H01	Serum-G-H02	Serum-G-H03	Serum-G-H04	Serum-G-H05	Serum-G-H06	Serum-G-H07	Serum-G-H08	Serum-G-H09	Serum-G-H10	Serum-G-H11	Serum-G-H12
Plate 5
Cassette information:
Assay:-/Prot:-/Cass:-/Func:-/Cassette no: 5/Shelf: 9/8*12
CCPM1
A	1630	1032	930	984	2415	1091	1128	1325	1175	1336	1458	941
B	1827	931	985	1078	1057	1046	1100	1154	859	1046	2101	758
C	1087	861	993	1101	1078	1291	995	1076	972	1019	1250	821
D	874	918	955	1366	2132	1052	943	955	927	1442	1169	798
E	787	807	759	926	885	910	796	908	862	892	1041	787
F	812	830	778	767	813	933	934	950	903	990	1120	823
G	800	784	735	692	761	886	889	832	806	777	791	716
H	860	863	795	810	844	945	949	875	811	908	1090	806
End of plate 5
Plate 5 layout
			Serum			Buffer			Positive antibody (Ab) (Cat# ab65093, Abcam)
		1	2	3	4	5	6	7	8	9	10	11	12
	A	Serum-L-B03	Serum-L-B04	Serum-L-B05	Serum-L-B06	Serum-L-B07	Serum-L-B08	Serum-G-B03	Serum-G-B04	Serum-G-B05	Serum-G-B06	Serum-G-B08	Serum-G-B09
	B	Serum-L-B03	Serum-L-B04	Serum-L-B05	Serum-L-B06	Serum-L-B07	Serum-L-B08	Serum-G-B03	Serum-G-B04	Serum-G-B05	Serum-G-B06	Serum-G-B08	Serum-G-B09		Row B, CPM of HCRTR2 < 20, 000
	C	Serum-L-B03	Serum-L-B04	Serum-L-B05	Serum-L-B06	Serum-L-B07	Serum-L-B08	Serum-G-B03	Serum-G-B04	Serum-G-B05	Serum-G-B06	Serum-G-B08	Serum-G-B09	Row C, 1:100 dilution
	D	Serum-L-B03	Serum-L-B04	Serum-L-B05	Serum-L-B06	Serum-L-B07	Serum-L-B08	Serum-G-B03	Serum-G-B04	Serum-G-B05	Serum-G-B06	Serum-G-B08	Serum-G-B09	Row D, 1:100 dilution
	E	Serum-L-B03	Serum-L-B04	Serum-L-B05	Serum-L-B06	Serum-L-B07	Serum-L-B08	Serum-G-B03	Serum-G-B04	Serum-G-B05	Serum-G-B06	Serum-G-B08	Serum-G-B09	Row E, 1:200 dilution
	F	Serum-L-B03	Serum-L-B04	Serum-L-B05	Serum-L-B06	Serum-L-B07	Serum-L-B08	Serum-G-B03	Serum-G-B04	Serum-G-B05	Serum-G-B06	Serum-G-B08	Serum-G-B09	Row F, 1:200 dilution
	G	Serum-L-B03	Serum-L-B04	Serum-L-B05	Serum-L-B06	Serum-L-B07	Serum-L-B08	Serum-G-B03	Serum-G-B04	Serum-G-B05	Serum-G-B06	Serum-G-B08	Serum-G-B09	Row G, 1:400 dilution
	H	Serum-L-B03	Serum-L-B04	Serum-L-B05	Serum-L-B06	Serum-L-B07	Serum-L-B08	Serum-G-B03	Serum-G-B04	Serum-G-B05	Serum-G-B06	Serum-G-B08	Serum-G-B09	Row H,1:400 dilution
Plate 6
Cassette information:
Assay:-/Prot:-/Cass:-/Func:-/Cassette no: 6/Shelf:11/8*12
CCPM1
	1	2	3	4	5	6	7	8	9	10	11	12
A	1470	910	793	866	2797	875	827	731	732	803	890	1006
B	914	844	929	727	876	764	789	735	776	831	786	896
C	166	166	171	165	197	158	194	199	179	168	181	179
D	2270	242	1212	317	3005	331	811	189	748	248	2294	255
E	162	177	154	201	187	204	180	163	187	181	172	167
F	2231	268	1133	201	1066	217	718	221	914	261	2604	251
G	223	210	212	240	213	219	223	267	224	267	223	212
H	3281	258	272	3377	267	327	4278	301	335	7368	372	177
End of plate 6
Plate 6 layout
			Serum			Buffer			Positive antibody (Ab) (Cat# ab65093, Abcam)
		1	2	3	4	5	6	7	8	9	10	11	12
	A	Serum-L-B03	Serum-L-B04	Serum-L-B05	Serum-L-B06	Serum-L-B07	Serum-L-B08	Serum-G-B03	Serum-G-B04	Serum-G-B05	Serum-G-B06	Serum-G-B08	Serum-G-B09	1:800 dilution
	B	Serum-L-B03	Serum-L-B04	Serum-L-B05	Serum-L-B06	Serum-L-B07	Serum-L-B08	Serum-G-B03	Serum-G-B04	Serum-G-B05	Serum-G-B06	Serum-G-B08	Serum-G-B09	1:800 dilution
	C	Blank	Blank	Blank	Blank	Blank	Blank	Blank	Blank	Blank	Blank	Blank	Blank
	D	1 μL of Ab	Blank	1/5 μL of Ab	Blank	1/10 μL of Ab	Blank	1/20 μL Ab	Blank	1/50 μL Ab	Blank	1 μL of Ab	Blank
	E	Blank	Blank	Blank	Blank	Blank	Blank		Blank	Blank	Blank	Blank	Blank
	F	1 μL of Ab	Blank	1/5 μL of Ab	Blank	1/10 μL of Ab	Blank	1/20 μL Ab	Blank	1/50 μL Ab	Blank	1 μL of Ab	Blank
	G	Blank	Blank	Blank	Blank	Blank	Blank		Blank	Blank	Blank	Blank	Blank
	H	3 μL of Ab	Blank	Blank	3 μL of Ab	Blank	Blank	5 μL of Ab	Blank	Blank	5 μL of Ab	Blank	Blank
Total count rate: 624271.6 CCPM
END
1 μL
1/5 μL
1/10 μL
1/20 μL
1/50 μL
1 μL
3 μL
5 μL

## Sheet: Analysis
Plate 1
																																				PP-N, post Pandemrix narcolepsy patient						PP-C, post Pandemrix control
POS1	POS2	CPM1	CPM2	Average	SD	Serum location	DbID	Gender	Age	DQ0602	Interval	post/Px	Status	X-value (P/C)	X-value (w/Px)	Index	Dilution		X-value	Patient	X-value	Control	X-value	Positive Ab	Volume			Average	SD	Ftest	Ttest	Cut-off				EO-N, early onset narcolepsy						O-C, other control
A01	B01	1921	1335	1628	414.365	Serum-L-A01	12385	F	53.6	Yes	2.6	Yes	Patient	1	1	2.09411	1:50		1	2.09411	3	1.78025	6	2.89484	1 μL		Patient (88)	1.56919	0.242537	0.0675068	0.814916
A02	B02	1550	1170	1360	268.701	Serum-L-A02	12491	F	6.26301	Yes	2.26301	Yes	Patient	1.02	1.02	1.74938	1:50		1.02	1.74938	3.02	2.58549	6.02	1.5082	1/5 μL		Conrol (88)	1.55964	0.295409			2.44586				X-value	PP-N (40)	X-value	EO-N (48)	X-value	PP-C (18)	X-value	O-C (70)	X-value	Positive antibody	Volume			Average
A03	B03	1399	1238	1318.5	113.844	Serum-L-A03	12494	F	16.2219	Yes	1.22192		Patient	1.04	2	1.696	1:50		1.04	1.696	3.04	1.54229	6.04	2.61829	1/10 μL											1	2.09411	2	1.696	3.3	1.54229	4	1.78025	6	2.89484	1 μL		PP-N (40)	1.60434
A04	B04	1482	1286	1384	138.593	Serum-L-A04	12644	F	16.7781	Yes			Control	3	4	1.78025	1:50		1.06	1.47025	3.06	1.50563	6.06	0.983385	1/20 μL											1.02	1.74938	2.02	1.47025	3.32	1.56415	4.02	2.58549	6.02	1.5082	1/5 μL		EO-N (48)	1.5399
A05	B05	2665	1355	2010	926.31	Serum-L-A05	12591	F	18.6082	Yes			Control	3.02	4.02	2.58549	1:50		1.08	1.5127	3.08	1.56415	6.08	1.06892	1/50 μL											1.04	1.5127	2.04	1.49984	3.34	1.86322	4.04	1.50563	6.04	2.61829	1/10 μL		PP-C (18)	1.63794
A06	B06	1185	1101	1143	59.397	Serum-L-A06	12807	M	13.3726	Yes			Patient	1.06	2.02	1.47025	1:50		1.1	1.6632	3.1	1.86322	6.1	3.15018	1 μL											1.06	1.6632	2.06	1.58988	3.36	1.44131	4.06	1.83942	6.06	0.983385	1/20 μL		O-C (70)	1.5395
A07	B07	1283	1069	1176	151.321	Serum-L-A07	12810	M	7.13699	Yes	2.13699	Yes	Patient	1.08	1.04	1.5127	1:50		1.12	1.68571	3.12	1.44131	6.12	4.28213	3 μL											1.08	1.68571	2.08	1.50434	3.38	1.51849	4.08	1.51399	6.08	1.06892	1/50 μL
A08	B08	1323	1263	1293	42.4264	Serum-L-A08	12827	F	13.1726	Yes	0.172603	Yes	Patient	1.1	1.06	1.6632	1:50		1.14	1.49984	3.14	1.51849	6.14	7.49019	5 μL											1.1	1.49019	2.1	1.28374	3.4	1.51013	4.1	1.36992	6.1	3.15018	1 μL
A09	B09	1368	1253	1310.5	81.3173	Serum-L-A09	12848	M	8.41644	Yes	0.416438	Yes	Patient	1.12	1.08	1.68571	1:50		1.16	1.49019	3.16	1.51013														1.12	1.66706	2.12	1.52749	3.42	1.64776	4.12	1.46447	6.12	4.28213	3 μL
A10	B10	1137	1195	1166	41.0122	Serum-L-A10	12954	M	10.3836	Yes	1.38356		Patient	1.14	2.04	1.49984	1:50		1.18	1.58988	3.18	1.64776														1.14	1.56544	2.14	1.76546	3.44	1.37893	4.14	1.40594	6.14	7.49019	5 μL
A11	B11	1192	1125	1158.5	47.3762	Serum-L-A11	13008	M	14.7014	Yes	2.70137	Yes	Patient	1.16	1.1	1.49019	1:50		1.2	1.66706	3.2	1.37893														1.16	1.48054	2.16	1.03291	3.46	1.51785	4.16	1.77382
A12	B12	1247	1225	1236	15.5563	Serum-L-A12	13054	M	16.3973	Yes	1.39726		Patient	1.18	2.06	1.58988	1:50		1.22	1.56544	3.22	1.51785														1.18	1.83814	2.18	1.377	3.48	1.75388	4.18	1.49083
C01	D01	1283	1309	1296	18.3848	Serum-L-B01	13106	M	11.6932	Yes	2.69315	Yes	Patient	1.2	1.12	1.66706	1:50		1.24	1.48054	3.24	1.83942														1.2	1.69279	2.2	1.30368	3.5	2.81252	4.2	1.69793
C02	D02	1202	1232	1217	21.2132	Serum-L-B02	13107	F	12.5425	Yes		Yes	Patient	1.22	1.14	1.56544	1:50		1.26	1.83814	3.26	1.51399														1.22	1.82463	2.22	1.65741	3.52	1.48698	4.22	1.44195
C03	D03	1225	1077	1151	104.652	Serum-L-B03	13108	F	30.4849	Yes	2.48493	Yes	Patient	1.24	1.16	1.48054	1:50		1.28	1.69279	3.28	1.36992														1.24	1.5976	2.24	1.46318	3.54	1.40915	4.24	1.44646
C04	D04	1190	1208	1199	12.7279	Serum-L-B04	13110	F	10.7918	Yes		Yes	Control	3.04	3.3	1.54229	1:50		1.3	1.82463	3.3	1.46447														1.26	1.32168	2.26	1.49469	3.56	1.64262	4.26	1.44903
C05	D05	1206	1652	1429	315.37	Serum-L-B05	13112	F	19.4712	Yes	2.47123	Yes	Patient	1.26	1.18	1.83814	1:50		1.32	1.5976	3.32	1.40594														1.28	1.40915	2.28	1.32168	3.58	1.57637	4.28	1.49984
C06	D06	1162	1179	1170.5	12.0208	Serum-L-B06	13113	M	13.0521	Yes			Control	3.06	4.04	1.50563	1:50		1.34	1.32168	3.34	1.77382														1.3	1.54936	2.3	1.3339	3.6	1.66127	4.3	2.1282
C07	D07	1221	1211	1216	7.07107	Serum-L-B07	13115	F	9.6274	Yes		Yes	Control	3.08	3.32	1.56415	1:50		1.36	1.40915	3.36	1.49083														1.32	1.78218	2.32	1.18791	3.62	1.92046	4.32	1.74745
C08	D08	1287	1345	1316	41.0122	Serum-L-B08	13116	F	12.8192	Yes	2.81918	Yes	Patient	1.28	1.2	1.69279	1:50		1.38	1.54936	3.38	1.69793														1.34	1.4516	2.34	1.532	3.64	1.2355	4.34	1.25737
C09	D09	1431	1466	1448.5	24.7487	Serum-L-B09	13117	M	10.6411	Yes		Yes	Control	3.1	3.34	1.86322	1:50		1.4	1.78218	3.4	1.75388														1.36	1.72945	2.36	1.4143			4.36	1.56222
C10	D10	1230	1607	1418.5	266.579	Serum-L-B10	13119	M	9.01096	Yes	3.01096	Yes	Patient	1.3	1.22	1.82463	1:50		1.42	1.4516	3.42	2.81252														1.38	1.74231	2.38	1.30432			4.38	1.46125
C11	D11	1140	1101	1120.5	27.5772	Serum-L-B11	13120	M	10.1836	Yes		Yes	Control	3.12	3.36	1.44131	1:50		1.44	1.72945	3.44	1.48698														1.4	1.46704	2.4	1.46768			4.4	1.38085
C12	D12	1240	1244	1242	2.82843	Serum-L-B12	13121	F	11.1562	Yes	1.15616	Yes	Patient	1.32	1.24	1.5976	1:50		1.46	1.74231	3.46	1.40915														1.42	1.68057	2.42	1.55515			4.42	1.49341
E01	F01	1093	1268	1180.5	123.744	Serum-L-C01	13122	F	19.6877	Yes		Yes	Control	3.14	3.38	1.51849	1:50		1.48	1.46704	3.48	1.64262														1.44	1.50498	2.44	1.33905			4.44	1.58988
E02	F02	1194	1154	1174	28.2843	Serum-L-C02	13123	M	17.6548	Yes		Yes	Control	3.16	3.4	1.51013	1:50		1.5	1.68057	3.5	1.57637														1.46	1.61175	2.46	1.60789			4.46	1.26509
E03	F03	1356	1206	1281	106.066	Serum-L-C03	13124	F	14.1699	Yes		Yes	Control	3.18	3.42	1.64776	1:50		1.52	1.50498	3.52	1.66127														1.48	1.32747	2.48	1.65098			4.48	1.20849
E04	F04	956	1099	1027.5	101.116	Serum-L-C04	13125	F	14.7151	Yes	1.71507	Yes	Patient	1.34	1.26	1.32168	1:50		1.54	1.61175	3.54	1.44195														1.5	1.54422	2.5	1.49276			4.5	1.29403
E05	F05	1037	1107	1072	49.4975	Serum-L-C05	13126	F	14.7151	Yes		Yes	Control	3.2	3.44	1.37893	1:50		1.56	1.32747	3.56	1.44646					Positive antibody									1.52	1.43038	2.52	1.38343			4.52	1.09851
E06	F06	1193	1167	1180	18.3848	Serum-L-C06	13127	M	16.8164	Yes		Yes	Control	3.22	3.46	1.51785	1:50		1.58	1.54422	3.58	1.44903					Volum	5 μL	3 μL	1 μL	1/5 μL	1/10 μL	1/20 μL	1/50 μL		1.54	1.45675	2.54	2.31407			4.54	2.63822
E07	F07	1096	1095	1095.5	0.707107	Serum-L-C07	13128	F	14.4219	Yes	2.42192	Yes	Patient	1.36	1.28	1.40915	1:50		1.6	1.43038	3.6	1.92046					Index	7.49019	4.28213	3.02251	1.5082	2.61829	0.983385	1.06892		1.56	1.38922	2.56	1.74617			4.56	1.90567
E08	F08	1175	1234	1204.5	41.7193	Serum-L-C08	13129	F	14.7068	Yes	2.70685	Yes	Patient	1.38	1.3	1.54936	1:50		1.62	1.45675	3.62	1.49984														1.58	1.34355	2.58	1.71144			4.58	1.64648
E09	F09	1453	1318	1385.5	95.4594	Serum-L-C09	13130	F	15.8904	Yes	2.89041	Yes	Patient	1.4	1.32	1.78218	1:50		1.64	1.38922	3.64	2.1282														1.6	1.39951	2.6	1.42009			4.6	1.43166
E10	F10	1162	1095	1128.5	47.3762	Serum-L-C10	13131	M	9.2137	Yes		Yes	Patient	1.42	1.34	1.4516	1:50		1.66	1.34355	3.66	1.74745														1.62	1.82206	2.62	2.02594			4.62	1.31268
E11	F11	1268	1421	1344.5	108.187	Serum-L-C11	13133	F	7.85753	Yes	2.85753	Yes	Patient	1.44	1.36	1.72945	1:50		1.68	1.39951	3.68	1.25737														1.64	2.41762	2.64	2.13142			4.64	1.42845
E12	F12	1353	1356	1354.5	2.12132	Serum-L-C12	13135	F	13.5753	Yes	2.57534	Yes	Patient	1.46	1.38	1.74231	1:50		1.7	1.82206	3.7	1.56222														1.66	2.00536	2.66	1.46961			4.66	1.16347
G01	H01	1016	1265	1140.5	176.07	Serum-L-D01	13136	F	.	Yes		Yes	Patient	1.48	1.4	1.46704	1:50		1.72	2.41762	3.72	1.46125														1.68	1.4799	2.68	1.38407			4.68	1.46832		PP-N, post Pandemrix narcolepsy patient
G02	H02	1322	1291	1306.5	21.9203	Serum-L-D02	13137	F	19.389	Yes	1.38904	Yes	Patient	1.5	1.42	1.68057	1:50		1.74	2.00536	3.74	1.38085														1.7	1.38343	2.7	2.05488			4.7	1.42266		EO-N, early onset narcolepsy
G03	H03	1182	1158	1170	16.9706	Serum-L-D03	13139	F	12.6849	Yes	2.68493	Yes	Patient	1.52	1.44	1.50498	1:50		1.76	1.50434	3.76	1.49341														1.72	1.30946	2.72	1.30046			4.72	1.44003
G04	H04	1267	1239	1253	19.799	Serum-L-D04	13140	F	16.6192	Yes		Yes	Patient	1.54	1.46	1.61175	1:50		1.78	1.4799	3.78	1.58988														1.74	1.57766	2.74	1.57252			4.74	1.93911
G05	H05	1027	1037	1032	7.07107	Serum-L-D05	13141	M	15.1507	Yes	2.15068	Yes	Patient	1.56	1.48	1.32747	1:50		1.8	1.38343	3.8	1.26509														1.76	1.61303	2.76	1.81177			4.76	1.90503
G06	H06	1230	1171	1200.5	41.7193	Serum-L-D06	13144	M	11.1041	Yes		Yes	Patient	1.58	1.5	1.54422	1:50		1.82	1.28374	3.82	1.20849														1.78	1.56222	2.78	1.49083			4.78	1.57187
G07	H07	1082	1142	1112	42.4264	Serum-L-D07	13146	F	15.9644	Yes		Yes	Patient	1.6	1.52	1.43038	1:50		1.84	1.30946	3.84	1.29403																2.8	1.53007			4.8	1.56866
G08	H08	1453	1407	1430	32.5269	Serum-L-D08	13134	M	18.7425	Yes			Control	3.24	4.06	1.83942	1:50		1.86	1.57766	3.86	1.09851																2.82	1.20077			4.82	1.49148
G09	H09	1104	1250	1177	103.238	Serum-L-D09	13961	M	10.2658	Yes			Control	3.26	4.08	1.51399	1:50		1.88	1.52749	3.88	2.63822																2.84	1.40722			4.84	1.42009
G10	H10	1037	1093	1065	39.598	Serum-L-D10	14409	F	12.7452	Yes			Control	3.28	4.1	1.36992	1:50		1.9	1.76546	3.9	1.90567																2.86	1.53264			4.86	1.29596
G11	H11	1118	1159	1138.5	28.9914	Serum-L-D11	14450	F	22.5151	Yes			Control	3.3	4.12	1.46447	1:50		1.92	1.03291	3.92	1.64648																2.88	1.44646			4.88	1.46318
G12	H12	1097	1089	1093	5.65685	Serum-L-D12	14707	F	16.7863	Yes			Control	3.32	4.14	1.40594	1:50		1.94	1.377	3.94	1.43166																2.9	1.36992			4.9	1.79183
																			1.96	1.30368	3.96	1.31268																2.92	2.05681			4.92	1.91853
Plate 2																			1.98	1.61303	3.98	1.42845																2.94	1.68121			4.94	1.46961
																			2	1.65741	4	1.16347																				4.96	1.33583
POS1	POS2	CPM1	CPM2	Average	SD	Serum location	DbID	Gender	Age	DQ0602	Interval	post/Px	Status	X-value (P/C)	X-value (w/Px)	Index	Dilution		2.02	1.46318	4.02	1.46832					Serum location	Status	1:50	1:100	1:200	1:400	1:800									4.98	1.38857
A01	A02	1555	1203	1379	248.902	Serum-L-E01	14770	F	9.35342	Yes			Control	3.34	4.16	1.77382	1:50		2.04	1.49469	4.04	1.42266					Serum-L-B03	Patient	1.48054	1.26123	1.02841	1.06764	1.53328									5	1.91017
A02	B02	1173	1145	1159	19.799	Serum-L-E02	14796	F	11.9534	Yes			Control	3.36	4.18	1.49083	1:50		2.06	1.56222	4.06	1.44003					Serum-L-B04	Control	1.54229	1.14417	1.05285	1.05928	1.12809									5.02	1.34162
C01	C02	1293	1347	1320	38.1838	Serum-L-E03	15050	F	4.22466	Yes			Control	3.38	4.2	1.69793	1:50		2.08	1.32168	4.08	1.93911					Serum-L-B05	Patient	1.83814	1.25287	0.98853	0.984028	1.10751									5.04	1.53971
D01	D02	1498	1229	1363.5	190.212	Serum-L-E04	15052	M	12.8767	Yes		Yes	Control	3.4	3.48	1.75388	1:50		2.1	1.3339	4.1	1.90503					Serum-L-B06	Control	1.50563	1.58666	1.08886	0.96602	1.02455									5.06	1.1789
A03	B03	2996	1377	2186.5	1144.81	Serum-L-E05	15053	F	10.4849	Yes		Yes	Control	3.42	3.5	2.81252	1:50		2.12	1.18791	4.12	1.57187					Serum-L-B07	Control	1.56415	2.06453	1.09208	1.03226	2.36231									5.08	1.43488
A04	B04	1122	1190	1156	48.0833	Serum-L-E06	15058	F	16.4411	Yes		Yes	Control	3.44	3.52	1.48698	1:50		2.14	1.532	4.14	1.56866					Serum-L-B08	Patient	1.69279	1.50691	1.18534	1.17762	1.05413									5.1	1.57059
A05	B05	1173	1018	1095.5	109.602	Serum-L-E07	15060	F	7.08767	Yes		Yes	Control	3.46	3.54	1.40915	1:50		2.16	1.4143	4.16	1.49148					Serum-G-B03	Patient	1.52749	1.24644	1.11266	1.18212	1.03934									5.12	1.52492
A06	B06	1160	1105	1132.5	38.8909	Serum-L-E08	15069	M	14.6685	Yes		Yes	Patient	1.62	1.54	1.45675	1:50		2.18	1.30432	4.18	1.42009					Serum-G-B04	Control	1.93911	1.30625	1.19498	1.09787	0.942866									5.14	1.83492
A07	B07	1262	1292	1277	21.2132	Serum-L-E09	15070	M	12.8356	Yes		Yes	Control	3.48	3.56	1.64262	1:50		2.2	1.46768	4.2	1.29596					Serum-G-B05	Control	1.90503	1.22135	1.13517	1.03998	0.969878									5.16	1.30175
A08	B08	1187	1264	1225.5	54.4472	Serum-L-E10	15071	M	9.80548	Yes		Yes	Control	3.5	3.58	1.57637	1:50		2.22	1.55515	4.22	1.46318					Serum-G-B06	Patient	1.76546	1.58281	1.21042	1.08372	1.05092									5.18	1.17762
A09	B09	1297	1286	1291.5	7.77817	Serum-L-E11	15072	F	6.55068	Yes		Yes	Control	3.52	3.6	1.66127	1:50		2.24	1.33905	4.24	1.79183					Serum-G-B08	Control	1.56866	1.55579	1.38986	1.20978	1.07793									5.2	1.55708
A10	B10	1164	996	1080	118.794	Serum-L-E12	15076	F	14.6493	Yes		Yes	Patient	1.64	1.56	1.38922	1:50		2.26	1.60789	4.26	1.91853					Serum-G-B09	Patient	1.03291	1.04127	1.03548	0.978883	1.22328									5.22	1.46382
A11	B11	1019	1070	1044.5	36.0624	Serum-L-F01	15080	F	16.1973	Yes		Yes	Patient	1.66	1.58	1.34355	1:50		2.28	1.65098	4.28	1.46961																				5.24	1.78862
A12	B12	1077	1099	1088	15.5563	Serum-L-F02	15083	M	17.2438	Yes		Yes	Patient	1.68	1.6	1.39951	1:50		2.3	1.49276	4.3	1.33583																				5.26	1.71272
C03	D03	1078	1164	1121	60.8112	Serum-L-F03	15084	F	26.4986	Yes			Control	3.54	4.22	1.44195	1:50		2.32	1.38343	4.32	1.38857																				5.28	1.17826
C04	D04	1193	1640	1416.5	316.077	Serum-L-F04	15085	F	15.6301	Yes		Yes	Patient	1.7	1.62	1.82206	1:50		2.34	2.31407	4.34	1.91017																				5.3	1.33776
C05	D05	1257	2502	1879.5	880.348	Serum-L-F05	15087	F	18.9068	Yes		Yes	Patient	1.72	1.64	2.41762	1:50		2.36	1.74617	4.36	1.34162																				5.32	1.44453
C06	D06	1473	1645	1559	121.622	Serum-L-F06	15090	F	17.7562	Yes		Yes	Patient	1.74	1.66	2.00536	1:50		2.38	1.71144	4.38	1.53971																				5.34	1.34612
C07	D07	1057	1192	1124.5	95.4594	Serum-L-F07	15133	M	11.0822	Yes			Control	3.56	4.24	1.44646	1:50		2.4	1.42009	4.4	1.1789																				5.36	1.51013
C08	D08	1109	1144	1126.5	24.7487	Serum-L-F08	15161	F	15.5507	Yes			Control	3.58	4.26	1.44903	1:50		2.42	2.02594	4.42	1.43488																				5.38	1.44195
C09	D09	1657	1329	1493	231.931	Serum-L-F09	15435	F	16.0712	Yes		Yes	Control	3.6	3.62	1.92046	1:50		2.44	2.13142	4.44	1.57059
C10	D10	1157	1182	1169.5	17.6777	Serum-L-F10	10814	M	12.9178	Yes	0.917808		Patient	1.76	2.08	1.50434	1:50		2.46	1.46961	4.46	1.2355
C11	D11	1124	1177	1150.5	37.4767	Serum-L-F11	11930	F	4.16164	Yes	1.16164	Yes	Patient	1.78	1.68	1.4799	1:50		2.48	1.38407	4.48	1.52492
C12	D12	1100	1051	1075.5	34.6482	Serum-L-F12	12225	F	10.5123	Yes	0.512329	Yes	Patient	1.8	1.7	1.38343	1:50		2.5	2.05488	4.5	1.83492
E01	F01	968	1028	998	42.4264	Serum-L-G01	12272	F	11.0466	Yes	2.04658		Patient	1.82	2.1	1.28374	1:50		2.52	1.30046	4.52	1.30175
E02	F02	999	1037	1018	26.8701	Serum-L-G02	12327	M	10.6055	Yes	1.60548	Yes	Patient	1.84	1.72	1.30946	1:50		2.54	1.57252	4.54	1.17762
E03	F03	1329	1124	1226.5	144.957	Serum-L-G03	12332	F	13.2603	Yes	1.26027	Yes	Patient	1.86	1.74	1.57766	1:50		2.56	1.81177	4.56	1.55708
E04	F04	1225	1107	1166	83.4386	Serum-L-G04	11400	M	18.4904	Yes			Control	3.62	4.28	1.49984	1:50		2.58	1.49083	4.58	1.46382
E05	F05	1647	1662	1654.5	10.6066	Serum-L-G05	11401	F	22.2521	Yes			Control	3.64	4.3	2.1282	1:50		2.6	1.53007	4.6	1.78862
E06	F06	1397	1320	1358.5	54.4472	Serum-L-G06	11410	M	22.2082	Yes			Control	3.66	4.32	1.74745	1:50		2.62	1.20077	4.62	1.71272
E07	F07	930	1025	977.5	67.1751	Serum-L-G07	11424	F	20.337	Yes			Control	3.68	4.34	1.25737	1:50		2.64	1.40722	4.64	1.17826
E08	F08	1180	1249	1214.5	48.7904	Serum-L-G08	11425	F	24.1973	Yes			Control	3.7	4.36	1.56222	1:50		2.66	1.53264	4.66	1.33776
E09	F09	1057	1215	1136	111.723	Serum-L-G09	11428	M	29.0521	Yes			Control	3.72	4.38	1.46125	1:50		2.68	1.44646	4.68	1.44453
E10	F10	1144	1003	1073.5	99.7021	Serum-L-G10	11437	M	19.326	Yes			Control	3.74	4.4	1.38085	1:50		2.7	1.36992	4.7	1.34612
E11	F11	1088	1234	1161	103.238	Serum-L-G11	11439	F	21.4904	Yes			Control	3.76	4.42	1.49341	1:50		2.72	2.05681	4.72	1.51013
E12	F12	1321	1151	1236	120.208	Serum-L-G12	11442	F	18.0932	Yes			Control	3.78	4.44	1.58988	1:50		2.74	1.68121	4.74	1.44195
G01	H01	994	973	983.5	14.8492	Serum-L-H01	11717	M	9.10411	Yes			Control	3.8	4.46	1.26509	1:50
G02	H02	1039	840	939.5	140.714	Serum-L-H02	11668	M	22.4603	Yes			Control	3.82	4.48	1.20849	1:50
G03	H03	997	1015	1006	12.7279	Serum-L-H03	11716	M	11.474	Yes			Control	3.84	4.5	1.29403	1:50
G04	H04	846	862	854	11.3137	Serum-L-H04	11746	M	10.4795	Yes			Control	3.86	4.52	1.09851	1:50
G05	H05	1152	1137	1144.5	10.6066	Serum-L-H05
G06	H06	1158	1096	1127	43.8406	Serum-L-H06																					DbID, database identity.
G07	H07	1034	930	982	73.5391	Serum-L-H07																					F, female.
G08	H08	1168	1069	1118.5	70.0036	Serum-L-H08																					M, Male.
G09	H09	723	743	733	14.1421	Buffer																					DQ0602, DQ0602 positive or not.
G10	H10	699	644	671.5	38.8909	Buffer																					Internal, month(s) from onset to blood drawn; blank, not applicable.
G11	H11	729	822	775.5	65.7609	Buffer																					post/Px, Pandemrix® vaccined or not; blank, no.
G12	H12	732	773	752.5	28.9914	Buffer																					Serum location, serum was alliquoted to a 96-well plate for anti-HCRTR2 autoantibody detection
																											X-value, X-axis value which is used for graphs in Excel.
Plate 3																											X-value (P/C), X-axis value which is used for graph of patients and control in Excel. P, patient; C, control.
																											X-value (w/Px), X-axis value which isused for graph of PP-N, EO-N, PP-C and O-C.
POS1	POS2	CPM1	CPM2	Average	SD	Serum location	DbID	Gender	Age	DQ0602	Interval	post/Px	Status	X-value (P/C)	X-value (w/Px)	Index	Dilution										Status, diagnosis.
A01	B01	1117	712	914.5	286.378	Buffer										1.17633											Ab, antibody.
A02	B02	791	691	741	70.7107	Buffer										0.953156											SD, standard deviation
A03	B03	663	682	672.5	13.435	Buffer										0.865044											CPM, count per minute.
A04	B04	918	649	783.5	190.212	Buffer										1.00782											Cut-off, the mean + 3× SD of control samples
A05	B05	3073	1029	2051	1445.33	Serum-G-A05	11245	F	18.6164	Yes			Control	3.88	4.54	2.63822	1:50
A06	B06	1576	1387	1481.5	133.643	Serum-G-A06	1677	F	18.5918	Yes			Control	3.9	4.56	1.90567	1:50
A07	B07	1313	1247	1280	46.669	Serum-G-A07	616	F	17.0027	Yes			Control	3.92	4.58	1.64648	1:50
A08	B08	1136	1090	1113	32.5269	Serum-G-A08	4380	F	13.1836	Yes			Control	3.94	4.6	1.43166	1:50
A09	B09	1023	1018	1020.5	3.53553	Serum-G-A09	4400	M	18.9589	Yes			Control	3.96	4.62	1.31268	1:50
A10	B10	1076	1145	1110.5	48.7904	Serum-G-A10	4405	F	18.5479	Yes			Control	3.98	4.64	1.42845	1:50
A11	B11	965	844	904.5	85.5599	Serum-G-A11	4373	M	17.7397	Yes			Control	4	4.66	1.16347	1:50
A12	B12	1188	1095	1141.5	65.7609	Serum-G-A12	4482	M	19.9671	Yes			Control	4.02	4.68	1.46832	1:50
C01	D01	1143	1069	1106	52.3259	Serum-G-B01	9567	M	15.1205	Yes			Control	4.04	4.7	1.42266	1:50
C02	D02	1183	1056	1119.5	89.8026	Serum-G-B02	9573	F	14.0877	Yes			Control	4.06	4.72	1.44003	1:50
C03	D03	1148	1227	1187.5	55.8614	Serum-G-B03	9723	M	7.21918	Yes	0.219178		Patient	1.88	2.12	1.52749	1:50
C04	D04	1278	1737	1507.5	324.562	Serum-G-B04	9740	M	18.2986	Yes			Control	4.08	4.74	1.93911	1:50
C05	D05	1028	1934	1481	640.639	Serum-G-B05	9751	F	19.126	Yes			Control	4.1	4.76	1.90503	1:50
C06	D06	1299	1446	1372.5	103.945	Serum-G-B06	9892	F	5.11507	Yes	0.115068		Patient	1.9	2.14	1.76546	1:50
C07	D07	1247	1197	1222	35.3553	Serum-G-B07	10024	M	12.9068	Yes			Control	4.12	4.78	1.57187	1:50
C08	D08	1180	1259	1219.5	55.8614	Serum-G-B08	10284	F	20.537	Yes			Control	4.14	4.8	1.56866	1:50
C09	D09	808	798	803	7.07107	Serum-G-B09	10788	M	9.46575	Yes	0.465753		Patient	1.92	2.16	1.03291	1:50
C10	D10	1029	1112	1070.5	58.6899	Serum-G-B10	10865	M	10.2137	Yes	0.213699		Patient	1.94	2.18	1.377	1:50
C11	D11	1033	994	1013.5	27.5772	Serum-G-B11	11690	F	6.60274	Yes	0.60274		Patient	1.96	2.2	1.30368	1:50
C12	D12	1283	1225	1254	41.0122	Serum-G-B12	11739	F	3.70137	Yes	0.70137	Yes	Patient	1.98	1.76	1.61303	1:50
E01	F01	1258	1319	1288.5	43.1335	Serum-G-C01	12348	F	4.81644	Yes	0.816438		Patient	2	2.22	1.65741	1:50
E02	F02	1057	1218	1137.5	113.844	Serum-G-C02	10701	M	49.6356	Yes	1.63562		Patient	2.02	2.24	1.46318	1:50
E03	F03	1166	1158	1162	5.65685	Serum-G-C03	12480	F	10.3589	Yes	0.358904		Patient	2.04	2.26	1.49469	1:50
E04	F04	1166	1263	1214.5	68.5894	Serum-G-C04	15900	F	15.4384	Yes	4.43836	Yes	Patient	2.06	1.78	1.56222	1:50
E05	F05	1155	1164	1159.5	6.36396	Serum-G-C05	10940	F	20.6795	Yes			Control	4.16	4.82	1.49148	1:50
E06	F06	1053	1155	1104	72.1249	Serum-G-C06	10945	M	19.789	Yes			Control	4.18	4.84	1.42009	1:50
E07	F07	940	1075	1007.5	95.4594	Serum-G-C07	10952	F	19.6192	Yes			Control	4.2	4.86	1.29596	1:50
E08	F08	1079	1196	1137.5	82.7315	Serum-G-C08	10972	M	19.6849	Yes			Control	4.22	4.88	1.46318	1:50
E09	F09	972	1083	1027.5	78.4889	Serum-G-C09	12488	M	14.3836	Yes	0.383562		Patient	2.08	2.28	1.32168	1:50
E10	F10	1068	1006	1037	43.8406	Serum-G-C10	12489	M	8.18904	Yes	0.189041		Patient	2.1	2.3	1.3339	1:50
E11	F11	877	970	923.5	65.7609	Serum-G-C11	12497	M	11.4521	Yes	0.452055		Patient	2.12	2.32	1.18791	1:50
E12	F12	1170	1212	1191	29.6985	Serum-G-C12	12551	M	11.189	Yes	0.189041		Patient	2.14	2.34	1.532	1:50
G01	H01	1146	1053	1099.5	65.7609	Serum-G-D01	14126	M	7.57534	Yes	0.575342		Patient	2.16	2.36	1.4143	1:50
G02	H02	1042	986	1014	39.598	Serum-G-D02	14279	M	16.8247	Yes	0.824658		Patient	2.18	2.38	1.30432	1:50
G03	H03	1158	1124	1141	24.0416	Serum-G-D03	14308	M	12.5397	Yes	0.539726		Patient	2.2	2.4	1.46768	1:50
G04	H04	1218	1200	1209	12.7279	Serum-G-D04	14379	F	14.1479	Yes	0.147945		Patient	2.22	2.42	1.55515	1:50
G05	H05	978	1104	1041	89.0955	Serum-G-D05	14387	F	9.70411	Yes	0.70411		Patient	2.24	2.44	1.33905	1:50
G06	H06	1248	1252	1250	2.82843	Serum-G-D06	14702	M	9.40822	Yes	0.408219		Patient	2.26	2.46	1.60789	1:50
G07	H07	1282	1285	1283.5	2.12132	Serum-G-D07	14958	F	10.5205	Yes	0.520548		Patient	2.28	2.48	1.65098	1:50
G08	H08	1207	1114	1160.5	65.7609	Serum-G-D08	14959	M	6.78904	Yes	0.789041		Patient	2.3	2.5	1.49276	1:50
G09	H09	1134	1017	1075.5	82.7315	Serum-G-D09	14963	F	7.53973	Yes	0.539726		Patient	2.32	2.52	1.38343	1:50
G10	H10	1395	1391	1393	2.82843	Serum-G-D10	6193	M	11.989	Yes			Control	4.24	4.9	1.79183	1:50
G11	H11	1396	1587	1491.5	135.057	Serum-G-D11	1770	F	20.2438	Yes			Control	4.26	4.92	1.91853	1:50
G12	H12	1120	1165	1142.5	31.8198	Serum-G-D12	4632	F	10.463	Yes			Control	4.28	4.94	1.46961	1:50
Plate 4
POS1	POS2	CPM1	CPM2	Average	SD	Serum location	DbID	Gender	Age	DQ0602	Interval	post/Px	Status	X-value (P/C)	X-value (w/Px)	Index	Dilution
A01	B01	1801	798	1299.5	709.228	Buffer										1.67156
A02	B02	650	671	660.5	14.8492	Buffer										0.849608
A03	B03	619	666	642.5	33.234	Buffer										0.826455
A04	B04	731	634	682.5	68.5894	Buffer										0.877907
A05	B05	2562	1036	1799	1079.04	Serum-G-E05	4629	M	16.4767	Yes	0.476712		Patient	2.34	2.54	2.31407	1:50
A06	B06	1104	973	1038.5	92.631	Serum-G-E06	5905	M	14.6329	Yes			Control	4.3	4.96	1.33583	1:50
A07	B07	1137	1022	1079.5	81.3173	Serum-G-E07	5986	M	48.6438	Yes			Control	4.32	4.98	1.38857	1:50
A08	B08	1529	1441	1485	62.2254	Serum-G-E08	6160	F	8.68767	Yes			Control	4.34	5	1.91017	1:50
A09	B09	1013	1073	1043	42.4264	Serum-G-E09	7093	F	18.9644	Yes			Control	4.36	5.02	1.34162	1:50
A10	B10	1159	1235	1197	53.7401	Serum-G-E10	7104	F	10.8192	Yes			Control	4.38	5.04	1.53971	1:50
A11	B11	889	944	916.5	38.8909	Serum-G-E11	9052	M	52.1096	Yes			Control	4.4	5.06	1.1789	1:50
A12	B12	1057	1174	1115.5	82.7315	Serum-G-E12	9560	F	12.8438	Yes			Control	4.42	5.08	1.43488	1:50
C01	D01	1472	1243	1357.5	161.927	Serum-G-F01	11758	F	5.66301	Yes	0.663014		Patient	2.36	2.56	1.74617	1:50
C02	D02	1345	1316	1330.5	20.5061	Serum-G-F02	11811	M	8.13973	Yes	0.139726		Patient	2.38	2.58	1.71144	1:50
C03	D03	1064	1144	1104	56.5685	Serum-G-F03	4377	M	15.7507	Yes	0.750685		Patient	2.4	2.6	1.42009	1:50
C04	D04	1316	1834	1575	366.281	Serum-G-F04	11876	F	4.33425	Yes	0.334247		Patient	2.42	2.62	2.02594	1:50
C05	D05	1183	2131	1657	670.337	Serum-G-F05	12094	M	8.8274	Yes	0.827397		Patient	2.44	2.64	2.13142	1:50
C06	D06	1124	1161	1142.5	26.163	Serum-G-F06	12258	M	16.3616	Yes	0.361644		Patient	2.46	2.66	1.46961	1:50
C07	D07	1122	1030	1076	65.0538	Serum-G-F07	12263	F	12.3151	Yes	0.315068		Patient	2.48	2.68	1.38407	1:50
C08	D08	1579	1616	1597.5	26.163	Serum-G-F08	12264	F	4.84658	Yes	0.846575		Patient	2.5	2.7	2.05488	1:50
C09	D09	1020	1002	1011	12.7279	Serum-G-F09	12267	F	33.8603	Yes	0.860274		Patient	2.52	2.72	1.30046	1:50
C10	D10	1233	1212	1222.5	14.8492	Serum-G-F10	12311	F	16.5918	Yes	0.591781		Patient	2.54	2.74	1.57252	1:50
C11	D11	1468	1349	1408.5	84.1457	Serum-G-F11	12336	F	7.51233	Yes	0.512329		Patient	2.56	2.76	1.81177	1:50
C12	D12	1069	1249	1159	127.279	Serum-G-F12	12341	M	21.737	No	0.736986		Patient	2.58	2.78	1.49083	1:50
E01	F01	1158	1221	1189.5	44.5477	Serum-G-G01	15165	F	27.2685	Yes	0.268493		Patient	2.6	2.8	1.53007	1:50
E02	F02	905	962	933.5	40.3051	Serum-G-G02	15525	M	8.40548	Yes	0.405479		Patient	2.62	2.82	1.20077	1:50
E03	F03	1234	954	1094	197.99	Serum-G-G03	15687	M	20.5726	Yes	5.5726		Patient	2.64	2.84	1.40722	1:50
E04	F04	1157	1285	1221	90.5097	Serum-G-G04	15688	F	20.5726	Yes			Control	4.44	5.1	1.57059	1:50
E05	F05	1218	1165	1191.5	37.4767	Serum-G-G05	15700	F	12.7699	Yes	0.769863		Patient	2.66	2.86	1.53264	1:50
E06	F06	898	1023	960.5	88.3883	Serum-G-G06	15901	F	21.611	Yes		Yes	Control	4.46	3.64	1.2355	1:50
E07	F07	1203	1168	1185.5	24.7487	Serum-G-G07	11313	M	20.3836	Yes			Control	4.48	5.12	1.52492	1:50
E08	F08	1416	1437	1426.5	14.8492	Serum-G-G08	11322	F	20.1589	Yes			Control	4.5	5.14	1.83492	1:50
E09	F09	1027	997	1012	21.2132	Serum-G-G09	11324	F	20.2904	Yes			Control	4.52	5.16	1.30175	1:50
E10	F10	895	936	915.5	28.9914	Serum-G-G10	11337	M	27.1753	Yes			Control	4.54	5.18	1.17762	1:50
E11	F11	1173	1248	1210.5	53.033	Serum-G-G11	11363	F	20.3479	Yes			Control	4.56	5.2	1.55708	1:50
E12	F12	1156	1120	1138	25.4558	Serum-G-G12	11366	F	19.5014	Yes			Control	4.58	5.22	1.46382	1:50
G01	H01	1028	1221	1124.5	136.472	Serum-G-H01	13011	M	9.54521	Yes	0.545205		Patient	2.68	2.88	1.44646	1:50
G02	H02	1001	1129	1065	90.5097	Serum-G-H02	13033	M	0.734247	Yes			Patient	2.7	2.9	1.36992	1:50
G03	H03	1205	1993	1599	557.2	Serum-G-H03	13072	M	11.0493	Yes	0.0493151		Patient	2.72	2.92	2.05681	1:50
G04	H04	1214	1567	1390.5	249.609	Serum-G-H04	13306	M	20.4603	Yes			Control	4.6	5.24	1.78862	1:50
G05	H05	1155	1459	1307	214.96	Serum-G-H05	13344	M	52.2548	Yes	1.25479		Patient	2.74	2.94	1.68121	1:50
G06	H06	1189	1474	1331.5	201.525	Serum-G-H06	10994	F	20.3397	Yes			Control	4.62	5.26	1.71272	1:50
G07	H07	956	876	916	56.5685	Serum-G-H07	11001	M	19.874	Yes			Control	4.64	5.28	1.17826	1:50
G08	H08	1087	993	1040	66.468	Serum-G-H08	11061	M	34.2849	Yes			Control	4.66	5.3	1.33776	1:50
G09	H09	1018	1228	1123	148.492	Serum-G-H09	11083	M	19.0658	Yes			Control	4.68	5.32	1.44453	1:50
G10	H10	1008	1085	1046.5	54.4472	Serum-G-H10	11082	M	19.4986	Yes			Control	4.7	5.34	1.34612	1:50
G11	H11	1074	1274	1174	141.421	Serum-G-H11	11227	F	20.0219	Yes			Control	4.72	5.36	1.51013	1:50
G12	H12	1011	1231	1121	155.563	Serum-G-H12	11192	M	27.0548	Yes			Control	4.74	5.38	1.44195	1:50
Plate 5		Note: CPM of HCRTR2 < 20, 000 in well B01 through B12 of plate 5.
POS1	POS2	CPM1	CPM2	Average	SD	Serum location	DbID	Gender	Age	DQ0602	Interval	post/Px	Status	X-value (P/C)	X-value (w/Px)	Index	Dilution
A01	B01	1630	1827	1728.5	139.3	Serum-L-B03	13108	F	30.4849	Yes	2.48493	Yes	Patient			2.22339	1:50
A02	B02	1032	931	981.5	71.4178	Serum-L-B04	13110	F	10.7918	Yes		Yes	Control			1.26251	1:50
A03	B03	930	985	957.5	38.8909	Serum-L-B05	13112	F	19.4712	Yes	2.47123	Yes	Patient			1.23164	1:50
A04	B04	984	1078	1031	66.468	Serum-L-B06	13113	M	13.0521	Yes			Control			1.32619	1:50
A05	B05	2415	1057	1736	960.251	Serum-L-B07	13115	F	9.6274	Yes		Yes	Control			2.23304	1:50
A06	B06	1091	1046	1068.5	31.8198	Serum-L-B08	13116	F	12.8192	Yes	2.81918	Yes	Patient			1.37442	1:50
A07	B07	1128	1100	1114	19.799	Serum-G-B03	9723	M	7.21918	Yes	0.219178		Patient			1.43295	1:50
A08	B08	1325	1154	1239.5	120.915	Serum-G-B04	9740	M	18.2986	Yes			Control			1.59438	1:50
A09	B09	1175	859	1017	223.446	Serum-G-B05	9751	F	19.126	Yes			Control			1.30818	1:50
A10	B10	1336	1046	1191	205.061	Serum-G-B06	9892	F	5.11507	Yes	0.115068		Patient			1.532	1:50
A11	B11	1458	2101	1779.5	454.67	Serum-G-B08	10284	F	20.537	Yes			Control			2.28899	1:50
A12	B12	941	758	849.5	129.401	Serum-G-B09	10788	M	9.46575	Yes	0.465753		Patient			1.09272	1:50
C01	D01	1087	874	980.5	150.614	Serum-L-B03	13108	F	30.4849	Yes	2.48493	Yes	Patient			1.26123	1:100
C02	D02	861	918	889.5	40.3051	Serum-L-B04	13110	F	10.7918	Yes		Yes	Control			1.14417	1:100
C03	D03	993	955	974	26.8701	Serum-L-B05	13112	F	19.4712	Yes	2.47123	Yes	Patient			1.25287	1:100
C04	D04	1101	1366	1233.5	187.383	Serum-L-B06	13113	M	13.0521	Yes			Control			1.58666	1:100
C05	D05	1078	2132	1605	745.291	Serum-L-B07	13115	F	9.6274	Yes		Yes	Control			2.06453	1:100
C06	D06	1291	1052	1171.5	168.999	Serum-L-B08	13116	F	12.8192	Yes	2.81918	Yes	Patient			1.50691	1:100
C07	D07	995	943	969	36.7696	Serum-G-B03	9723	M	7.21918	Yes	0.219178		Patient			1.24644	1:100
C08	D08	1076	955	1015.5	85.5599	Serum-G-B04	9740	M	18.2986	Yes			Control			1.30625	1:100
C09	D09	972	927	949.5	31.8198	Serum-G-B05	9751	F	19.126	Yes			Control			1.22135	1:100
C10	D10	1019	1442	1230.5	299.106	Serum-G-B06	9892	F	5.11507	Yes	0.115068		Patient			1.58281	1:100
C11	D11	1250	1169	1209.5	57.2756	Serum-G-B08	10284	F	20.537	Yes			Control			1.55579	1:100
C12	D12	821	798	809.5	16.2635	Serum-G-B09	10788	M	9.46575	Yes	0.465753		Patient			1.04127	1:100
E01	F01	787	812	799.5	17.6777	Serum-L-B03	13108	F	30.4849	Yes	2.48493	Yes	Patient			1.02841	1:200
E02	F02	807	830	818.5	16.2635	Serum-L-B04	13110	F	10.7918	Yes		Yes	Control			1.05285	1:200
E03	F03	759	778	768.5	13.435	Serum-L-B05	13112	F	19.4712	Yes	2.47123	Yes	Patient			0.98853	1:200
E04	F04	926	767	846.5	112.43	Serum-L-B06	13113	M	13.0521	Yes			Control			1.08886	1:200
E05	F05	885	813	849	50.9117	Serum-L-B07	13115	F	9.6274	Yes		Yes	Control			1.09208	1:200
E06	F06	910	933	921.5	16.2635	Serum-L-B08	13116	F	12.8192	Yes	2.81918	Yes	Patient			1.18534	1:200
E07	F07	796	934	865	97.5807	Serum-G-B03	9723	M	7.21918	Yes	0.219178		Patient			1.11266	1:200
E08	F08	908	950	929	29.6985	Serum-G-B04	9740	M	18.2986	Yes			Control			1.19498	1:200
E09	F09	862	903	882.5	28.9914	Serum-G-B05	9751	F	19.126	Yes			Control			1.13517	1:200
E10	F10	892	990	941	69.2965	Serum-G-B06	9892	F	5.11507	Yes	0.115068		Patient			1.21042	1:200
E11	F11	1041	1120	1080.5	55.8614	Serum-G-B08	10284	F	20.537	Yes			Control			1.38986	1:200
E12	F12	787	823	805	25.4558	Serum-G-B09	10788	M	9.46575	Yes	0.465753		Patient			1.03548	1:200
G01	H01	800	860	830	42.4264	Serum-L-B03	13108	F	30.4849	Yes	2.48493	Yes	Patient			1.06764	1:400
G02	H02	784	863	823.5	55.8614	Serum-L-B04	13110	F	10.7918	Yes		Yes	Control			1.05928	1:400
G03	H03	735	795	765	42.4264	Serum-L-B05	13112	F	19.4712	Yes	2.47123	Yes	Patient			0.984028	1:400
G04	H04	692	810	751	83.4386	Serum-L-B06	13113	M	13.0521	Yes			Control			0.96602	1:400
G05	H05	761	844	802.5	58.6899	Serum-L-B07	13115	F	9.6274	Yes		Yes	Control			1.03226	1:400
G06	H06	886	945	915.5	41.7193	Serum-L-B08	13116	F	12.8192	Yes	2.81918	Yes	Patient			1.17762	1:400
G07	H07	889	949	919	42.4264	Serum-G-B03	9723	M	7.21918	Yes	0.219178		Patient			1.18212	1:400
G08	H08	832	875	853.5	30.4056	Serum-G-B04	9740	M	18.2986	Yes			Control			1.09787	1:400
G09	H09	806	811	808.5	3.53553	Serum-G-B05	9751	F	19.126	Yes			Control			1.03998	1:400
G10	H10	777	908	842.5	92.631	Serum-G-B06	9892	F	5.11507	Yes	0.115068		Patient			1.08372	1:400
G11	H11	791	1090	940.5	211.425	Serum-G-B08	10284	F	20.537	Yes			Control			1.20978	1:400
G12	H12	716	806	761	63.6396	Serum-G-B09	10788	M	9.46575	Yes	0.465753		Patient			0.978883	1:400
Plate 6
POS1	POS2	CPM1	CPM2	Average	SD	Serum location	DbID	Gender	Age	DQ0602	Interval	post/Px	Status	X-value (P/C)	X-value (w/Px)	Index	Dilution
A01	B01	1470	914	1192	393.151	Serum-L-B03	13108	F	30.4849	Yes	2.48493	Yes	Patient			1.53328	1:800
A02	B02	910	844	877	46.669	Serum-L-B04	13110	F	10.7918	Yes		Yes	Control			1.12809	1:800
A03	B03	793	929	861	96.1665	Serum-L-B05	13112	F	19.4712	Yes	2.47123	Yes	Patient			1.10751	1:800
A04	B04	866	727	796.5	98.2878	Serum-L-B06	13113	M	13.0521	Yes			Control			1.02455	1:800
A05	B05	2797	876	1836.5	1358.35	Serum-L-B07	13115	F	9.6274	Yes		Yes	Control			2.36231	1:800
A06	B06	875	764	819.5	78.4889	Serum-L-B08	13116	F	12.8192	Yes	2.81918	Yes	Patient			1.05413	1:800
A07	B07	827	789	808	26.8701	Serum-G-B03	9723	M	7.21918	Yes	0.219178		Patient			1.03934	1:800
A08	B08	731	735	733	2.82843	Serum-G-B04	9740	M	18.2986	Yes			Control			0.942866	1:800
A09	B09	732	776	754	31.1127	Serum-G-B05	9751	F	19.126	Yes			Control			0.969878	1:800
A10	B10	803	831	817	19.799	Serum-G-B06	9892	F	5.11507	Yes	0.115068		Patient			1.05092	1:800
A11	B11	890	786	838	73.5391	Serum-G-B08	10284	F	20.537	Yes			Control			1.07793	1:800
A12	B12	1006	896	951	77.7817	Serum-G-B09	10788	M	9.46575	Yes	0.465753		Patient			1.22328	1:800
D01	F01	2270	2231	2250.5	27.5772	1 μL of antibody										2.89484
D03	F03	1212	1133	1172.5	55.8614	1/5 μL of antibody										1.5082
D05	F05	3005	1066	2035.5	1371.08	1/10 μL of antibody										2.61829
D07	F07	811	718	764.5	65.7609	1/20 μL of antibody										0.983385
D09	F09	748	914	831	117.38	1/50 μL of antibody										1.06892
D11	F11	2294	2604	2449	219.203	1 μL of antibody										3.15018
H01	H04	3281	3377	3329	67.8823	3 μL of antibody										4.28213
H07	H10	4278	7368	5823	2184.96	5 μL of antibody										7.49019
[truncated: 4 more columns]
