# Supplementary material for: Absence of anti-hypocretin receptor 2 autoantibodies in post pandemrix narcolepsy cases
Source: PLoS One. 2017 Dec 8;12(12):e0187305. doi: 10.1371/journal.pone.0187305 (PMC5722318; doi:10.1371/journal.pone.0187305)
Supplement: S4 Table — (XLSX) [file pone.0187305.s017.xlsx]

## Sheet: Raw 
##BLOCKS= 6
Note:
PROTOCOL REVISION HISTORY:
v1.0.0: Basic endpoint ELISA protocol with absorbance at 450nm (MDC)
v1.0.1: 06/30/05 - Updated, spell checked, & formatted to new style guide. (CO)
v1.0.2: 10/03/05 - Updated Reader Suitability section for v5.0 release. (DW)
READER SUITABILITY:
EMax, UVMax, VMax, ThermoMax, VersaMax
SpectraMax, Plus, Plus 384
SpectraMax 190, 340PC, 340PC 384
SpectraMax M2, SpectraMax M5
~End
Note:
ELISA with HRP and TMB
Unfamiliar with SoftMax Pro software?
If you are new to SoftMax Pro software, we strongly recommended spending time familiarizing yourself with the powerful features by completing at least one of the tutorials located in the Tutorials folder.
Protocol Use
1. Delete unwanted Sections.
2. Modify the Instrument Settings based on your specific reader by pressing [Settings].
3. Click the [Template] button and assign any default or new groups as necessary. You can print the assigned template to help prepare your microplate.
4. Select the desired Reduction and Display (Raw vs. Reduced) parameters.
5. Save this protocol with a different name in the same folder as the SoftMax Pro application. This modified protocol can now be accessed through the Protocols menu. A copy of the original protocol can be found in the original location.
~End
Plate:	Plate01	1.3	PlateFormat	Endpoint	Absorbance	Raw	FALSE	1						1	450	1	12	96	1	8	None
	Temperature()	1	2	3	4	5	6	7	8	9	10	11	12
	26.8	2.1452	2.1918	1.9051	1.2315	0.7725	0.2945	0.1872	0.1791	0.1849	0.2014	0.1696	0.191
		2.2018	2.1808	1.8579	1.3012	0.7253	0.2144	0.1339	0.1518	0.1919	0.1578	0.1707	0.1627
		0.1303	0.1229	0.1236	2.0571	1.5904	0.8018	0.2229	0.1439	0.1618	0.1758	0.1609	0.2275
		0.1326	0.1257	0.1208	2.0026	1.5035	0.8278	0.2109	0.1352	0.1574	0.1692	0.1646	0.173
		1.2482	1.1742	0.8894	0.5941	0.2908	0.159	1.0675	0.8408	0.7729	0.5754	0.3502	0.2234
		1.4267	1.2238	0.8635	0.5821	0.266	0.1232	0.9727	0.8994	0.7446	0.5581	0.2969	0.1724
		0.6495	0.5238	0.4523	0.3304	0.1869	0.1143	0.4619	0.3804	0.3302	0.2641	0.2079	0.1502
		0.6367	0.4976	0.4049	0.3136	0.2389	0.1492	0.4778	0.3683	0.3209	0.27	0.2025	0.1274
		1	2	3	4	5	6	7	8	9	10	11	12
		2.1452	2.1918	1.9051	1.2315	0.7725	0.2945	0.1872	0.1791	0.1849	0.2014	0.1696	0.191
		2.2018	2.1808	1.8579	1.3012	0.7253	0.2144	0.1339	0.1518	0.1919	0.1578	0.1707	0.1627
		0.1303	0.1229	0.1236	2.0571	1.5904	0.8018	0.2229	0.1439	0.1618	0.1758	0.1609	0.2275
		0.1326	0.1257	0.1208	2.0026	1.5035	0.8278	0.2109	0.1352	0.1574	0.1692	0.1646	0.173
		1.2482	1.1742	0.8894	0.5941	0.2908	0.159	1.0675	0.8408	0.7729	0.5754	0.3502	0.2234
		1.4267	1.2238	0.8635	0.5821	0.266	0.1232	0.9727	0.8994	0.7446	0.5581	0.2969	0.1724
		0.6495	0.5238	0.4523	0.3304	0.1869	0.1143	0.4619	0.3804	0.3302	0.2641	0.2079	0.1502
		0.6367	0.4976	0.4049	0.3136	0.2389	0.1492	0.4778	0.3683	0.3209	0.27	0.2025	0.1274
~End
Group:	Standards	1
Sample	Conc	BackCalcConc	Wells	OD	AvgOD	SD	CV
St01	0	0.101	C12	0.228	0.2	0.039	19.2
		0.076	D12	0.173
St02	0.04	0.071	C11	0.161	0.163	0.003	1.6
		0.073	D11	0.165
St03	0.08	0.077	C10	0.176	0.173	0.005	2.7
		0.075	D10	0.169
St04	0.16	0.072	C9	0.162	0.16	0.003	1.9
		0.07	D9	0.157
St05	0.32	0.065	C8	0.144	0.14	0.006	4.4
		0.062	D8	0.135
St06	0.64	0.099	C7	0.223	0.217	0.008	3.9
		0.093	D7	0.211
St07	1.28	2.016	C6	0.802	0.815	0.018	2.3
		2.309	D6	0.828
St08	2.56	122.991	C5	1.59	1.547	0.061	4
		78.188	D5	1.504
St09	5.12	1401.06	C4	2.057	2.03	0.039	1.9
		1054.56	D4	2.003
St10	0.01	0.059	C3	0.124	0.122	0.002	1.6
		0.058	D3	0.121
St11	0.1	0.059	C2	0.123	0.124	0.002	1.6
		0.059	D2	0.126
St12	0.02	0.061	C1	0.13	0.131	0.002	1.2
		0.062	D1	0.133
St13	0.2	0.084	A12	0.191	0.177	0.02	11.3
		0.072	B12	0.163
St14	0.005	0.075	A11	0.17	0.17	0.001	0.5
		0.075	B11	0.171
St15	0.05	0.088	A10	0.201	0.18	0.031	17.2
		0.07	B10	0.158
St16	0.025	0.081	A9	0.185	0.188	0.005	2.6
		0.084	B9	0.192
St17	0.125	0.078	A8	0.179	0.165	0.019	11.7
		0.068	B8	0.152
St18	0.25	0.082	A7	0.187	0.161	0.038	23.5
		0.062	B7	0.134
St19	0.5	0.143	A6	0.295	0.254	0.057	22.3
		0.094	B6	0.214
St20	1	1.731	A5	0.773	0.749	0.033	4.5
		1.353	B5	0.725
St21	2	18.938	A4	1.232	1.266	0.049	3.9
		27.236	B4	1.301
St22	4	634.364	A3	1.905	1.882	0.033	1.8
		495.998	B3	1.858
St23	8	2827.56	A2	2.192	2.186	0.008	0.4
		2669.98	B2	2.181
St24	10	2217.74	A1	2.145	2.174	0.04	1.8
		2978.87	B1	2.202
St25	0	0.071	E6	0.159	0.141	0.025	17.9
		0.059	F6	0.123
St26	0.625	0.14	E5	0.291	0.278	0.018	6.3
		0.123	F5	0.266
St27	1.25	0.683	E4	0.594	0.588	0.008	1.4
		0.641	F4	0.582
St28	2.5	3.183	E3	0.889	0.876	0.018	2.1
		2.781	F3	0.864
St29	5	14.048	E2	1.174	1.199	0.035	2.9
		18.193	F2	1.224
St30	10	20.661	E1	1.248	1.337	0.126	9.4
		52.392	F1	1.427
St31	0	0.099	E12	0.223	0.198	0.036	18.2
		0.076	F12	0.172
St32	0.625	0.191	E11	0.35	0.324	0.038	11.6
		0.145	F11	0.297
St33	1.25	0.619	E10	0.575	0.567	0.012	2.2
		0.566	F10	0.558
St34	2.5	1.734	E9	0.773	0.759	0.02	2.6
		1.496	F9	0.745
St35	5	2.471	E8	0.841	0.87	0.041	4.8
		3.353	F8	0.899
St36	10	8.055	E7	1.068	1.02	0.067	6.6
		4.914	F7	0.973
St37	0	0.056	G6	0.114	0.132	0.025	18.7
		0.067	H6	0.149
St38	0.625	0.082	G5	0.187	0.213	0.037	17.3
		0.107	H5	0.239
St39	1.25	0.173	G4	0.33	0.322	0.012	3.7
		0.158	H4	0.314
St40	2.5	0.326	G3	0.452	0.429	0.034	7.8
		0.255	H3	0.405
St41	5	0.473	G2	0.524	0.511	0.019	3.6
		0.413	H2	0.498
St42	10	0.911	G1	0.65	0.643	0.009	1.4
		0.853	H1	0.637
St43	0	0.068	G12	0.15	0.139	0.016	11.6
		0.06	H12	0.127
St44	0.625	0.091	G11	0.208	0.205	0.004	1.9
		0.089	H11	0.203
St45	1.25	0.122	G10	0.264	0.267	0.004	1.6
		0.126	H10	0.27
St46	2.5	0.173	G9	0.33	0.326	0.007	2
		0.164	H9	0.321
St47	5	0.224	G8	0.38	0.374	0.009	2.3
		0.21	H8	0.368
St48	10	0.343	G7	0.462	0.47	0.011	2.4
		0.372	H7	0.478
Smallest standard value = 0.122
Largest standard value = 2.186
~End
Group:	Unknowns	1
Sample	Wells	OD	R	Conc	AvgConc	SD	CV	Dilution	AdjConc
R - Outside standard range
~End
Group:	UnknownsNoDiln	1
Sample	Wells	OD	R	Conc	AvgConc	SD	CV
R - Outside standard range
~End

## Sheet: Plate layout
Plate layout
				Buffer			Positive antibody (Ab) (Abcam, Cat# ab65093)
		1	2	3	4	5	6	7	8	9	10	11	12
	A	10 µg/ml	8 µg/ml	4 µg/ml	2 µg/ml	1 µg/ml	0.5 µg/ml	0.25 µg/ml	0.125 µg/ml	0.025 µg/ml	0.05 µg/ml	0.005 µg/ml	0.2 µg/ml
	B	10 µg/ml	8 µg/ml	4 µg/ml	2 µg/ml	1 µg/ml	0.5 µg/ml	0.25 µg/ml	0.125 µg/ml	0.025 µg/ml	0.05 µg/ml	0.005 µg/ml	0.2 µg/ml
	C	0.02 µg/ml	0.1 µg/ml	0.01 µg/ml	5.12 µg/ml	2.56 µg/ml	1.28 µg/ml	0.64 µg/ml	0.32 µg/ml	0.16 µg/ml	0.08 µg/ml	0.04 µg/ml	0 µg/ml
	D	0.02 µg/ml	0.1 µg/ml	0.01 µg/ml	5.12 µg/ml	2.56 µg/ml	1.28 µg/ml	0.64 µg/ml	0.32 µg/ml	0.16 µg/ml	0.08 µg/ml	0.04 µg/ml	0 µg/ml
	E	10 µg/ml	5 µg/ml	2.5 µg/ml	1.25 µg/ml	0.625 µg/ml	0 µg/ml	10 µg/ml	5 µg/ml	2.5 µg/ml	1.25 µg/ml	0.625 µg/ml	0 µg/ml
	F	10 µg/ml	5 µg/ml	2.5 µg/ml	1.26 µg/ml	0.626 µg/ml	0 µg/ml	10 µg/ml	5 µg/ml	2.5 µg/ml	1.26 µg/ml	0.626 µg/ml	0 µg/ml
	G	10 µg/ml	5 µg/ml	2.5 µg/ml	1.25 µg/ml	0.625 µg/ml	0 µg/ml	10 µg/ml	5 µg/ml	2.5 µg/ml	1.25 µg/ml	0.625 µg/ml	0 µg/ml
	H	10 µg/ml	5 µg/ml	2.5 µg/ml	1.26 µg/ml	0.626 µg/ml	0 µg/ml	10 µg/ml	5 µg/ml	2.5 µg/ml	1.26 µg/ml	0.626 µg/ml	0 µg/ml
Cell number/well
		1	2	3	4	5	6	7	8	9	10	11	12
	A	10000	10000	10000	10000	10000	10000	10000	10000	10000	10000	10000	10000
	B	10000	10000	10000	10000	10000	10000	10000	10000	10000	10000	10000	10000
	C	10000	10000	10000	10000	10000	10000	10000	10000	10000	10000	10000	10000
	D	10000	10000	10000	10000	10000	10000	10000	10000	10000	10000	10000	10000
	E	5000	5000	5000	5000	5000	5000	2500	2500	2500	2500	2500	2500
	F	5000	5000	5000	5000	5000	5000	2500	2500	2500	2500	2500	2500
	G	1250	1250	1250	1250	1250	1250	625	625	625	625	625	625
	H	1250	1250	1250	1250	1250	1250	625	625	625	625	625	625

## Sheet: Analysis
Sample	Concentration (μg/ml)	Well	Well	Original OD#1	Original OD#2	Average OD	SD	CV
St01	0	C12	D12	0.228	0.173	0.2	0.039	19.2
St02	0.04	C11	D11	0.161	0.165	0.163	0.003	1.6
St03	0.08	C10	D10	0.176	0.169	0.173	0.005	2.7
St04	0.16	C9	D9	0.162	0.157	0.16	0.003	1.9
St05	0.32	C8	D8	0.144	0.135	0.14	0.006	4.4
St06	0.64	C7	D7	0.223	0.211	0.217	0.008	3.9
St07	1.28	C6	D6	0.802	0.828	0.815	0.018	2.3
St08	2.56	C5	D5	1.59	1.504	1.547	0.061	4
St09	5.12	C4	D4	2.057	2.003	2.03	0.039	1.9
St10	0.01	C3	D3	0.124	0.121	0.122	0.002	1.6
St11	0.1	C2	D2	0.123	0.126	0.124	0.002	1.6
St12	0.02	C1	D1	0.13	0.133	0.131	0.002	1.2
St13	0.2	A12	B12	0.191	0.163	0.177	0.02	11.3
St14	0.005	A11	B11	0.17	0.171	0.17	0.001	0.5
St15	0.05	A10	B10	0.201	0.158	0.18	0.031	17.2
St16	0.025	A9	B9	0.185	0.192	0.188	0.005	2.6
St17	0.125	A8	B8	0.179	0.152	0.165	0.019	11.7
St18	0.25	A7	B7	0.187	0.134	0.161	0.038	23.5
St19	0.5	A6	B6	0.295	0.214	0.254	0.057	22.3
St20	1	A5	B5	0.773	0.725	0.749	0.033	4.5
St21	2	A4	B4	1.232	1.301	1.266	0.049	3.9
St22	4	A3	B3	1.905	1.858	1.882	0.033	1.8
St23	8	A2	B2	2.192	2.181	2.186	0.008	0.4
St24	10	A1	B1	2.145	2.202	2.174	0.04	1.8
Sample	Concentration (μg/ml)	Well	Well	Original OD#1	Original OD#2	Average OD	SD	CV
St01	0	C12	D12	0.228	0.173	0.2	0.039	19.2
St06	0.64	C7	D7	0.223	0.211	0.217	0.008	3.9
St07	1.28	C6	D6	0.802	0.828	0.815	0.018	2.3
St08	2.56	C5	D5	1.59	1.504	1.547	0.061	4
St09	5.12	C4	D4	2.057	2.003	2.03	0.039	1.9
St24	10	A1	B1	2.145	2.202	2.174	0.04	1.8
St25	0	E6	F6	0.159	0.123	0.141	0.025	17.9
St26	0.625	E5	F5	0.291	0.266	0.278	0.018	6.3
St27	1.25	E4	F4	0.594	0.582	0.588	0.008	1.4
St28	2.5	E3	F3	0.889	0.864	0.876	0.018	2.1
St29	5	E2	F2	1.174	1.224	1.199	0.035	2.9
St30	10	E1	F1	1.248	1.427	1.337	0.126	9.4
St31	0	E12	F12	0.223	0.172	0.198	0.036	18.2
St32	0.625	E11	F11	0.35	0.297	0.324	0.038	11.6
St33	1.25	E10	F10	0.575	0.558	0.567	0.012	2.2
St34	2.5	E9	F9	0.773	0.745	0.759	0.02	2.6
St35	5	E8	F8	0.841	0.899	0.87	0.041	4.8
St36	10	E7	F7	1.068	0.973	1.02	0.067	6.6
St37	0	G6	H6	0.114	0.149	0.132	0.025	18.7
St38	0.625	G5	H5	0.187	0.239	0.213	0.037	17.3
St39	1.25	G4	H4	0.33	0.314	0.322	0.012	3.7
St40	2.5	G3	H3	0.452	0.405	0.429	0.034	7.8			Ab, antibody.
St41	5	G2	H2	0.524	0.498	0.511	0.019	3.6			SD, standard deviation.
St42	10	G1	H1	0.65	0.637	0.643	0.009	1.4			CV, coefficient of variation.
St43	0	G12	H12	0.15	0.127	0.139	0.016	11.6			OD, optical density at 450 nm.
St44	0.625	G11	H11	0.208	0.203	0.205	0.004	1.9
St45	1.25	G10	H10	0.264	0.27	0.267	0.004	1.6
St46	2.5	G9	H9	0.33	0.321	0.326	0.007	2
St47	5	G8	H8	0.38	0.368	0.374	0.009	2.3
St48	10	G7	H7	0.462	0.478	0.47	0.011	2.4
