# Supplementary material for: Absence of anti-hypocretin receptor 2 autoantibodies in post pandemrix narcolepsy cases
Source: PLoS One. 2017 Dec 8;12(12):e0187305. doi: 10.1371/journal.pone.0187305 (PMC5722318; doi:10.1371/journal.pone.0187305)
Supplement: S5 Table — (XLSX) [file pone.0187305.s018.xlsx]

## Sheet: Raw
##BLOCKS= 6
Note:
PROTOCOL REVISION HISTORY:
v1.0.0: Basic endpoint ELISA protocol with absorbance at 450nm (MDC)
v1.0.1: 06/30/05 - Updated, spell checked, & formatted to new style guide. (CO)
v1.0.2: 10/03/05 - Updated Reader Suitability section for v5.0 release. (DW)
READER SUITABILITY:
EMax, UVMax, VMax, ThermoMax, VersaMax
SpectraMax, Plus, Plus 384
SpectraMax 190, 340PC, 340PC 384
SpectraMax M2, SpectraMax M5
~End
Note:
ELISA with HRP and TMB
Unfamiliar with SoftMax Pro software?
If you are new to SoftMax Pro software, we strongly recommended spending time familiarizing yourself with the powerful features by completing at least one of the tutorials located in the Tutorials folder.
Protocol Use
1. Delete unwanted Sections.
2. Modify the Instrument Settings based on your specific reader by pressing [Settings].
3. Click the [Template] button and assign any default or new groups as necessary. You can print the assigned template to help prepare your microplate.
4. Select the desired Reduction and Display (Raw vs. Reduced) parameters.
5. Save this protocol with a different name in the same folder as the SoftMax Pro application. This modified protocol can now be accessed through the Protocols menu. A copy of the original protocol can be found in the original location.
~End
Plate:	Plate01	1.3	PlateFormat	Endpoint	Absorbance	Raw	FALSE	1						1	450	1	12	96	1	8	None
	Temperature()	1	2	3	4	5	6	7	8	9	10	11	12
	24.1	4	4	4	4	4	4	3.246	1.9364	1.0814	0.7007	0.289	0.3065
		4	4	4	4	3.9466	4	3.1072	1.9603	1.0733	0.6937	0.3087	0.2951
		4	4	4	4	3.5431	3.7254	2.8985	1.809	0.9998	0.5946	0.2223	0.2032
		4	4	4	4	3.4851	3.7188	2.7687	1.7618	0.909	0.5789	0.2044	0.1837
		4	3.9496	3.6507	3.7154	2.994	3.1526	2.3343	1.5845	0.8151	0.4586	0.15	0.1529
		3.9717	3.8957	3.7775	3.855	3.1134	3.2119	2.4378	1.5487	0.8061	0.4785	0.1579	0.1525
		3.367	3.234	3.109	3.12	2.5415	2.4785	1.9775	1.2708	0.6827	0.4097	0.1288	0.1234
		3.1302	3.064	2.8502	3.0314	2.4505	2.6348	1.9005	1.3391	0.6563	0.4636	0.1506	0.1474
		1	2	3	4	5	6	7	8	9	10	11	12
		4	4	4	4	4	4	3.246	1.9364	1.0814	0.7007	0.289	0.3065
		4	4	4	4	3.9466	4	3.1072	1.9603	1.0733	0.6937	0.3087	0.2951
		4	4	4	4	3.5431	3.7254	2.8985	1.809	0.9998	0.5946	0.2223	0.2032
		4	4	4	4	3.4851	3.7188	2.7687	1.7618	0.909	0.5789	0.2044	0.1837
		4	3.9496	3.6507	3.7154	2.994	3.1526	2.3343	1.5845	0.8151	0.4586	0.15	0.1529
		3.9717	3.8957	3.7775	3.855	3.1134	3.2119	2.4378	1.5487	0.8061	0.4785	0.1579	0.1525
		3.367	3.234	3.109	3.12	2.5415	2.4785	1.9775	1.2708	0.6827	0.4097	0.1288	0.1234
		3.1302	3.064	2.8502	3.0314	2.4505	2.6348	1.9005	1.3391	0.6563	0.4636	0.1506	0.1474
~End
Group:	Standards	1
Sample	Conc	BackCalcConc	Wells	OD	AvgOD	SD	CV
St01	0	0.17	C12	0.203	0.193	0.014	7.1
		0.167	D12	0.184
St02	0	0.174	C11	0.222	0.213	0.013	5.9
		0.171	D11	0.204
St03	0.25	0.267	C10	0.595	0.587	0.011	1.9
		0.263	D10	0.579
St04	0.5	0.427	C9	1	0.954	0.064	6.7
		0.384	D9	0.909
St05	1	1.084	C8	1.809	1.785	0.033	1.9
		1.027	D8	1.762
St06	2	3.806	C7	2.899	2.834	0.092	3.2
		3.277	D7	2.769
St07	4	9.873	C6	3.725	3.722	0.005	0.1
		9.798	D6	3.719
St08	6	8.002	C5	3.543	3.514	0.041	1.2
		7.484	D5	3.485
St09	8	13.548	C4	4	4	0	0
		13.548	D4	4
St10	10	13.548	C3	4	4	0	0
		13.548	D3	4
St11	12	13.548	C2	4	4	0	0
		13.548	D2	4
St12	15	13.548	C1	4	4	0	0
		13.548	D1	4
St13	0	0.192	A12	0.307	0.301	0.008	2.7
		0.189	B12	0.295
St14	0	0.188	A11	0.289	0.299	0.014	4.7
		0.192	B11	0.309
St15	0.25	0.302	A10	0.701	0.697	0.005	0.7
		0.3	B10	0.694
St16	0.5	0.469	A9	1.081	1.077	0.006	0.5
		0.464	B9	1.073
St17	1	1.256	A8	1.936	1.948	0.017	0.9
		1.291	B8	1.96
St18	2	5.681	A7	3.246	3.177	0.098	3.1
		4.841	B7	3.107
St19	4	13.548	A6	4	4	0	0
		13.548	B6	4
St20	6	13.548	A5	4	3.973	0.038	1
		12.74	B5	3.947
St21	8	13.548	A4	4	4	0	0
		13.548	B4	4
St22	10	13.548	A3	4	4	0	0
		13.548	B3	4
St23	12	13.548	A2	4	4	0	0
		13.548	B2	4
St24	15	13.548	A1	4	4	0	0
		13.548	B1	4
St25	0	0.161	E12	0.153	0.153	0	0.2
		0.161	F12	0.153
St26	0	0.16	E11	0.15	0.154	0.006	3.6
		0.162	F11	0.158
St27	0.25	0.229	E10	0.459	0.469	0.014	3
		0.234	F10	0.479
St28	0.5	0.345	E9	0.815	0.811	0.006	0.8
		0.341	F9	0.806
St29	1	0.837	E8	1.585	1.567	0.025	1.6
		0.803	F8	1.549
St30	2	1.986	E7	2.334	2.386	0.073	3.1
		2.238	F7	2.438
St31	4	5.101	E6	3.153	3.182	0.042	1.3
		5.462	F6	3.212
St32	6	4.249	E5	2.994	3.054	0.084	2.8
		4.876	F5	3.113
St33	8	9.759	E4	3.715	3.785	0.099	2.6
		11.463	F4	3.855
St34	10	9.058	E3	3.651	3.714	0.09	2.4
		10.484	F3	3.778
St35	12	12.784	E2	3.95	3.923	0.038	1
		12.014	F2	3.896
St36	15	13.548	E1	4	3.986	0.02	0.5
		13.114	F1	3.972
St47	0	0.155	G12	0.123	0.135	0.017	12.5
		0.16	H12	0.147
St48	0	0.156	G11	0.129	0.14	0.015	11
		0.16	H11	0.151
St49	0.25	0.216	G10	0.41	0.437	0.038	8.7
		0.23	H10	0.464
St50	0.5	0.296	G9	0.683	0.67	0.019	2.8
		0.287	H9	0.656
St51	1	0.583	G8	1.271	1.305	0.048	3.7
		0.631	H8	1.339
St52	2	1.317	G7	1.978	1.939	0.054	2.8
		1.205	H7	1.901
St53	4	2.346	G6	2.479	2.557	0.111	4.3
		2.809	H6	2.635
St54	6	2.522	G5	2.542	2.496	0.064	2.6
		2.271	H5	2.451
St55	8	4.913	G4	3.12	3.076	0.063	2
		4.436	H4	3.031
St56	10	4.851	G3	3.109	2.98	0.183	6.1
		3.6	H3	2.85
St57	12	5.603	G2	3.234	3.149	0.12	3.8
		4.606	H2	3.064
St58	15	6.532	G1	3.367	3.249	0.167	5.2
		4.971	H1	3.13
Smallest standard value = 0.135
Largest standard value = 4.000
~End
Group:	Unknowns	1
Sample	Wells	OD	R	Conc	AvgConc	SD	CV	Dilution	AdjConc
R - Outside standard range
~End
Group:	UnknownsNoDiln	1
Sample	Wells	OD	R	Conc	AvgConc	SD	CV
R - Outside standard range
~End

## Sheet: Plate layout
Plate layout
				Buffer			Positive antibody (Ab) (Abcam, Cat# ab65093)
		1	2	3	4	5	6	7	8	9	10	11	12
	A	15 µg/ml	12 µg/ml	10 µg/ml	8 µg/ml	6 µg/ml	4 µg/ml	2 µg/ml	1 µg/ml	0.5 µg/ml	0.25 µg/ml	0 µg/ml	0 µg/ml
	B	15 µg/ml	12 µg/ml	10 µg/ml	8 µg/ml	6 µg/ml	4 µg/ml	2 µg/ml	1 µg/ml	0.5 µg/ml	0.25 µg/ml	0 µg/ml	0 µg/ml
	C	15 µg/ml	12 µg/ml	10 µg/ml	8 µg/ml	6 µg/ml	4 µg/ml	2 µg/ml	1 µg/ml	0.5 µg/ml	0.25 µg/ml	0 µg/ml	0 µg/ml
	D	15 µg/ml	12 µg/ml	10 µg/ml	8 µg/ml	6 µg/ml	4 µg/ml	2 µg/ml	1 µg/ml	0.5 µg/ml	0.25 µg/ml	0 µg/ml	0 µg/ml
	E	15 µg/ml	12 µg/ml	10 µg/ml	8 µg/ml	6 µg/ml	4 µg/ml	2 µg/ml	1 µg/ml	0.5 µg/ml	0.25 µg/ml	0 µg/ml	0 µg/ml
	F	15 µg/ml	12 µg/ml	10 µg/ml	8 µg/ml	6 µg/ml	4 µg/ml	2 µg/ml	1 µg/ml	0.5 µg/ml	0.25 µg/ml	0 µg/ml	0 µg/ml
	G	15 µg/ml	12 µg/ml	10 µg/ml	8 µg/ml	6 µg/ml	4 µg/ml	2 µg/ml	1 µg/ml	0.5 µg/ml	0.25 µg/ml	0 µg/ml	0 µg/ml
	H	15 µg/ml	12 µg/ml	10 µg/ml	8 µg/ml	6 µg/ml	4 µg/ml	2 µg/ml	1 µg/ml	0.5 µg/ml	0.25 µg/ml	0 µg/ml	0 µg/ml
Cell number/well
		1	2	3	4	5	6	7	8	9	10	11	12
	A	100000	100000	100000	100000	100000	100000	100000	100000	100000	100000	100000	100000
	B	100000	100000	100000	100000	100000	100000	100000	100000	100000	100000	100000	100000
	C	50000	50000	50000	50000	50000	50000	50000	50000	50000	50000	50000	50000
	D	50000	50000	50000	50000	50000	50000	50000	50000	50000	50000	50000	50000
	E	20000	20000	20000	20000	20000	20000	20000	20000	20000	20000	20000	20000
	F	20000	20000	20000	20000	20000	20000	20000	20000	20000	20000	20000	20000
	G	10000	10000	10000	10000	10000	10000	10000	10000	10000	10000	10000	10000
	H	10000	10000	10000	10000	10000	10000	10000	10000	10000	10000	10000	10000

## Sheet: Analysis
Sample	Concentration (μg/ml)	Well	Well	Original OD#1	Original OD#2	Average OD	SD	CV
St02	0	C11	D11	0.222	0.204	0.213	0.013	5.9
St03	0.25	C10	D10	0.595	0.579	0.587	0.011	1.9
St04	0.5	C9	D9	1	0.909	0.954	0.064	6.7
St05	1	C8	D8	1.809	1.762	1.785	0.033	1.9
St06	2	C7	D7	2.899	2.769	2.834	0.092	3.2
St07	4	C6	D6	3.725	3.719	3.722	0.005	0.1
St08	6	C5	D5	3.543	3.485	3.514	0.041	1.2
St09	8	C4	D4	4	4	4	0	0
St10	10	C3	D3	4	4	4	0	0
St11	12	C2	D2	4	4	4	0	0
St12	15	C1	D1	4	4	4	0	0
St14	0	A11	B11	0.289	0.309	0.299	0.014	4.7
St15	0.25	A10	B10	0.701	0.694	0.697	0.005	0.7
St16	0.5	A9	B9	1.081	1.073	1.077	0.006	0.5
St17	1	A8	B8	1.936	1.96	1.948	0.017	0.9
St18	2	A7	B7	3.246	3.107	3.177	0.098	3.1
St19	4	A6	B6	4	4	4	0	0
St20	6	A5	B5	4	3.947	3.973	0.038	1
St21	8	A4	B4	4	4	4	0	0
St22	10	A3	B3	4	4	4	0	0
St23	12	A2	B2	4	4	4	0	0			Ab, antibody.
St24	15	A1	B1	4	4	4	0	0			SD, standard deviation.
St26	0	E11	F11	0.15	0.158	0.154	0.006	3.6			CV, coefficient of variation.
St27	0.25	E10	F10	0.459	0.479	0.469	0.014	3			OD, optical density at 450 nm.
St28	0.5	E9	F9	0.815	0.806	0.811	0.006	0.8
St29	1	E8	F8	1.585	1.549	1.567	0.025	1.6
St30	2	E7	F7	2.334	2.438	2.386	0.073	3.1
St31	4	E6	F6	3.153	3.212	3.182	0.042	1.3
St32	6	E5	F5	2.994	3.113	3.054	0.084	2.8
St33	8	E4	F4	3.715	3.855	3.785	0.099	2.6
St34	10	E3	F3	3.651	3.778	3.714	0.09	2.4
St35	12	E2	F2	3.95	3.896	3.923	0.038	1
St36	15	E1	F1	4	3.972	3.986	0.02	0.5
St48	0	G11	H11	0.129	0.151	0.14	0.015	11
St49	0.25	G10	H10	0.41	0.464	0.437	0.038	8.7
St50	0.5	G9	H9	0.683	0.656	0.67	0.019	2.8
St51	1	G8	H8	1.271	1.339	1.305	0.048	3.7
St52	2	G7	H7	1.978	1.901	1.939	0.054	2.8
St53	4	G6	H6	2.479	2.635	2.557	0.111	4.3
St54	6	G5	H5	2.542	2.451	2.496	0.064	2.6
St55	8	G4	H4	3.12	3.031	3.076	0.063	2
St56	10	G3	H3	3.109	2.85	2.98	0.183	6.1
St57	12	G2	H2	3.234	3.064	3.149	0.12	3.8
St58	15	G1	H1	3.367	3.13	3.249	0.167	5.2
