# Supplementary material for: Absence of anti-hypocretin receptor 2 autoantibodies in post pandemrix narcolepsy cases
Source: PLoS One. 2017 Dec 8;12(12):e0187305. doi: 10.1371/journal.pone.0187305 (PMC5722318; doi:10.1371/journal.pone.0187305)
Supplement: S6 Table — (XLSX) [file pone.0187305.s019.xlsx]

## Sheet: Raw
##BLOCKS= 6
Note:
PROTOCOL REVISION HISTORY:
v1.0.0: Basic endpoint ELISA protocol with absorbance at 450nm (MDC)
v1.0.1: 06/30/05 - Updated, spell checked, & formatted to new style guide. (CO)
v1.0.2: 10/03/05 - Updated Reader Suitability section for v5.0 release. (DW)
READER SUITABILITY:
EMax, UVMax, VMax, ThermoMax, VersaMax
SpectraMax, Plus, Plus 384
SpectraMax 190, 340PC, 340PC 384
SpectraMax M2, SpectraMax M5
~End
Note:
ELISA with HRP and TMB
Unfamiliar with SoftMax Pro software?
If you are new to SoftMax Pro software, we strongly recommended spending time familiarizing yourself with the powerful features by completing at least one of the tutorials located in the Tutorials folder.
Protocol Use
1. Delete unwanted Sections.
2. Modify the Instrument Settings based on your specific reader by pressing [Settings].
3. Click the [Template] button and assign any default or new groups as necessary. You can print the assigned template to help prepare your microplate.
4. Select the desired Reduction and Display (Raw vs. Reduced) parameters.
5. Save this protocol with a different name in the same folder as the SoftMax Pro application. This modified protocol can now be accessed through the Protocols menu. A copy of the original protocol can be found in the original location.
~End
Plate:	Plate01	1.3	PlateFormat	Endpoint	Absorbance	Raw	FALSE	1						1	450	1	12	96	1	8	None
	Temperature()	1	2	3	4	5	6	7	8	9	10	11	12
	23.9	3.1411	2.1499	2.0078	0.6556	0.3645	0.2148	0.2169	1.3374	0.2746	0.3948	0.2709	0.2826
		3.258	2.2048	2.1096	0.616	0.3489	0.1957	0.1925	1.2408	0.1971	0.1789	0.2056	0.2095
		4	2.7796	2.5766	2.1564	1.3182	0.7214	0.4415	0.3091	0.2547	3.4964	3.9316	4
		4	2.7471	2.4786	2.0973	1.3198	0.7199	0.4382	0.3034	0.2377	3.3955	3.9519	4
		3.4119	0.7466	0.6691	0.6051	0.4187	0.2865	0.2431	0.2148	0.1961	1.0792	1.7545	3.7051
		3.4374	0.764	0.685	0.5931	0.4382	0.2888	0.3233	0.2939	0.2044	1.0427	1.7154	3.8773
		0.0449	0.0536	0.0496	0.0477	0.043	0.0427	0.0426	0.0415	0.0415	0.044	0.0422	0.044
		0.0793	0.0447	0.045	0.046	0.0455	0.0455	0.0444	0.0446	0.0442	0.0429	0.0416	0.043
		1	2	3	4	5	6	7	8	9	10	11	12
		3.1411	2.1499	2.0078	0.6556	0.3645	0.2148	0.2169	1.3374	0.2746	0.3948	0.2709	0.2826
		3.258	2.2048	2.1096	0.616	0.3489	0.1957	0.1925	1.2408	0.1971	0.1789	0.2056	0.2095
		4	2.7796	2.5766	2.1564	1.3182	0.7214	0.4415	0.3091	0.2547	3.4964	3.9316	4
		4	2.7471	2.4786	2.0973	1.3198	0.7199	0.4382	0.3034	0.2377	3.3955	3.9519	4
		3.4119	0.7466	0.6691	0.6051	0.4187	0.2865	0.2431	0.2148	0.1961	1.0792	1.7545	3.7051
		3.4374	0.764	0.685	0.5931	0.4382	0.2888	0.3233	0.2939	0.2044	1.0427	1.7154	3.8773
		0.0449	0.0536	0.0496	0.0477	0.043	0.0427	0.0426	0.0415	0.0415	0.044	0.0422	0.044
		0.0793	0.0447	0.045	0.046	0.0455	0.0455	0.0444	0.0446	0.0442	0.0429	0.0416	0.043
~End
Group:	Standards	1
Sample	Conc	BackCalcConc	Wells	OD	AvgOD	SD	CV
St01	0	0.082	A12	0.283	0.246	0.052	21
		0.07	B12	0.21
St02	0	0.08	A11	0.271	0.238	0.046	19.4
		0.07	B11	0.206
St03	0	0.103	A10	0.395	0.287	0.153	53.2
		0.066	B10	0.179
St04	0	0.08	A9	0.275	0.236	0.055	23.2
		0.068	B9	0.197
St05	1.25	0.729	A8	1.337	1.289	0.068	5.3
		0.597	B8	1.241
St06	0.025	0.071	A7	0.217	0.205	0.017	8.4
		0.068	B7	0.193
St07	0.05	0.071	A6	0.215	0.205	0.014	6.6
		0.068	B6	0.196
St08	0.25	0.097	A5	0.365	0.357	0.011	3.1
		0.094	B5	0.349
St09	0.5	0.177	A4	0.656	0.636	0.028	4.4
		0.163	B4	0.616
St10	2.5	2.932	A3	2.008	2.059	0.072	3.5
		3.621	B3	2.11
St11	5	3.937	A2	2.15	2.177	0.039	1.8
		4.413	B2	2.205
St12	10	30.802	A1	3.141	3.2	0.083	2.6
		39.259	B1	3.258
Smallest standard value = 0.205
Largest standard value = 3.200
~End
Group:	Unknowns	1
Sample	Wells	OD	R	Conc	AvgConc	SD	CV	Dilution	AdjConc
Un01	C1	4	R	183.105	183.105	0	0	1	183.105
	D1	4	R	183.105
Un02	C2	2.78		14.546	14.072	0.671	4.8	1	14.072
	D2	2.747		13.598
Un03	C3	2.577		9.545	8.667	1.242	14.3	1	8.667
	D3	2.479		7.789
Un04	C4	2.156		3.991	3.761	0.326	8.7	1	3.761
	D4	2.097		3.53
Un05	C5	1.318		0.701	0.702	0.002	0.2	1	0.702
	D5	1.32		0.703
Un06	C6	0.721		0.203	0.203	0	0.2	1	0.203
	D6	0.72		0.202
Un07	C7	0.442		0.114	0.113	0.001	0.5	1	0.113
	D7	0.438		0.113
Un08	C8	0.309		0.086	0.086	0.001	0.8	1	0.086
	D8	0.303		0.085
Un09	C9	0.255		0.077	0.076	0.002	2.5	1	0.076
	D9	0.238		0.074
Un10	C10	3.496	R	64.388	58.306	8.602	14.8	1	58.306
	D10	3.396	R	52.223
Un11	C11	3.932	R	158.873	162.291	4.834	3	1	162.291
	D11	3.952	R	165.709
Un12	C12	4	R	183.105	183.105	0	0	1	183.105
	D12	4	R	183.105
Un13	E1	3.412	R	54.031	55.5	2.076	3.7	1	55.5
	F1	3.437	R	56.968
Un14	E2	0.747		0.214	0.218	0.006	2.6	1	0.218
	F2	0.764		0.222
Un15	E3	0.669		0.182	0.185	0.004	2.3	1	0.185
	F3	0.685		0.188
Un16	E4	0.605		0.16	0.158	0.003	1.8	1	0.158
	F4	0.593		0.156
Un17	E5	0.419		0.108	0.111	0.003	2.9	1	0.111
	F5	0.438		0.113
Un18	E6	0.287		0.082	0.083	0	0.3	1	0.083
	F6	0.289		0.083
Un19	E7	0.243		0.075	0.082	0.01	11.7	1	0.082
	F7	0.323		0.089
Un20	E8	0.215		0.071	0.077	0.009	11.6	1	0.077
	F8	0.294		0.084
Un21	E9	0.196	R	0.068	0.069	0.001	1.2	1	0.069
	F9	0.204	R	0.069
Un22	E10	1.079		0.427	0.411	0.022	5.4	1	0.411
	F10	1.043		0.396
Un23	E11	1.755		1.733	1.666	0.096	5.7	1	1.666
	F11	1.715		1.598
Un24	E12	3.705	R	99.29	120.616	30.159	25	1	120.616
	F12	3.877	R	141.942
Un25	G1	0.045	R	0.05	0.052	0.003	5	1	0.052
	H1	0.079	R	0.054
Un26	G2	0.054	R	0.051	0.05	0.001	1.3	1	0.05
	H2	0.045	R	0.05
Un27	G3	0.05	R	0.05	0.05	0	0.7	1	0.05
	H3	0.045	R	0.05
Un28	G4	0.048	R	0.05	0.05	0	0.2	1	0.05
	H4	0.046	R	0.05
Un29	G5	0.043	R	0.05	0.05	0	0.4	1	0.05
	H5	0.046	R	0.05
Un30	G6	0.043	R	0.05	0.05	0	0.4	1	0.05
	H6	0.046	R	0.05
Un31	G7	0.043	R	0.05	0.05	0	0.3	1	0.05
	H7	0.044	R	0.05
Un32	G8	0.042	R	0.05	0.05	0	0.5	1	0.05
	H8	0.045	R	0.05
Un33	G9	0.042	R	0.05	0.05	0	0.4	1	0.05
	H9	0.044	R	0.05
Un34	G10	0.044	R	0.05	0.05	0	0.2	1	0.05
	H10	0.043	R	0.05
Un35	G11	0.042	R	0.05	0.05	0	0.1	1	0.05
	H11	0.042	R	0.05
Un36	G12	0.044	R	0.05	0.05	0	0.1	1	0.05
	H12	0.043	R	0.05
R - Outside standard range
~End
Group:	UnknownsNoDiln	1
Sample	Wells	OD	R	Conc	AvgConc	SD	CV
R - Outside standard range
~End

## Sheet: Plate layout
Plate layout
			Rabbit serum			Buffer			Positive antibody (Ab) (Abcam, Cat# ab65093)
		1	2	3	4	5	6	7	8	9	10	11	12
	A	10 µg/ml	5 µg/ml	2.5 µg/ml	0.5 µg/ml	0.25 µg/ml	0.05 µg/ml	0.025 µg/ml	1.25 µg/ml	0 µg/ml	Blank	Blank	Blank
	B	10 µg/ml	5 µg/ml	2.5 µg/ml	0.5 µg/ml	0.25 µg/ml	0.05 µg/ml	0.025 µg/ml	1.25 µg/ml	0 µg/ml	Blank	Blank	Blank
	C	Cat# 07505-20	Cat# 07505-20	Cat# 07505-20	Cat# 07505-20	Cat# 07505-20	Cat# 07505-20	Cat# 07505-20	Cat# 07505-20	Cat# 07505-20	Cat# 07505-20	Cat# 07505-20	Cat# 07505-20
	D	Cat# 07505-20	Cat# 07505-20	Cat# 07505-20	Cat# 07505-20	Cat# 07505-20	Cat# 07505-20	Cat# 07505-20	Cat# 07505-20	Cat# 07505-20	Cat# 07505-20	Cat# 07505-20	Cat# 07505-20
	E	Cat# AP55124SU-N	Cat# AP55124SU-N	Cat# AP55124SU-N	Cat# AP55124SU-N	Cat# AP55124SU-N	Cat# AP55124SU-N	Cat# AP55124SU-N	Cat# AP55124SU-N	Cat# AP55124SU-N	Cat# AP55124SU-N	Cat# AP55124SU-N	Cat# AP55124SU-N
	F	Cat# AP55124SU-N	Cat# AP55124SU-N	Cat# AP55124SU-N	Cat# AP55124SU-N	Cat# AP55124SU-N	Cat# AP55124SU-N	Cat# AP55124SU-N	Cat# AP55124SU-N	Cat# AP55124SU-N	Cat# AP55124SU-N	Cat# AP55124SU-N	Cat# AP55124SU-N
	G	Blank	Blank	Blank	Blank	Blank	Blank	Blank	Blank	Blank	Blank	Blank	Blank
	H	Blank	Blank	Blank	Blank	Blank	Blank	Blank	Blank	Blank	Blank	Blank	Blank
		Cat# 07505-20, in rabbit serum
		http://www.biocompare.com/9776-Antibodies/6568656-Orexin-2-Receptor-Antibody-Pab-Rb-xHu/?ncatid=9776&ppim=6568656_22_0
		Cat# AP55124SU-N, in rabbit serum
		https://us.acris-antibodies.com/antibodies/primary-antibodies/orexin-receptor-type-2-ap55124su-n.htm
Concentration and dilution ratio
		1	2	3	4	5	6	7	8	9	10	11	12
	A	10 µg/ml	5 µg/ml	2.5 µg/ml	0.5 µg/ml	0.25 µg/ml	0.05 µg/ml	0.025 µg/ml	1.25 µg/ml	0 µg/ml	Blank	Blank	Blank
	B	10 µg/ml	5 µg/ml	2.5 µg/ml	0.5 µg/ml	0.25 µg/ml	0.05 µg/ml	0.025 µg/ml	1.25 µg/ml	0 µg/ml	Blank	Blank	Blank
	C	1:1	1:16	1:20	1:25	1:50	1:100	1:200	1:400	1:800	1:8	1:4	2:1
	D	1:1	1:16	1:20	1:25	1:50	1:100	1:200	1:400	1:800	1:8	1:4	2:1
	E	1:1	1:16	1:20	1:25	1:50	1:100	1:200	1:400	1:800	1:8	1:4	2:1
	F	1:1	1:16	1:20	1:25	1:50	1:100	1:200	1:400	1:800	1:8	1:4	2:1
	G	Blank	Blank	Blank	Blank	Blank	Blank	Blank	Blank	Blank	Blank	Blank	Blank
	H	Blank	Blank	Blank	Blank	Blank	Blank	Blank	Blank	Blank	Blank	Blank	Blank

## Sheet: Analysis
Sample	Well	Well	Original OD#1	Original OD#2	Average OD	SD	CV	Concentration (μg/ml)
St01	A12	B12	0.283	0.21	0.246	0.052	21	0
St02	A11	B11	0.271	0.206	0.238	0.046	19.4	0
St03	A10	B10	0.395	0.179	0.287	0.153	53.2	0
St04	A9	B9	0.275	0.197	0.236	0.055	23.2	0
St05	A8	B8	1.337	1.241	1.289	0.068	5.3	1.25
St06	A7	B7	0.217	0.193	0.205	0.017	8.4	0.025
St07	A6	B6	0.215	0.196	0.205	0.014	6.6	0.05
St08	A5	B5	0.365	0.349	0.357	0.011	3.1	0.25
St09	A4	B4	0.656	0.616	0.636	0.028	4.4	0.5
St10	A3	B3	2.008	2.11	2.059	0.072	3.5	2.5
St11	A2	B2	2.15	2.205	2.177	0.039	1.8	5
St12	A1	B1	3.141	3.258	3.2	0.083	2.6	10
Sample	Well	Well	Original OD#1	Original OD#2	Average OD	SD	CV	Outside standard range		X-Value	Dilution
Un01	C1	D1	4	4	4	0	0	R		1	1:1
Un02	C2	D2	2.78	2.747	2.7635	0.0233345	4.8			2.5	1:16
Un03	C3	D3	2.577	2.479	2.528	0.0692965	14.3			3	1:20
Un04	C4	D4	2.156	2.097	2.1265	0.0417193	8.7			3.5	1:25
Un05	C5	D5	1.318	1.32	1.319	0.00141421	0.2			4	1:50
Un06	C6	D6	0.721	0.72	0.7205	0.000707107	0.2			4.5	1:100
Un07	C7	D7	0.442	0.438	0.44	0.00282843	0.5			5	1:200
Un08	C8	D8	0.309	0.303	0.306	0.00424264	0.8			5.5	1:400
Un09	C9	D9	0.255	0.238	0.2465	0.0120208	2.5			6	1:800
Un10	C10	D10	3.496	3.396	3.446	0.0707107	14.8	R		2	1:8
Un11	C11	D11	3.932	3.952	3.942	0.0141421	3	R		1.5	1:4
Un12	C12	D12	4	4	4	0	0	R		0.5	2:1
Un13	E1	F1	3.412	3.437	3.4245	0.0176777	3.7	R		1	1:1
Un14	E2	F2	0.747	0.764	0.7555	0.0120208	2.6			2.5	1:16
Un15	E3	F3	0.669	0.685	0.677	0.0113137	2.3			3	1:20
Un16	E4	F4	0.605	0.593	0.599	0.00848528	1.8			3.5	1:25
Un17	E5	F5	0.419	0.438	0.4285	0.013435	2.9			4	1:50
Un18	E6	F6	0.287	0.289	0.288	0.00141421	0.3			4.5	1:100
Un19	E7	F7	0.243	0.323	0.283	0.0565685	11.7			5	1:200
Un20	E8	F8	0.215	0.294	0.2545	0.0558614	11.6			5.5	1:400
Un21	E9	F9	0.196	0.204	0.2	0.00565685	1.2	R		6	1:800
Un22	E10	F10	1.079	1.043	1.061	0.0254558	5.4			2	1:8
Un23	E11	F11	1.755	1.715	1.735	0.0282843	5.7			1.5	1:4
Un24	E12	F12	3.705	3.877	3.791	0.121622	25	R		0.5	2:1
															Cat# 07505-20, in rabbit serum
															http://www.biocompare.com/9776-Antibodies/6568656-Orexin-2-Receptor-Antibody-Pab-Rb-xHu/?ncatid=9776&ppim=6568656_22_0
															Cat# AP55124SU-N, in rabbit serum
								Ab, antibody.							https://us.acris-antibodies.com/antibodies/primary-antibodies/orexin-receptor-type-2-ap55124su-n.htm
								SD, standard deviation.
								CV, coefficient of variation.
								OD, optical density at 450 nm.
