# Supplementary material for: Absence of anti-hypocretin receptor 2 autoantibodies in post pandemrix narcolepsy cases
Source: PLoS One. 2017 Dec 8;12(12):e0187305. doi: 10.1371/journal.pone.0187305 (PMC5722318; doi:10.1371/journal.pone.0187305)
Supplement: S7 Table — (XLSX) [file pone.0187305.s020.xlsx]

## Sheet: Raw
Group:	Standards	1
Sample	Conc	BackCalcConc	Wells	OD	AvgOD	SD	CV
St01	1	0.231	A12	0.348	0.323	0.035	10.7
		0.21	B12	0.299
St02	1.5	0.392	A11	0.623	0.666	0.061	9.2
		0.464	B11	0.709
St03	2	0.673	A10	0.902	0.943	0.058	6.2
		0.789	B10	0.984
St04	2.5	1.371	A9	1.27	1.394	0.176	12.6
		2.218	B9	1.519
St05	3	1.613	A8	1.354	1.436	0.116	8.1
		2.214	B8	1.518
St06	3.5	2.784	A7	1.636	1.78	0.203	11.4
		4.85	B7	1.924
St07	4	2.374	A6	1.554	1.648	0.133	8.1
		3.416	B6	1.742
St08	4.5	5.62	A5	2	2.134	0.19	8.9
		9.456	B5	2.269
St09	5	4.045	A4	1.83	2.027	0.28	13.8
		8.688	B4	2.225
St10	6	5.738	A3	2.011	2.184	0.246	11.2
		11.231	B3	2.358
St11	8	9.226	A2	2.256	2.404	0.208	8.7
		16.306	B2	2.551
St12	10	8.98	A1	2.242	2.357	0.163	6.9
		14.018	B1	2.473
St13	6.5	6.247	C12	2.055	2.111	0.08	3.8
		7.778	D12	2.168
St14	5.5	6.694	C11	2.09	2.143	0.074	3.5
		8.197	D11	2.195
St15	1.25	0.4	C10	0.633	0.618	0.022	3.5
		0.377	D10	0.602
St16	0.375	0.119	C9	0.004	-0.006	0.014	236.8
		0.114	D9	-0.016
St17	0.75	0.156	C8	0.146	0.147	0.001	0.9
		0.157	D8	0.148
St18	0	0.117	C7	-0.004	0.007	0.015	228.3
		0.122	D7	0.017
St19	0.016	0.118	C6	0.003	0.002	0.002	107.6
		0.118	D6	0
St20	0.031	0.12	C5	0.012	0.012	0	1.8
		0.12	D5	0.012
St21	0.063	0.122	C4	0.019	0.026	0.01	37.8
		0.125	D4	0.033
St22	0.125	0.119	C3	0.006	0.022	0.023	103.4
		0.127	D3	0.038
St23	0.25	0.139	C2	0.085	0.073	0.017	24
		0.132	D2	0.06
St24	0.5	0.141	C1	0.093	0.086	0.009	10.7
		0.137	D1	0.08
St25	8.5	24.552	E6	2.763	2.629	0.189	7.2
		14.644	F6	2.495
St26	7.5	16.773	E5	2.565	2.544	0.03	1.2
		15.438	F5	2.523
St27	15	40.694	E4	3.024	2.967	0.08	2.7
		32.677	F4	2.91
St28	12	34.595	E3	2.94	2.927	0.018	0.6
		32.963	F3	2.915
St29	9	22.545	E2	2.718	2.705	0.019	0.7
		21.415	F2	2.692
St30	7	10.811	E1	2.338	2.332	0.009	0.4
		10.541	F1	2.325
Sample	Wells	OD	R	Conc	AvgConc	SD	CV	Dilution	AdjConc
Un01	G1	2.463		7.604	7.315	0.408	5.6	1	7.315
	H1	2.395		7.027
Un02	G2	2.907		16.964	17.511	0.775	4.4	1	17.511
	H2	2.927		18.059
Un03	G3	3.794	R	Range?	Range?	Range?	Range?	1	Range?
	H3	3.794	R	Range?
Un04	G4	3.794	R	Range?	Range?	Range?	Range?	1	Range?
	H4	3.794	R	Range?
Un05	G5	2.087		5.148	5.012	0.192	3.8	1	5.012
	H5	2.027		4.876
Un06	G6	1.896		4.35	4.152	0.28	6.7	1	4.152
	H6	1.783		3.954
Un07	G7	3.794	R	Range?	Range?	Range?	Range?	1	Range?
	H7	3.794	R	Range?
Un08	G8	3.794	R	Range?	Range?	Range?	Range?	1	Range?
	H8	3.794	R	Range?
Un09	G9	1.164		2.37	2.447	0.109	4.5	1	2.447
	H9	1.237		2.524
Un10	G10	1.156		2.356	2.213	0.202	9.1	1	2.213
	H10	1.012		2.07
Un11	G11	3.794	R	Range?	Range?	Range?	Range?	1	Range?
	H11	3.794	R	Range?
Un12	G12	3.475	R	Range?	Range?	Range?	Range?	1	Range?
	H12	3.218	R	Range?
Un100	G4	0.386		0.968	0.946	0.031	3.2	1	0.946
	H4	0.361		0.924
Un101	G5	1.036		2.117	2.107	0.013	0.6	1	2.107
	H5	1.026		2.098
Un102	G6	0.896		1.853	1.806	0.067	3.7	1	1.806
	H6	0.844		1.759
Un103	G7	1.172		2.387	2.444	0.08	3.3	1	2.444
	H7	1.226		2.501
Un104	G8	0.448		1.074	1.053	0.03	2.9	1	1.053
	H8	0.423		1.032
Un105	G9	1.883		4.299	3.97	0.466	11.7	1	3.97
	H9	1.683		3.641
Un106	G10	1.154		2.351	2.363	0.018	0.7	1	2.363
	H10	1.166		2.375
Un107	G11	0.583		1.306	1.323	0.024	1.8	1	1.323
	H11	0.604		1.341
Un108	G12	0.189		0.608	0.608	0	0	1	0.608
	H12	0.189		0.608
Un109	A1	1.616		3.447	3.57	0.173	4.8	1	3.57
	B1	1.7		3.692
Un110	A2	1.055		2.153	2.334	0.256	11	1	2.334
	B2	1.233		2.515
Un111	A3	0.61		1.352	1.401	0.069	4.9	1	1.401
	B3	0.667		1.45
Un112	A4	0.28		0.78	0.77	0.014	1.8	1	0.77
	B4	0.269		0.76
Un113	A5	1.042		2.128	2.221	0.132	5.9	1	2.221
	B5	1.136		2.314
Un114	A6	1.408		2.911	2.943	0.046	1.6	1	2.943
	B6	1.435		2.976
Un115	A7	0.861		1.79	1.774	0.023	1.3	1	1.774
	B7	0.843		1.758
Un116	A8	0.906		1.873	1.944	0.1	5.1	1	1.944
	B8	0.982		2.014
Un117	A9	0.813		1.705	1.987	0.398	20	1	1.987
	B9	1.113		2.268
Un118	A10	0.841		1.755	1.893	0.195	10.3	1	1.893
	B10	0.991		2.031
Un119	A11	0.935		1.926	1.935	0.012	0.6	1	1.935
	B11	0.944		1.943
Un120	A12	1.077		2.197	2.167	0.043	2	1	2.167
	B12	1.046		2.137
Un121	C1	1.278		2.613	2.662	0.068	2.6	1	2.662
	D1	1.321		2.71
Un122	C2	1.245		2.541	2.501	0.056	2.2	1	2.501
	D2	1.208		2.462
Un123	C3	1.353		2.781	2.772	0.013	0.5	1	2.772
	D3	1.345		2.763
Un124	C4	1.31		2.684	2.738	0.077	2.8	1	2.738
	D4	1.358		2.792
Un125	C5	0.851		1.773	1.763	0.014	0.8	1	1.763
	D5	0.84		1.753
Un126	C6	1.236		2.523	2.519	0.006	0.2	1	2.519
	D6	1.232		2.515
Un127	C7	1.541		3.243	3.12	0.173	5.6	1	3.12
	D7	1.444		2.998
Un128	C8	1.419		2.936	2.806	0.184	6.6	1	2.806
	D8	1.306		2.676
Un129	C9	1.163		2.368	2.284	0.12	5.2	1	2.284
	D9	1.078		2.199
Un130	C10	1.004		2.055	1.974	0.116	5.9	1	1.974
	D10	0.917		1.892
Un131	C11	0.896		1.855	1.806	0.069	3.8	1	1.806
	D11	0.842		1.757
Un132	C12	1.417		2.932	2.867	0.091	3.2	1	2.867
	D12	1.362		2.803
Un133	E1	1.852		4.189	3.979	0.297	7.5	1	3.979
	F1	1.725		3.769
Un134	E2	1.566		3.31	3.373	0.089	2.7	1	3.373
	F2	1.612		3.436
Un135	E3	2.02		4.843	4.541	0.427	9.4	1	4.541
	F3	1.866		4.239
Un136	E4	1.414		2.925	3.04	0.162	5.3	1	3.04
	F4	1.506		3.154
Un137	E5	1.997		4.747	4.773	0.036	0.8	1	4.773
	F5	2.009		4.798
Un138	E6	1.113		2.268	2.229	0.055	2.5	1	2.229
	F6	1.074		2.191
Un139	E7	1.054		2.152	2.09	0.089	4.2	1	2.09
	F7	0.989		2.027
Un140	E8	2.123		5.322	5.945	0.881	14.8	1	5.945
	F8	2.334		6.567
Un141	E9	1.522		3.195	3.066	0.183	6	1	3.066
	F9	1.419		2.937
Un142	E10	0.945		1.945	1.935	0.015	0.8	1	1.935
	F10	0.934		1.924
Un143	E11	0.673		1.46	1.455	0.007	0.5	1	1.455
	F11	0.667		1.45
Un144	E12	1.192		2.428	2.339	0.126	5.4	1	2.339
	F12	1.104		2.25
Un145	G1	4	R	Range?	Range?	Range?	Range?	1	Range?
	H1	4	R	Range?
Un146	G2	4	R	Range?	Range?	Range?	Range?	1	Range?
	H2	4	R	Range?
Un147	G3	4	R	Range?	Range?	Range?	Range?	1	Range?
	H3	4	R	Range?
Un148	G4	3.691	R	Range?	Range?	Range?	Range?	1	Range?
	H4	4	R	Range?
Un149	G5	1.212		2.471	2.356	0.162	6.9	1	2.356
	H5	1.1		2.242
Un150	G6	0.878		1.821	1.768	0.076	4.3	1	1.768
	H6	0.818		1.714
Un151	G7	1.151		2.345	2.219	0.178	8	1	2.219
	H7	1.024		2.093
Un152	G8	1.129		2.299	2.153	0.207	9.6	1	2.153
	H8	0.978		2.006
Un153	G9	1.073		2.189	2.118	0.1	4.7	1	2.118
	H9	1		2.048
Un154	G10	0.903		1.868	1.796	0.101	5.6	1	1.796
	H10	0.824		1.725
Un155	G11	1.214		2.475	2.339	0.192	8.2	1	2.339
	H11	1.081		2.204
Un156	G12	1.289		2.638	2.543	0.134	5.3	1	2.543
	H12	1.201		2.448
Un157	A1	2.189		5.668	5.243	0.602	11.5	1	5.243
	B1	2.014		4.818
Un158	A2	1.238		2.526	2.607	0.115	4.4	1	2.607
	B2	1.312		2.688
Un159	A3	0.695		1.498	1.511	0.018	1.2	1	1.511
	B3	0.71		1.524
Un160	A4	0.255		0.733	0.721	0.016	2.3	1	0.721
	B4	0.242		0.71
Un161	A5	0.967		1.985	2.027	0.058	2.9	1	2.027
	B5	1.011		2.068
Un162	A6	0.946		1.946	1.864	0.117	6.3	1	1.864
	B6	0.856		1.781
Un163	A7	1.195		2.435	2.289	0.208	9.1	1	2.289
	B7	1.049		2.142
Un164	A8	1.017		2.081	2.098	0.025	1.2	1	2.098
	B8	1.036		2.116
Un165	A9	1.145		2.333	2.271	0.087	3.8	1	2.271
	B9	1.083		2.209
Un166	A10	0.83		1.735	1.743	0.011	0.6	1	1.743
	B10	0.839		1.751
Un167	A11	1.013		2.072	2.136	0.091	4.3	1	2.136
	B11	1.079		2.201
Un168	A12	1.036		2.118	1.983	0.191	9.6	1	1.983
	B12	0.892		1.848
Un169	C1	1.643		3.525	3.512	0.019	0.5	1	3.512
	D1	1.634		3.499
Un170	C2	1.629		3.485	3.423	0.088	2.6	1	3.423
	D2	1.584		3.36
Un171	C3	1.318		2.702	2.566	0.193	7.5	1	2.566
	D3	1.192		2.43
Un172	C4	1.139		2.32	2.249	0.1	4.4	1	2.249
	D4	1.068		2.178
Un173	C5	0.974		1.999	1.914	0.12	6.3	1	1.914
	D5	0.882		1.829
Un174	C6	1.454		3.022	3.045	0.033	1.1	1	3.045
	D6	1.472		3.068
Un175	C7	0.841		1.755	1.74	0.022	1.3	1	1.74
	D7	0.824		1.724
Un176	C8	2.107		5.241	5.174	0.095	1.8	1	5.174
	D8	2.079		5.107
Un177	C9	1.407		2.907	2.82	0.123	4.4	1	2.82
	D9	1.332		2.733
Un178	C10	0.994		2.037	2.003	0.047	2.4	1	2.003
	D10	0.959		1.97
Un179	C11	1.286		2.63	2.591	0.056	2.2	1	2.591
	D11	1.25		2.551
Un180	C12	1.128		2.298	2.311	0.019	0.8	1	2.311
	D12	1.141		2.325
Un181	E1	1.346		2.766	2.669	0.137	5.1	1	2.669
	F1	1.26		2.573
Un182	E2	0.774		1.635	1.579	0.079	5	1	1.579
	F2	0.709		1.523
Un183	E3	1.283		2.625	2.537	0.124	4.9	1	2.537
	F3	1.202		2.45
Un184	E4	1.257		2.568	2.575	0.01	0.4	1	2.575
	F4	1.264		2.582
Un185	E5	1.353		2.782	2.703	0.112	4.1	1	2.703
	F5	1.283		2.624
Un186	E6	0.83		1.735	1.704	0.043	2.5	1	1.704
	F6	0.795		1.673
Un187	E7	0.867		1.801	1.778	0.034	1.9	1	1.778
	F7	0.84		1.754
Un188	E8	1.123		2.288	2.262	0.037	1.6	1	2.262
	F8	1.097		2.236
Un189	E9	0.988		2.024	2.062	0.054	2.6	1	2.062
	F9	1.028		2.101
Un190	E10	1.105		2.251	2.42	0.239	9.9	1	2.42
	F10	1.267		2.589
Un191	E11	1.321		2.709	2.663	0.066	2.5	1	2.663
	F11	1.28		2.617
Un192	E12	1.207		2.46	2.475	0.021	0.8	1	2.475
	F12	1.221		2.49
Un193	G1	1.499		3.134	3.129	0.008	0.2	1	3.129
	H1	1.494		3.123
Un194	G2	0.83		1.734	1.779	0.063	3.6	1	1.779
	H2	0.879		1.824
Un195	G3	0.892		1.846	1.88	0.048	2.5	1	1.88
	H3	0.928		1.913
Un196	G4	1.024		2.093	2.079	0.019	0.9	1	2.079
	H4	1.009		2.066
Un197	G5	0.969		1.988	2.011	0.031	1.6	1	2.011
	H5	0.992		2.033
Un198	G6	1.114		2.27	2.284	0.02	0.9	1	2.284
	H6	1.128		2.298
Un199	G7	1.556		3.284	3.092	0.27	8.7	1	3.092
	H7	1.404		2.901
Un200	G8	0.719		1.54	1.506	0.049	3.2	1	1.506
	H8	0.68		1.471
Un201	G9	0.929		1.915	1.894	0.03	1.6	1	1.894
	H9	0.906		1.873
Un202	G10	1.345		2.763	2.572	0.27	10.5	1	2.572
	H10	1.169		2.382
Un203	G11	1.13		2.302	2.259	0.061	2.7	1	2.259
	H11	1.087		2.216
Un204	G12	1.224		2.496	2.507	0.017	0.7	1	2.507
	H12	1.235		2.519
Un13	A1	1.1		2.242	2.193	0.069	3.1	1	2.193
	B1	1.051		2.145
Un14	A2	0.784		1.653	1.656	0.004	0.3	1	1.656
	B2	0.787		1.659
Un15	A3	0.794		1.67	1.618	0.074	4.6	1	1.618
	B3	0.734		1.565
Un16	A4	1.215		2.478	2.449	0.04	1.6	1	2.449
	B4	1.188		2.421
Un17	A5	1.064		2.171	2.188	0.024	1.1	1	2.188
	B5	1.081		2.205
Un18	A6	0.662		1.441	1.462	0.03	2.1	1	1.462
	B6	0.687		1.484
Un19	A7	1.192		2.43	2.469	0.054	2.2	1	2.469
	B7	1.229		2.507
Un20	A8	0.693		1.494	1.521	0.038	2.5	1	1.521
	B8	0.724		1.548
Un21	A9	0.667		1.45	1.527	0.109	7.2	1	1.527
	B9	0.756		1.604
Un22	A10	1.117		2.276	2.339	0.089	3.8	1	2.339
	B10	1.179		2.402
Un23	A11	0.721		1.543	1.518	0.036	2.4	1	1.518
	B11	0.692		1.492
Un24	A12	0.966		1.984	2.025	0.059	2.9	1	2.025
	B12	1.01		2.067
Un25	C1	0.963		1.977	1.961	0.023	1.2	1	1.961
	D1	0.945		1.945
Un26	C2	1.391		2.869	2.712	0.223	8.2	1	2.712
	D2	1.251		2.554
Un27	C3	1.104		2.249	2.217	0.046	2.1	1	2.217
	D3	1.071		2.184
Un28	C4	1.137		2.317	2.304	0.019	0.8	1	2.304
	D4	1.124		2.29
Un29	C5	1.172		2.388	2.37	0.025	1	1	2.37
	D5	1.155		2.353
Un30	C6	1.057		2.158	2.182	0.033	1.5	1	2.182
	D6	1.082		2.205
Un31	C7	1.303		2.667	2.739	0.101	3.7	1	2.739
	D7	1.366		2.811
Un32	C8	1.092		2.227	2.23	0.005	0.2	1	2.23
	D8	1.096		2.234
Un33	C9	0.924		1.906	1.943	0.053	2.7	1	1.943
	D9	0.964		1.981
Un34	C10	0.937		1.929	1.955	0.036	1.9	1	1.955
	D10	0.964		1.981
Un35	C11	0.533		1.22	1.185	0.051	4.3	1	1.185
	D11	0.491		1.149
Un36	C12	0.969		1.989	1.935	0.076	3.9	1	1.935
	D12	0.911		1.881
Un37	E1	1.456		3.027	2.895	0.187	6.5	1	2.895
	F1	1.345		2.763
Un38	E2	1.746		3.834	3.795	0.055	1.4	1	3.795
	F2	1.721		3.757
Un39	E3	1.121		2.284	2.241	0.061	2.7	1	2.241
	F3	1.078		2.198
Un40	E4	0.774		1.636	1.62	0.022	1.4	1	1.62
	F4	0.756		1.605
Un41	E5	0.799		1.68	1.554	0.178	11.5	1	1.554
	F5	0.655		1.428
Un42	E6	1.026		2.098	2.015	0.118	5.9	1	2.015
	F6	0.938		1.931
Un43	E7	1.177		2.397	2.295	0.145	6.3	1	2.295
	F7	1.075		2.193
Un44	E8	1.225		2.498	2.39	0.153	6.4	1	2.39
	F8	1.12		2.282
Un45	E9	1.161		2.366	2.216	0.211	9.5	1	2.216
	F9	1.01		2.067
Un46	E10	0.77		1.629	1.563	0.094	6	1	1.563
	F10	0.694		1.496
Un47	E11	1.049		2.142	2.081	0.087	4.2	1	2.081
	F11	0.985		2.019
Un48	E12	0.974		1.999	1.896	0.146	7.7	1	1.896
	F12	0.862		1.793
Un49	G1	0.868		1.803	1.833	0.042	2.3	1	1.833
	H1	0.901		1.863
Un50	G2	0.726		1.552	1.545	0.01	0.7	1	1.545
	H2	0.718		1.538
Un51	G3	1.019		2.084	1.984	0.142	7.2	1	1.984
	H3	0.912		1.884
Un52	G4	1.193		2.431	2.407	0.034	1.4	1	2.407
	H4	1.17		2.383
Un53	G5	1.091		2.224	2.246	0.031	1.4	1	2.246
	H5	1.113		2.269
Un54	G6	0.988		2.024	2.004	0.028	1.4	1	2.004
	H6	0.966		1.984
Un55	G7	1.111		2.264	2.25	0.02	0.9	1	2.25
	H7	1.097		2.236
Un56	G8	1.054		2.151	2.148	0.004	0.2	1	2.148
	H8	1.051		2.145
Un57	G9	2.19		5.669	5.284	0.545	10.3	1	5.284
	H9	2.032		4.898
Un58	G10	1.423		2.945	2.833	0.158	5.6	1	2.833
	H10	1.327		2.721
Un59	G11	0.724		1.549	1.515	0.048	3.2	1	1.515
	H11	0.685		1.48
Un60	G12	0.199		0.627	0.621	0.009	1.4	1	0.621
	H12	0.192		0.615
Un61	A1	0.944		1.942	1.962	0.029	1.5	1	1.962
	B1	0.965		1.983
Un62	A2	0.963		1.978	1.959	0.027	1.4	1	1.959
	B2	0.943		1.94
Un63	A3	1.229		2.508	2.53	0.031	1.2	1	2.53
	B3	1.25		2.552
Un64	A4	1.216		2.479	2.467	0.018	0.7	1	2.467
	B4	1.204		2.454
Un65	A5	2.232		5.912	5.428	0.685	12.6	1	5.428
	B5	2.043		4.944
Un66	A6	1.008		2.063	2.062	0.002	0.1	1	2.062
	B6	1.007		2.06
Un67	A7	0.871		1.809	1.8	0.013	0.7	1	1.8
	B7	0.861		1.791
Un68	A8	1.017		2.08	2.063	0.023	1.1	1	2.063
	B8	0.999		2.047
Un69	A9	1.102		2.245	2.263	0.025	1.1	1	2.263
	B9	1.119		2.28
Un70	A10	1.036		2.117	2.05	0.095	4.6	1	2.05
	B10	0.966		1.983
Un71	A11	0.747		1.588	1.757	0.24	13.7	1	1.757
	B11	0.936		1.927
Un72	A12	0.641		1.405	1.322	0.118	8.9	1	1.322
	B12	0.544		1.238
Un73	C1	0.916		1.891	1.852	0.055	3	1	1.852
	D1	0.873		1.813
Un74	C2	1.133		2.309	2.233	0.108	4.8	1	2.233
	D2	1.057		2.157
Un75	C3	0.747		1.589	1.621	0.045	2.8	1	1.621
	D3	0.783		1.652
Un76	C4	0.514		1.187	1.168	0.027	2.3	1	1.168
	D4	0.491		1.149
Un77	C5	1.004		2.054	2.008	0.066	3.3	1	2.008
	D5	0.954		1.961
Un78	C6	1.211		2.469	2.368	0.143	6	1	2.368
	D6	1.112		2.266
Un79	C7	0.699		1.504	1.494	0.014	1	1	1.494
	D7	0.687		1.484
Un80	C8	0.609		1.349	1.346	0.004	0.3	1	1.346
	D8	0.605		1.344
Un81	C9	0.854		1.779	1.78	0.003	0.1	1	1.78
	D9	0.856		1.782
Un82	C10	0.984		2.017	1.964	0.075	3.8	1	1.964
	D10	0.927		1.911
Un83	C11	0.766		1.622	1.58	0.06	3.8	1	1.58
	D11	0.718		1.537
Un84	C12	0.675		1.462	1.445	0.025	1.8	1	1.445
	D12	0.654		1.427
Un85	E1	1.1		2.241	2.153	0.124	5.8	1	2.153
	F1	1.009		2.066
Un86	E2	0.597		1.329	1.31	0.027	2	1	1.31
	F2	0.575		1.291
Un87	E3	0.809		1.698	1.652	0.066	4	1	1.652
	F3	0.757		1.605
Un88	E4	0.752		1.598	1.536	0.088	5.7	1	1.536
	F4	0.681		1.473
Un89	E5	0.785		1.655	1.598	0.08	5	1	1.598
	F5	0.72		1.541
Un90	E6	1.18		2.405	2.328	0.109	4.7	1	2.328
	F6	1.104		2.251
Un91	E7	1.034		2.113	2.046	0.095	4.6	1	2.046
	F7	0.964		1.979
Un92	E8	0.528		1.211	1.168	0.061	5.3	1	1.168
	F8	0.477		1.124
Un93	E9	0.514		1.188	1.156	0.045	3.9	1	1.156
	F9	0.477		1.124
Un94	E10	0.768		1.625	1.574	0.073	4.6	1	1.574
	F10	0.709		1.522
Un95	E11	0.913		1.885	1.873	0.016	0.9	1	1.873
	F11	0.9		1.862
Un96	E12	0.888		1.839	1.759	0.113	6.4	1	1.759
	F12	0.798		1.679
Un97	G1	0.989		2.027	1.997	0.042	2.1	1	1.997
	H1	0.957		1.967
Un98	G2	0.59		1.317	1.29	0.038	2.9	1	1.29
	H2	0.558		1.263
Un99	G3	1.045		2.133	2.048	0.121	5.9	1	2.048
	H3	0.955		1.963

## Sheet: Plate layout
Plate 1 layout
			Serum			Buffer			Positive antibody (Ab) (Abcam, Cat# ab65093)
		1	2	3	4	5	6	7	8	9	10	11	12
	A	Serum-L-A01	Serum-L-A02	Serum-L-A03	Serum-L-A04	Serum-L-A05	Serum-L-A06	Serum-L-A07	Serum-L-A08	Serum-L-A09	Serum-L-A10	Serum-L-A11	Serum-L-A12
	B	Serum-L-A01	Serum-L-A02	Serum-L-A03	Serum-L-A04	Serum-L-A05	Serum-L-A06	Serum-L-A07	Serum-L-A08	Serum-L-A09	Serum-L-A10	Serum-L-A11	Serum-L-A12
	C	Serum-L-B01	Serum-L-B02	Serum-L-B03	Serum-L-B04	Serum-L-B05	Serum-L-B06	Serum-L-B07	Serum-L-B08	Serum-L-B09	Serum-L-B10	Serum-L-B11	Serum-L-B12
	D	Serum-L-B01	Serum-L-B02	Serum-L-B03	Serum-L-B04	Serum-L-B05	Serum-L-B06	Serum-L-B07	Serum-L-B08	Serum-L-B09	Serum-L-B10	Serum-L-B11	Serum-L-B12
	E	Serum-L-C01	Serum-L-C02	Serum-L-C03	Serum-L-C04	Serum-L-C05	Serum-L-C06	Serum-L-C07	Serum-L-C08	Serum-L-C09	Serum-L-C10	Serum-L-C11	Serum-L-C12
	F	Serum-L-C01	Serum-L-C02	Serum-L-C03	Serum-L-C04	Serum-L-C05	Serum-L-C06	Serum-L-C07	Serum-L-C08	Serum-L-C09	Serum-L-C10	Serum-L-C11	Serum-L-C12
	G	Serum-L-D01	Serum-L-D02	Serum-L-D03	Serum-L-D04	Serum-L-D05	Serum-L-D06	Serum-L-D07	Serum-L-D08	4 µg/ml	2 µg/ml	1 µg/ml	0 µg/ml
	H	Serum-L-D01	Serum-L-D02	Serum-L-D03	Serum-L-D04	Serum-L-D05	Serum-L-D06	Serum-L-D07	Serum-L-D08	4 µg/ml	2 µg/ml	1 µg/ml	0 µg/ml
Plate 1 dilution
		1	2	3	4	5	6	7	8	9	10	11	12
	A	1:20	1:16	1:16	1:16	1:50	1:16	1:20	1:16	1:16	1:25	1:16	1:25
	B	1:20	1:16	1:16	1:16	1:50	1:16	1:20	1:16	1:16	1:25	1:16	1:25
	C	1:16	1:20	1:20	1:16	1:20	1:20	1:25	1:20	1:20	1:20	1:16	1:16
	D	1:16	1:20	1:20	1:16	1:20	1:20	1:25	1:20	1:20	1:20	1:16	1:16
	E	1:20	1:25	1:20	1:16	1:16	1:20	1:16	1:25	1:16	1:16	1:16	1:20
	F	1:20	1:25	1:20	1:16	1:16	1:20	1:16	1:25	1:16	1:16	1:16	1:20
	G	1:16	1:16	1:16	1:20	1:50	1:16	1:20	1:20	4 µg/ml	2 µg/ml	1 µg/ml	0 µg/ml
	H	1:16	1:16	1:16	1:20	1:50	1:16	1:20	1:20	4 µg/ml	2 µg/ml	1 µg/ml	0 µg/ml
Plate 2 layout
			Serum			Buffer			Positive antibody (Ab) (Abcam, Cat# ab65093)
		1	2	3	4	5	6	7	8	9	10	11	12
	A	Serum-L-E01	Serum-L-E02	Serum-L-E03	Serum-L-E04	Serum-L-E05	Serum-L-E06	Serum-L-E07	Serum-L-E08	Serum-L-E09	Serum-L-E10	Serum-L-E11	Serum-L-E12
	B	Serum-L-E01	Serum-L-E02	Serum-L-E03	Serum-L-E04	Serum-L-E05	Serum-L-E06	Serum-L-E07	Serum-L-E08	Serum-L-E09	Serum-L-E10	Serum-L-E11	Serum-L-E12
	C	Serum-L-F01	Serum-L-F02	Serum-L-F03	Serum-L-F04	Serum-L-F05	Serum-L-F06	Serum-L-F07	Serum-L-F08	Serum-L-F09	Serum-L-F10	Serum-L-F11	Serum-L-F12
	D	Serum-L-F01	Serum-L-F02	Serum-L-F03	Serum-L-F04	Serum-L-F05	Serum-L-F06	Serum-L-F07	Serum-L-F08	Serum-L-F09	Serum-L-F10	Serum-L-F11	Serum-L-F12
	E	Serum-L-G01	Serum-L-G02	Serum-L-G03	Serum-L-G04	Serum-L-G05	Serum-L-G06	Serum-L-G07	Serum-L-G08	Serum-L-G09	Serum-L-G10	Serum-L-G11	Serum-L-G12
	F	Serum-L-G01	Serum-L-G02	Serum-L-G03	Serum-L-G04	Serum-L-G05	Serum-L-G06	Serum-L-G07	Serum-L-G08	Serum-L-G09	Serum-L-G10	Serum-L-G11	Serum-L-G12
	G	Serum-L-H01	Serum-L-H02	Serum-L-H03	Serum-L-H04	Serum-L-D09	Serum-L-D10	Serum-L-D11	Serum-L-D12	4 µg/ml	2 µg/ml	1 µg/ml	0 µg/ml
	H	Serum-L-H01	Serum-L-H02	Serum-L-H03	Serum-L-H04	Serum-L-D09	Serum-L-D10	Serum-L-D11	Serum-L-D12	4 µg/ml	2 µg/ml	1 µg/ml	0 µg/ml
Plate 2 dilution
		1	2	3	4	5	6	7	8	9	10	11	12
	A	1:50	1:16	1:50	1:50	1:50	1:50	1:25	1:25	1:25	1:25	1:50	1:16
	B	1:50	1:16	1:50	1:50	1:50	1:50	1:25	1:25	1:25	1:25	1:50	1:16
	C	1:20	1:20	1:16	1:16	1:20	1:25	1:16	1:16	1:16	1:16	1:16	1:16
	D	1:20	1:20	1:16	1:16	1:20	1:25	1:16	1:16	1:16	1:16	1:16	1:16
	E	1:25	1:16	1:20	1:16	1:16	1:20	1:16	1:16	1:16	1:16	1:16	1:16
	F	1:25	1:16	1:20	1:16	1:16	1:20	1:16	1:16	1:16	1:16	1:16	1:16
	G	1:16	1:16	1:20	1:16	1:20	1:20	1:50	1:16	4 µg/ml	2 µg/ml	1 µg/ml	0 µg/ml
	H	1:16	1:16	1:20	1:16	1:20	1:20	1:50	1:16	4 µg/ml	2 µg/ml	1 µg/ml	0 µg/ml
Plate 3 layout
			Serum			Buffer			Positive antibody (Ab) (Abcam, Cat# ab65093)
		1	2	3	4	5	6	7	8	9	10	11	12
	A	4 µg/ml	2 µg/ml	1 µg/ml	0 µg/ml	Serum-G-A05	Serum-G-A06	Serum-G-A07	Serum-G-A08	Serum-G-A09	Serum-G-A10	Serum-G-A11	Serum-G-A12
	B	4 µg/ml	2 µg/ml	1 µg/ml	0 µg/ml	Serum-G-A05	Serum-G-A06	Serum-G-A07	Serum-G-A08	Serum-G-A09	Serum-G-A10	Serum-G-A11	Serum-G-A12
	C	Serum-G-B01	Serum-G-B02	Serum-G-B03	Serum-G-B04	Serum-G-B05	Serum-G-B06	Serum-G-B07	Serum-G-B08	Serum-G-B09	Serum-G-B10	Serum-G-B11	Serum-G-B12
	D	Serum-G-B01	Serum-G-B02	Serum-G-B03	Serum-G-B04	Serum-G-B05	Serum-G-B06	Serum-G-B07	Serum-G-B08	Serum-G-B09	Serum-G-B10	Serum-G-B11	Serum-G-B12
	E	Serum-G-C01	Serum-G-C02	Serum-G-C03	Serum-G-C04	Serum-G-C05	Serum-G-C06	Serum-G-C07	Serum-G-C08	Serum-G-C09	Serum-G-C10	Serum-G-C11	Serum-G-C12
	F	Serum-G-C01	Serum-G-C02	Serum-G-C03	Serum-G-C04	Serum-G-C05	Serum-G-C06	Serum-G-C07	Serum-G-C08	Serum-G-C09	Serum-G-C10	Serum-G-C11	Serum-G-C12
	G	Serum-G-D01	Serum-G-D02	Serum-G-D03	Serum-G-D04	Serum-G-D05	Serum-G-D06	Serum-G-D07	Serum-G-D08	Serum-G-D09	Serum-G-D10	Serum-G-D11	Serum-G-D12
	H	Serum-G-D01	Serum-G-D02	Serum-G-D03	Serum-G-D04	Serum-G-D05	Serum-G-D06	Serum-G-D07	Serum-G-D08	Serum-G-D09	Serum-G-D10	Serum-G-D11	Serum-G-D12
Plate 3 dilution
		1	2	3	4	5	6	7	8	9	10	11	12
	A	4 µg/ml	2 µg/ml	1 µg/ml	0 µg/ml	1:20	1:20	1:16	1:16	1:50	1:16	1:16	1:20
	B	4 µg/ml	2 µg/ml	1 µg/ml	0 µg/ml	1:20	1:20	1:16	1:16	1:50	1:16	1:16	1:20
	C	1:25	1:20	1:25	1:20	1:20	1:25	1:50	1:50	1:20	1:20	1:20	1:25
	D	1:25	1:20	1:25	1:20	1:20	1:25	1:50	1:50	1:20	1:20	1:20	1:25
	E	1:20	1:20	1:25	1:20	1:50	1:16	1:25	1:16	1:150	1:20	1:16	1:50
	F	1:20	1:20	1:25	1:20	1:50	1:16	1:25	1:16	1:150	1:20	1:16	1:50
	G	1:1	1:1	1:1	1:1	1:20	1:20	1:20	1:20	1:25	1:20	1:50	1:20
	H	1:1	1:1	1:1	1:1	1:20	1:20	1:20	1:20	1:25	1:20	1:50	1:20
Plate 4 layout
			Serum			Buffer			Positive antibody (Ab) (Abcam, Cat# ab65093)
		1	2	3	4	5	6	7	8	9	10	11	12
	A	4 µg/ml	2 µg/ml	1 µg/ml	0 µg/ml	Serum-G-E05	Serum-G-E06	Serum-G-E07	Serum-G-E08	Serum-G-E09	Serum-G-E10	Serum-G-E11	Serum-G-E12
	B	4 µg/ml	2 µg/ml	1 µg/ml	0 µg/ml	Serum-G-E05	Serum-G-E06	Serum-G-E07	Serum-G-E08	Serum-G-E09	Serum-G-E10	Serum-G-E11	Serum-G-E12
	C	Serum-G-F01	Serum-G-F02	Serum-G-F03	Serum-G-F04	Serum-G-F05	Serum-G-F06	Serum-G-F07	Serum-G-F08	Serum-G-F09	Serum-G-F10	Serum-G-F11	Serum-G-F12
	D	Serum-G-F01	Serum-G-F02	Serum-G-F03	Serum-G-F04	Serum-G-F05	Serum-G-F06	Serum-G-F07	Serum-G-F08	Serum-G-F09	Serum-G-F10	Serum-G-F11	Serum-G-F12
	E	Serum-G-G01	Serum-G-G02	Serum-G-G03	Serum-G-G04	Serum-G-G05	Serum-G-G06	Serum-G-G07	Serum-G-G08	Serum-G-G09	Serum-G-G10	Serum-G-G11	Serum-G-G12
	F	Serum-G-G01	Serum-G-G02	Serum-G-G03	Serum-G-G04	Serum-G-G05	Serum-G-G06	Serum-G-G07	Serum-G-G08	Serum-G-G09	Serum-G-G10	Serum-G-G11	Serum-G-G12
	G	Serum-G-H01	Serum-G-H02	Serum-G-H03	Serum-G-H04	Serum-G-H05	Serum-G-H06	Serum-G-H07	Serum-G-H08	Serum-G-H09	Serum-G-H10	Serum-G-H11	Serum-G-H12
	H	Serum-G-H01	Serum-G-H02	Serum-G-H03	Serum-G-H04	Serum-G-H05	Serum-G-H06	Serum-G-H07	Serum-G-H08	Serum-G-H09	Serum-G-H10	Serum-G-H11	Serum-G-H12
Plate 4 dilution
		1	2	3	4	5	6	7	8	9	10	11	12
	A	4 µg/ml	2 µg/ml	1 µg/ml	0 µg/ml	1:20	1:16	1:20	1:20	1:20	1:16	1:50	1:25
	B	4 µg/ml	2 µg/ml	1 µg/ml	0 µg/ml	1:20	1:16	1:20	1:20	1:20	1:16	1:50	1:25
	C	1:25	1:50	1:25	1:20	1:16	1:25	1:16	1:50	1:25	1:25	1:25	1:50
	D	1:25	1:50	1:25	1:20	1:16	1:25	1:16	1:50	1:25	1:25	1:25	1:50
	E	1:25	1:16	1:50	1:50	1:20	1:20	1:16	1:25	1:20	1:20	1:50	1:50
	F	1:25	1:16	1:50	1:50	1:20	1:20	1:16	1:25	1:20	1:20	1:50	1:50
	G	1:25	1:20	1:20	1:20	1:20	1:20	1:25	1:16	1:20	1:25	1:20	1:20
	H	1:25	1:20	1:20	1:20	1:20	1:20	1:25	1:16	1:20	1:25	1:20	1:20
Standard
			Serum			Buffer			Positive antibody (Ab) (Abcam, Cat# ab65093)
		1	2	3	4	5	6	7	8	9	10	11	12
	A	10 µg/ml	8 µg/ml	6 µg/ml	5 µg/ml	4.5 µg/ml	4 µg/ml	3.5 µg/ml	3 µg/ml	2.5 µg/ml	2 µg/ml	1.5 µg/ml	1 µg/ml
	B	10 µg/ml	8 µg/ml	6 µg/ml	5 µg/ml	4.5 µg/ml	4 µg/ml	3.5 µg/ml	3 µg/ml	2.5 µg/ml	2 µg/ml	1.5 µg/ml	1 µg/ml
	C	0.5 µg/ml	0.25 µg/ml	0.125 µg/ml	0.0625 µg/ml	0.03125 µg/ml	0.015625 µg/ml	0 µg/ml	0.75 µg/ml	0.375 µg/ml	1.25 µg/ml	5.5 µg/ml	6.5 µg/ml
	D	0.5 µg/ml	0.25 µg/ml	0.125 µg/ml	0.0625 µg/ml	0.03125 µg/ml	0.015625 µg/ml	0 µg/ml	0.75 µg/ml	0.375 µg/ml	1.25 µg/ml	5.5 µg/ml	6.5 µg/ml
	E	7 µg/ml	9 µg/ml	12 µg/ml	15 µg/ml	7.5 µg/ml	8.5 µg/ml	Blank	Blank	Blank	Blank	Blank	Blank
	F	7 µg/ml	9 µg/ml	12 µg/ml	15 µg/ml	7.5 µg/ml	8.5 µg/ml	Blank	Blank	Blank	Blank	Blank	Blank
	G	Serum-G-D01	Serum-G-D02	Serum-G-D03	Serum-G-D04	Serum-G-D01	Serum-G-D02	Serum-G-D03	Serum-G-D04	Serum-G-D01	Serum-G-D02	Serum-G-D03	Serum-G-D04
	H	Serum-G-D01	Serum-G-D02	Serum-G-D03	Serum-G-D04	Serum-G-D01	Serum-G-D02	Serum-G-D03	Serum-G-D04	Serum-G-D01	Serum-G-D02	Serum-G-D03	Serum-G-D04
Standard
		1	2	3	4	5	6	7	8	9	10	11	12
	A	10 µg/ml	8 µg/ml	6 µg/ml	5 µg/ml	4.5 µg/ml	4 µg/ml	3.5 µg/ml	3 µg/ml	2.5 µg/ml	2 µg/ml	1.5 µg/ml	1 µg/ml
	B	10 µg/ml	8 µg/ml	6 µg/ml	5 µg/ml	4.5 µg/ml	4 µg/ml	3.5 µg/ml	3 µg/ml	2.5 µg/ml	2 µg/ml	1.5 µg/ml	1 µg/ml
	C	0.5 µg/ml	0.25 µg/ml	0.125 µg/ml	0.0625 µg/ml	0.03125 µg/ml	0.015625 µg/ml	0 µg/ml	0.75 µg/ml	0.375 µg/ml	1.25 µg/ml	5.5 µg/ml	6.5 µg/ml
	D	0.5 µg/ml	0.25 µg/ml	0.125 µg/ml	0.0625 µg/ml	0.03125 µg/ml	0.015625 µg/ml	0 µg/ml	0.75 µg/ml	0.375 µg/ml	1.25 µg/ml	5.5 µg/ml	6.5 µg/ml
	E	7 µg/ml	9 µg/ml	12 µg/ml	15 µg/ml	7.5 µg/ml	8.5 µg/ml	Blank	Blank	Blank	Blank	Blank	Blank
	F	7 µg/ml	9 µg/ml	12 µg/ml	15 µg/ml	7.5 µg/ml	8.5 µg/ml	Blank	Blank	Blank	Blank	Blank	Blank
	G	1:2	1:2	1:2	1:2	1:4	1:4	1:4	1:4	1:8	1:8	1:8	1:8
	H	1:2	1:2	1:2	1:2	1:4	1:4	1:4	1:4	1:8	1:8	1:8	1:8

## Sheet: Analysis
Plate 1
																																		PP-N, post Pandemrix narcolepsy patient					PP-C, post Pandemrix control
Sample	Well	Well	Original OD#1	Original OD#2	CV	Dilution	OD#1 (1:16)	OD#2 (1:16)	Average OD (1:16)	SD (1:16)	Adjusted OD	DbID	Gender	Age	DQ0602	Interval	post/Px	Serum location	Status	X-value (P/C)	X-value (w/Px)		X-value	Patient (86)	X-value	Control (88)		Average	SD	Ftest	Ttest	Cut-off		EO-N, early onset narcolepsy					O-C, other control
Un13	A1	B1	1.1	1.051	3.1	20	1.375	1.31375	1.34437	0.0433103	1.14887	12385	F	53.6	Yes	2.6	Yes	Serum-L-A01	Patient	1	1		1	1.14887	3	1.006	Patient (86)	1.4353	1.63453	0.0131872	0.733503
Un14	A2	B2	0.784	0.787	0.3	16	0.784	0.787	0.7855	0.00212132	0.59	12491	F	6.26301	Yes	2.26301	Yes	Serum-L-A02	Patient	1.02	1.02		1.02	0.59	3.02	3.15606	Conrol (88)	1.51063	1.24863			5.25652		X-value	PP-N (40)	X-value	EO-N (46)	X-value	PP-C (18)	X-value	O-C (70)			Average	SD	Compared	Ftest	Ttest
Un15	A3	B3	0.794	0.734	4.6	16	0.794	0.734	0.764	0.0424264	0.5685	12494	F	16.2219	Yes	1.22192		Serum-L-A03	Patient	1.04	2		1.04	0.5685	3.04	0.935								1	1.14887	2	0.5685	3.3	0.935	4	1.006		PP-N (40)	0.987377	0.538086	PP-N/EO-N	2.47003e-14	0.012325
Un16	A4	B4	1.215	1.188	1.6	16	1.215	1.188	1.2015	0.0190919	1.006	12644	F	16.7781	Yes			Serum-L-A04	Control	3	4		1.06	0.479	3.06	1.14138								1.02	0.59	2.02	0.479	3.32	1.88966	4.02	3.15606		EO-N (46)	1.8248	2.11239	PP-N/PP-C	2.37458e-07	0.039862
Un17	A5	B5	1.064	1.081	1.1	50	3.325	3.37812	3.35156	0.037565	3.15606	12591	F	18.6082	Yes			Serum-L-A05	Control	3.02	4.02		1.08	1.31763	3.08	1.88966								1.04	1.31763	2.04	1.59825	3.34	0.9845	4.04	1.14138		PP-C (18)	1.77432	1.46999	PP-C/O-C	0.218819	0.31789
Un18	A6	B6	0.662	0.687	2.1	16	0.662	0.687	0.6745	0.0176777	0.479	12807	M	13.3726	Yes			Serum-L-A06	Patient	1.06	2.02		1.1	0.513	3.1	0.9845								1.06	0.513	2.06	1.34825	3.36	0.3165	4.06	1.12013		O-C (70)	1.44283	1.18769	EO-N/O-C	1.65397e-05	0.268619
Un19	A7	B7	1.192	1.229	2.2	20	1.49	1.53625	1.51313	0.0327037	1.31763	12810	M	7.13699	Yes	2.13699	Yes	Serum-L-A07	Patient	1.08	1.04		1.12	0.516	3.12	0.3165								1.08	0.516	2.08	0.7665	3.38	1.55512	4.08	1.09975					PP-N/O-C	6.56726e-07	0.00699252
Un20	A8	B8	0.693	0.724	2.5	16	0.693	0.724	0.7085	0.0219203	0.513	12827	F	13.1726	Yes	0.172603	Yes	Serum-L-A08	Patient	1.1	1.06		1.14	1.59825	3.14	1.55512								1.1	0.511	2.1	1.45866	3.4	2.51309	4.1	0.8985					EO-N/PP-C	0.105277	0.926392
Un21	A9	B9	0.667	0.756	7.2	16	0.667	0.756	0.7115	0.0629325	0.516	12848	M	8.41644	Yes	0.416438	Yes	Serum-L-A09	Patient	1.12	1.08		1.16	0.511	3.16	2.51309								1.12	0.7585	2.12	1.83331	3.42	1.17888	4.12	3.55787
Un22	A10	B10	1.117	1.179	3.8	25	1.74531	1.84219	1.79375	0.068501	1.59825	12954	M	10.3836	Yes	1.38356		Serum-L-A10	Patient	1.14	2.04		1.18	1.34825	3.18	1.17888								1.14	1.45575	2.14	1.65363	3.44	0.5315	4.14	0.2465
Un23	A11	B11	0.721	0.692	2.4	16	0.721	0.692	0.7065	0.0205061	0.511	13008	M	14.7014	Yes	2.70137	Yes	Serum-L-A11	Patient	1.16	1.1		1.2	0.7585	3.2	0.5315								1.16	1.16387	2.16	1.12613	3.46	1.032	4.16	2.79381
Un24	A12	B12	0.966	1.01	2.9	25	1.50937	1.57812	1.54375	0.0486136	1.34825	13054	M	16.3973	Yes	1.39726		Serum-L-A12	Patient	1.18	2.06		1.22	1.45575	3.22	1.032								1.18	1.25887	2.18	0.926125	3.48	3.59225	4.18	0.764
Un25	C1	D1	0.963	0.945	1.2	16	0.963	0.945	0.954	0.0127279	0.7585	13106	M	11.6932	Yes	2.69315	Yes	Serum-L-B01	Patient	1.2	1.12		1.24	1.16387	3.24	1.12013								1.2	1.172	2.2	0.81175	3.5	6.49069	4.2	3.68444
Un26	C2	D2	1.391	1.251	8.2	20	1.73875	1.56375	1.65125	0.123744	1.45575	13107	F	12.5425	Yes		Yes	Serum-L-B02	Patient	1.22	1.14		1.26	1.25887	3.26	1.09975								1.22	0.992625	2.22	1.96112	3.52	2.95944	4.22	0.576
Un27	C3	D3	1.104	1.071	2.1	20	1.38	1.33875	1.35938	0.0291682	1.16387	13108	F	30.4849	Yes	2.48493	Yes	Serum-L-B03	Patient	1.24	1.16		1.28	1.172	3.28	0.8985								1.24	0.7445	2.24	1.71175	3.54	1.16412	4.24	0.504
Un28	C4	D4	1.137	1.124	0.8	16	1.137	1.124	1.1305	0.00919239	0.935	13110	F	10.7918	Yes		Yes	Serum-L-B04	Control	3.04	3.3		1.3	0.992625	3.3	3.55787								1.26	0.5695	2.26	2.76144	3.56	1.54616	4.26	0.418
Un29	C5	D5	1.172	1.155	1	20	1.465	1.44375	1.45437	0.015026	1.25887	13112	F	19.4712	Yes	2.47123	Yes	Serum-L-B05	Patient	1.26	1.18		1.32	0.7445	3.32	0.2465								1.28	0.9305	2.28	13.5114	3.58	1.37506	4.28	0.5275
Un30	C6	D6	1.057	1.082	1.5	20	1.32125	1.3525	1.33688	0.0220971	1.14138	13113	M	13.0521	Yes			Serum-L-B06	Control	3.06	4.04		1.34	0.5695	3.34	2.79381								1.3	1.63653	2.3	0.899875	3.6	2.44069	4.3	0.5635
Un31	C7	D7	1.303	1.366	3.7	25	2.03594	2.13438	2.08516	0.0696058	1.88966	13115	F	9.6274	Yes		Yes	Serum-L-B07	Control	3.08	3.32		1.36	0.9305	3.36	0.764								1.32	0.89	2.32	0.3955	3.62	0.666	4.32	1.2385
Un32	C8	D8	1.092	1.096	0.2	20	1.365	1.37	1.3675	0.00353553	1.172	13116	F	12.8192	Yes	2.81918	Yes	Serum-L-B08	Patient	1.28	1.2		1.38	1.63653	3.38	3.68444								1.34	0.5365	2.34	3.313	3.64	0.767125	4.34	0.81
Un33	C9	D9	0.924	0.964	2.7	20	1.155	1.205	1.18	0.0353553	0.9845	13117	M	10.6411	Yes		Yes	Serum-L-B09	Control	3.1	3.34		1.4	0.89	3.4	3.59225								1.36	0.8215	2.36	0.32575			4.36	0.3135
Un34	C10	D10	0.937	0.964	1.9	20	1.17125	1.205	1.18813	0.0238649	0.992625	13119	M	9.01096	Yes	3.01096	Yes	Serum-L-B10	Patient	1.3	1.22		1.42	0.5365	3.42	6.49069								1.38	0.952	2.38	0.2675			4.38	0.3065
Un35	C11	D11	0.533	0.491	4.3	16	0.533	0.491	0.512	0.0296985	0.3165	13120	M	10.1836	Yes		Yes	Serum-L-B11	Control	3.12	3.36		1.44	0.8215	3.44	2.95944								1.4	0.689	2.44	1.1705			4.4	0.5495
Un36	C12	D12	0.969	0.911	3.9	16	0.969	0.911	0.94	0.0410122	0.7445	13121	F	11.1562	Yes	1.15616	Yes	Serum-L-B12	Patient	1.32	1.24		1.46	0.952	3.46	1.16412								1.42	0.5265	2.46	0.7855			4.42	0.7175
Un37	E1	F1	1.456	1.345	6.5	20	1.82	1.68125	1.75062	0.0981111	1.55512	13122	F	19.6877	Yes		Yes	Serum-L-C01	Control	3.14	3.38		1.48	0.689	3.48	1.54616								1.44	0.77	2.48	1.08488			4.44	0.654
Un38	E2	F2	1.746	1.721	1.4	25	2.72812	2.68906	2.70859	0.0276214	2.51309	13123	M	17.6548	Yes		Yes	Serum-L-C02	Control	3.16	3.4		1.5	0.5265	3.5	1.37506								1.46	1.28137	2.5	1.04238			4.46	0.784
Un39	E3	F3	1.121	1.078	2.7	20	1.40125	1.3475	1.37438	0.038007	1.17888	13124	F	14.1699	Yes		Yes	Serum-L-C03	Control	3.18	3.42		1.52	0.77	3.52	2.44069								1.48	3.24825	2.52	1.34503			4.48	0.385
Un40	E4	F4	0.774	0.756	1.4	16	0.774	0.756	0.765	0.0127279	0.5695	13125	F	14.7151	Yes	1.71507	Yes	Serum-L-C04	Patient	1.34	1.26		1.54	1.28137	3.54	0.576								1.5	0.7815	2.54	0.98775			4.5	1.061		PP-N, post Pandemrix narcolepsy patient				PP-C, post Pandemrix control
Un41	E5	F5	0.799	0.655	11.5	16	0.799	0.655	0.727	0.101823	0.5315	13126	F	14.7151	Yes		Yes	Serum-L-C05	Control	3.2	3.44		1.56	3.24825	3.56	0.504								1.52	1.1845	2.56	2.31166			4.52	0.1845		EO-N, early onset narcolepsy				O-C, other control
Un42	E6	F6	1.026	0.938	5.9	20	1.2825	1.1725	1.2275	0.0777817	1.032	13127	M	16.8164	Yes		Yes	Serum-L-C06	Control	3.22	3.46		1.58	0.7815	3.58	0.418								1.54	1.386	2.58	4.77181			4.54	1.08675
Un43	E7	F7	1.177	1.075	6.3	16	1.177	1.075	1.126	0.0721249	0.9305	13128	F	14.4219	Yes	2.42192	Yes	Serum-L-C07	Patient	1.36	1.28		1.6	1.1845	3.6	0.666								1.56	0.4035	2.6	1.71244			4.56	1.50238
Un44	E8	F8	1.225	1.12	6.4	25	1.91406	1.75	1.83203	0.11601	1.63653	13129	F	14.7068	Yes	2.70685	Yes	Serum-L-C08	Patient	1.38	1.3		1.62	1.386	3.62	0.5275								1.58	0.929125	2.62	1.13088			4.58	0.5775
Un45	E9	F9	1.161	1.01	9.5	16	1.161	1.01	1.0855	0.106773	0.89	13130	F	15.8904	Yes	2.89041	Yes	Serum-L-C09	Patient	1.4	1.32		1.64	0.4035	3.64	0.5635								1.6	1.17975	2.64	0.6795			4.6	0.6695
Un46	E10	F10	0.77	0.694	6	16	0.77	0.694	0.732	0.0537401	0.5365	13131	M	9.2137	Yes		Yes	Serum-L-C10	Patient	1.42	1.34		1.66	0.929125	3.66	1.2385								1.62	0.3135	2.66	2.03744			4.62	2.73487
Un47	E11	F11	1.049	0.985	4.2	16	1.049	0.985	1.017	0.0452548	0.8215	13133	F	7.85753	Yes	2.85753	Yes	Serum-L-C11	Patient	1.44	1.36		1.68	1.17975	3.68	0.81								1.64	1.03475	2.68	0.584			4.64	0.6415
Un48	E12	F12	0.974	0.862	7.7	20	1.2175	1.0775	1.1475	0.0989949	0.952	13135	F	13.5753	Yes	2.57534	Yes	Serum-L-C12	Patient	1.46	1.38		1.7	0.3135	3.7	0.3135								1.66	1.62584	2.7	6.29213			4.66	0.665
Un49	G1	H1	0.868	0.901	2.3	16	0.868	0.901	0.8845	0.0233345	0.689	13136	F	.	Yes		Yes	Serum-L-D01	Patient	1.48	1.4		1.72	1.03475	3.72	0.3065								1.68	0.553	2.72	1.89134			4.68	1.05238
Un50	G2	H2	0.726	0.718	0.7	16	0.726	0.718	0.722	0.00565685	0.5265	13137	F	19.389	Yes	1.38904	Yes	Serum-L-D02	Patient	1.5	1.42		1.74	1.62584	3.74	0.5495								1.7	0.4755	2.74	1.27728			4.7	1.75597
Un51	G3	H3	1.019	0.912	7.2	16	1.019	0.912	0.9655	0.0756604	0.77	13139	F	12.6849	Yes	2.68493	Yes	Serum-L-D03	Patient	1.52	1.44		1.76	0.7665	3.76	0.7175								1.72	0.397	2.76	1.73275			4.72	1.25863
Un52	G4	H4	1.193	1.17	1.4	20	1.49125	1.4625	1.47687	0.0203293	1.28137	13140	F	16.6192	Yes		Yes	Serum-L-D04	Patient	1.54	1.46		1.78	0.553	3.78	0.654								1.74	0.78975	2.78	3.29681			4.74	1.393
Un53	G5	H5	1.091	1.113	1.4	50	3.40937	3.47812	3.44375	0.0486136	3.24825	13141	M	15.1507	Yes	2.15068	Yes	Serum-L-D05	Patient	1.56	1.48		1.8	0.4755	3.8	0.784								1.76	1.89659	2.8	1.78744			4.76	0.782375
Un54	G6	H6	0.988	0.966	1.4	16	0.988	0.966	0.977	0.0155563	0.7815	13144	M	11.1041	Yes		Yes	Serum-L-D06	Patient	1.58	1.5		1.82	1.45866	3.82	0.385								1.78	1.5505	2.82	0.493			4.78	4.38956
Un55	G7	H7	1.111	1.097	0.9	20	1.38875	1.37125	1.38	0.0123744	1.1845	13146	F	15.9644	Yes		Yes	Serum-L-D07	Patient	1.6	1.52		1.84	0.397	3.84	1.061										2.84	3.63431			4.8	3.98331
Un56	G8	H8	1.054	1.051	0.2	20	1.3175	1.31375	1.31563	0.00265165	1.12013	13134	M	18.7425	Yes			Serum-L-D08	Control	3.24	4.06		1.86	0.78975	3.86	0.1845										2.86	1.399			4.82	5.98488
Un57	G9	H9	2.19	2.032	10.3				2.111	0.111723	1.9155							Standard	4 μg/ml				1.88	1.83331	3.88	1.08675										2.88	2.08978			4.84	0.819
Un58	G10	H10	1.423	1.327	5.6				1.375	0.0678823	1.1795							Standard	2 μg/ml				1.9	1.65363	3.9	1.50238										2.9	0.819625			4.86	1.32159
Un59	G11	H11	0.724	0.685	3.2				0.7045	0.0275772	0.509							Standard	1 μg/ml				1.92	1.12613	3.92	0.5775										2.92	0.889			4.88	1.954
Un60	G12	H12	0.199	0.192	1.4				0.1955	0.00494975	0							Standard	0 μg/ml				1.94	0.926125	3.94	0.6695										2.94	0.977125			4.9	0.804875
																							1.96	0.81175	3.96	2.73487														4.92	3.31144
Plate 2																							1.98	1.89659	3.98	0.6415	DbID, database identity.													4.94	1.28175
																							2	1.96112	4	0.665	F, female.													4.96	0.6525
Sample	Well	Well	Original OD#1	Original OD#2	CV	Dilution	OD#1 (1:16)	OD#2 (1:16)	Average OD (1:16)	SD (1:16)	Adjusted OD	DbID	Gender	Age	DQ0602	Interval	post/Px	Serum location	Status	X-value (P/C)	X-value (w/Px)		2.02	1.71175	4.02	1.05238	M, Male.													4.98	1.154
Un61	A1	B1	0.944	0.965	1.5	50	2.95	3.01562	2.98281	0.0464039	2.79381	14770	F	9.35342	Yes			Serum-L-E01	Control	3.34	4.16		2.04	2.76144	4.04	1.75597	DQ0602, DQ0602 positive or not.													5	1.03462
Un62	A2	B2	0.963	0.943	1.4	16	0.963	0.943	0.953	0.0141421	0.764	14796	F	11.9534	Yes			Serum-L-E02	Control	3.36	4.18		2.06	1.5505	4.06	1.25863	Internal, month(s) from onset to blood drawn; blank, not applicable.													5.02	1.144
Un63	A3	B3	1.229	1.25	1.2	50	3.84063	3.90625	3.87344	0.0464039	3.68444	15050	F	4.22466	Yes			Serum-L-E03	Control	3.38	4.2		2.08	13.5114	4.08	1.393	post/Px, Pandemrix® vaccined or not; blank, no.													5.04	0.586
Un64	A4	B4	1.216	1.204	0.7	50	3.8	3.7625	3.78125	0.0265165	3.59225	15052	M	12.8767	Yes		Yes	Serum-L-E04	Control	3.4	3.48		2.1	0.899875	4.1	0.782375	Serum location, serum was alliquoted to a 96-well plate for anti-HCRTR2 autoantibody detection													5.06	3.02025
Un65	A5	B5	2.232	2.043	12.6	50	6.975	6.38438	6.67969	0.417635	6.49069	15053	F	10.4849	Yes		Yes	Serum-L-E05	Control	3.42	3.5		2.12	0.3955	4.12	4.38956	X-value, X-axis value which is used for graphs in Excel.													5.08	1.25775
Un66	A6	B6	1.008	1.007	0.1	50	3.15	3.14687	3.14844	0.00220971	2.95944	15058	F	16.4411	Yes		Yes	Serum-L-E06	Control	3.44	3.52		2.14	3.313	4.14	3.98331	X-value (P/C), X-axis value which is used for graph of patients and control in Excel. P, patient; C, control.													5.1	3.69056
Un67	A7	B7	0.871	0.861	0.7	25	1.36094	1.34531	1.35312	0.0110485	1.16412	15060	F	7.08767	Yes		Yes	Serum-L-E07	Control	3.46	3.54		2.16	0.32575	4.16	5.98488	X-value (w/Px), X-axis value which isused for graph of PP-N, EO-N, PP-C and O-C.													5.12	0.605
Un68	A8	B8	1.017	0.999	1.1	25	1.58906	1.56094	1.575	0.0198874	1.386	15069	M	14.6685	Yes		Yes	Serum-L-E08	Patient	1.62	1.54		2.18	0.2675	4.18	0.819	Status, diagnosis.													5.14	1.48588
Un69	A9	B9	1.102	1.119	1.1	25	1.72188	1.74844	1.73516	0.0187825	1.54616	15070	M	12.8356	Yes		Yes	Serum-L-E09	Control	3.48	3.56		2.24	1.1705	4.2	1.32159	Ab, antibody.													5.16	1.0115
Un70	A10	B10	1.036	0.966	4.6	25	1.61875	1.50937	1.56406	0.0773398	1.37506	15071	M	9.80548	Yes		Yes	Serum-L-E10	Control	3.5	3.58		2.26	0.7855	4.22	1.954	SD, standard deviation.													5.18	1.234
Un71	A11	B11	0.747	0.936	13.7	50	2.33438	2.925	2.62969	0.417635	2.44069	15072	F	6.55068	Yes		Yes	Serum-L-E11	Control	3.52	3.6		2.28	1.08488	4.24	0.804875	CV, coefficient of variation.													5.2	3.81556
Un72	A12	B12	0.641	0.544	8.9	16	0.641	0.544	0.5925	0.0685894	0.4035	15076	F	14.6493	Yes		Yes	Serum-L-E12	Patient	1.64	1.56		2.3	1.04238	4.26	3.31144	OD, optical density at 450 nm.													5.22	3.54525
Un73	C1	D1	0.916	0.873	3	20	1.145	1.09125	1.11813	0.038007	0.929125	15080	F	16.1973	Yes		Yes	Serum-L-F01	Patient	1.66	1.58		2.32	1.34503	4.28	1.28175	CPM, count per minute.													5.24	1.02212
Un74	C2	D2	1.133	1.057	4.8	20	1.41625	1.32125	1.36875	0.0671751	1.17975	15083	M	17.2438	Yes		Yes	Serum-L-F02	Patient	1.68	1.6		2.34	0.98775	4.3	0.6525	Cut-off, the mean + 3× SD of control samples													5.26	1.15275
Un75	C3	D3	0.747	0.783	2.8	16	0.747	0.783	0.765	0.0254558	0.576	15084	F	26.4986	Yes			Serum-L-F03	Control	3.54	4.22		2.36	2.31166	4.32	1.154														5.28	2.064
Un76	C4	D4	0.514	0.491	2.3	16	0.514	0.491	0.5025	0.0162635	0.3135	15085	F	15.6301	Yes		Yes	Serum-L-F04	Patient	1.7	1.62		2.38	4.77181	4.34	1.03462														5.3	0.451
Un77	C5	D5	1.004	0.954	3.3	20	1.255	1.1925	1.22375	0.0441942	1.03475	15087	F	18.9068	Yes		Yes	Serum-L-F05	Patient	1.72	1.64		2.4	1.71244	4.36	1.144														5.32	0.898375
Un78	C6	D6	1.211	1.112	6	25	1.89219	1.7375	1.81484	0.109381	1.62584	15090	F	17.7562	Yes		Yes	Serum-L-F06	Patient	1.74	1.66		2.42	1.13088	4.38	0.586														5.34	1.71556
Un79	C7	D7	0.699	0.687	1	16	0.699	0.687	0.693	0.00848528	0.504	15133	M	11.0822	Yes			Serum-L-F07	Control	3.56	4.24		2.44	0.6795	4.4	3.02025														5.36	1.13712
Un80	C8	D8	0.609	0.605	0.3	16	0.609	0.605	0.607	0.00282843	0.418	15161	F	15.5507	Yes			Serum-L-F08	Control	3.58	4.26		2.46	2.03744	4.42	1.25775														5.38	1.28838
Un81	C9	D9	0.854	0.856	0.1	16	0.854	0.856	0.855	0.00141421	0.666	15435	F	16.0712	Yes		Yes	Serum-L-F09	Control	3.6	3.62		2.48	0.584	4.44	3.69056
Un82	C10	D10	0.984	0.927	3.8	16	0.984	0.927	0.9555	0.0403051	0.7665	10814	M	12.9178	Yes	0.917808		Serum-L-F10	Patient	1.76	2.08		2.5	6.29213	4.46	0.767125
Un83	C11	D11	0.766	0.718	3.8	16	0.766	0.718	0.742	0.0339411	0.553	11930	F	4.16164	Yes	1.16164	Yes	Serum-L-F11	Patient	1.78	1.68		2.52	1.89134	4.48	0.605
Un84	C12	D12	0.675	0.654	1.8	16	0.675	0.654	0.6645	0.0148492	0.4755	12225	F	10.5123	Yes	0.512329	Yes	Serum-L-F12	Patient	1.8	1.7		2.54	1.27728	4.5	1.48588
Un85	E1	F1	1.1	1.009	5.8	25	1.71875	1.57656	1.64766	0.100542	1.45866	12272	F	11.0466	Yes	2.04658		Serum-L-G01	Patient	1.82	2.1		2.56	1.73275	4.52	1.0115
Un86	E2	F2	0.597	0.575	2	16	0.597	0.575	0.586	0.0155563	0.397	12327	M	10.6055	Yes	1.60548	Yes	Serum-L-G02	Patient	1.84	1.72		2.58	3.29681	4.54	1.234
Un87	E3	F3	0.809	0.757	4	20	1.01125	0.94625	0.97875	0.0459619	0.78975	12332	F	13.2603	Yes	1.26027	Yes	Serum-L-G03	Patient	1.86	1.74		2.6	1.78744	4.56	3.81556
Un88	E4	F4	0.752	0.681	5.7	16	0.752	0.681	0.7165	0.0502046	0.5275	11400	M	18.4904	Yes			Serum-L-G04	Control	3.62	4.28		2.62	0.493	4.58	3.54525
Un89	E5	F5	0.785	0.72	5	16	0.785	0.72	0.7525	0.0459619	0.5635	11401	F	22.2521	Yes			Serum-L-G05	Control	3.64	4.3		2.64	3.63431	4.6	1.02212
Un90	E6	F6	1.18	1.104	4.7	20	1.475	1.38	1.4275	0.0671751	1.2385	11410	M	22.2082	Yes			Serum-L-G06	Control	3.66	4.32		2.66	1.399	4.62	1.15275
Un91	E7	F7	1.034	0.964	4.6	16	1.034	0.964	0.999	0.0494975	0.81	11424	F	20.337	Yes			Serum-L-G07	Control	3.68	4.34		2.68	2.08978	4.64	2.064
Un92	E8	F8	0.528	0.477	5.3	16	0.528	0.477	0.5025	0.0360624	0.3135	11425	F	24.1973	Yes			Serum-L-G08	Control	3.7	4.36		2.7	0.819625	4.66	0.451
Un93	E9	F9	0.514	0.477	3.9	16	0.514	0.477	0.4955	0.026163	0.3065	11428	M	29.0521	Yes			Serum-L-G09	Control	3.72	4.38		2.72	0.889	4.68	0.898375
Un94	E10	F10	0.768	0.709	4.6	16	0.768	0.709	0.7385	0.0417193	0.5495	11437	M	19.326	Yes			Serum-L-G10	Control	3.74	4.4		2.74	0.977125	4.7	1.71556
Un95	E11	F11	0.913	0.9	0.9	16	0.913	0.9	0.9065	0.00919239	0.7175	11439	F	21.4904	Yes			Serum-L-G11	Control	3.76	4.42				4.72	1.13712
Un96	E12	F12	0.888	0.798	6.4	16	0.888	0.798	0.843	0.0636396	0.654	11442	F	18.0932	Yes			Serum-L-G12	Control	3.78	4.44				4.74	1.28838
Un97	G1	H1	0.989	0.957	2.1	16	0.989	0.957	0.973	0.0226274	0.784	11717	M	9.10411	Yes			Serum-L-H01	Control	3.8	4.46
Un98	G2	H2	0.59	0.558	2.9	16	0.59	0.558	0.574	0.0226274	0.385	11668	M	22.4603	Yes			Serum-L-H02	Control	3.82	4.48
Un99	G3	H3	1.045	0.955	5.9	20	1.30625	1.19375	1.25	0.0795495	1.061	11716	M	11.474	Yes			Serum-L-H03	Control	3.84	4.5
Un100	G4	H4	0.386	0.361	3.2	16	0.386	0.361	0.3735	0.0176777	0.1845	11746	M	10.4795	Yes			Serum-L-H04	Control	3.86	4.52
Un101	G5	H5	1.036	1.026	0.6	20	1.295	1.2825	1.28875	0.00883883	1.09975	13961	M	10.2658	Yes			Serum-L-D09	Control	3.26	4.08
Un102	G6	H6	0.896	0.844	3.7	20	1.12	1.055	1.0875	0.0459619	0.8985	14409	F	12.7452	Yes			Serum-L-D10	Control	3.28	4.1
Un103	G7	H7	1.172	1.226	3.3	50	3.6625	3.83125	3.74687	0.119324	3.55787	14450	F	22.5151	Yes			Serum-L-D11	Control	3.3	4.12
Un104	G8	H8	0.448	0.423	2.9	16	0.448	0.423	0.4355	0.0176777	0.2465	14707	F	16.7863	Yes			Serum-L-D12	Control	3.32	4.14
Un105	G9	H9	1.883	1.683	11.7				1.783	0.141421	1.594							Standard	4 μg/ml
Un106	G10	H10	1.154	1.166	0.7				1.16	0.00848528	0.971							Standard	2 μg/ml
Un107	G11	H11	0.583	0.604	1.8				0.5935	0.0148492	0.4045							Standard	1 μg/ml
Un108	G12	H12	0.189	0.189	0				0.189	0	0							Standard	0 μg/ml
Plate 3
Sample	Well	Well	Original OD#1	Original OD#2	CV	Dilution	OD#1 (1:16)	OD#2 (1:16)	Average OD (1:16)	SD (1:16)	Adjusted OD	DbID	Gender	Age	DQ0602	Interval	post/Px	Serum location	Status	X-value (P/C)	X-value (w/Px)
Un109	A1	B1	1.616	1.7	4.8				1.658	0.059397	1.3835							Standard	4 μg/ml
Un110	A2	B2	1.055	1.233	11				1.144	0.125865	0.8695							Standard	2 μg/ml
Un111	A3	B3	0.61	0.667	4.9				0.6385	0.0403051	0.364							Standard	1 μg/ml
Un112	A4	B4	0.28	0.269	1.8				0.2745	0.00777817	0							Standard	0 μg/ml
Un113	A5	B5	1.042	1.136	5.9	20	1.3025	1.42	1.36125	0.083085	1.08675	11245	F	18.6164	Yes			Serum-G-A05	Control	3.88	4.54
Un114	A6	B6	1.408	1.435	1.6	20	1.76	1.79375	1.77687	0.0238649	1.50238	1677	F	18.5918	Yes			Serum-G-A06	Control	3.9	4.56
Un115	A7	B7	0.861	0.843	1.3	16	0.861	0.843	0.852	0.0127279	0.5775	616	F	17.0027	Yes			Serum-G-A07	Control	3.92	4.58
Un116	A8	B8	0.906	0.982	5.1	16	0.906	0.982	0.944	0.0537401	0.6695	4380	F	13.1836	Yes			Serum-G-A08	Control	3.94	4.6
Un117	A9	B9	0.813	1.113	20	50	2.54062	3.47812	3.00937	0.662913	2.73487	4400	M	18.9589	Yes			Serum-G-A09	Control	3.96	4.62
Un118	A10	B10	0.841	0.991	10.3	16	0.841	0.991	0.916	0.106066	0.6415	4405	F	18.5479	Yes			Serum-G-A10	Control	3.98	4.64
Un119	A11	B11	0.935	0.944	0.6	16	0.935	0.944	0.9395	0.00636396	0.665	4373	M	17.7397	Yes			Serum-G-A11	Control	4	4.66
Un120	A12	B12	1.077	1.046	2	20	1.34625	1.3075	1.32688	0.0274004	1.05238	4482	M	19.9671	Yes			Serum-G-A12	Control	4.02	4.68
Un121	C1	D1	1.278	1.321	2.6	25	1.99687	2.06406	2.03047	0.0475087	1.75597	9567	M	15.1205	Yes			Serum-G-B01	Control	4.04	4.7
Un122	C2	D2	1.245	1.208	2.2	20	1.55625	1.51	1.53313	0.0327037	1.25863	9573	F	14.0877	Yes			Serum-G-B02	Control	4.06	4.72
Un123	C3	D3	1.353	1.345	0.5	25	2.11406	2.10156	2.10781	0.00883883	1.83331	9723	M	7.21918	Yes	0.219178		Serum-G-B03	Patient	1.88	2.12
Un124	C4	D4	1.31	1.358	2.8	20	1.6375	1.6975	1.6675	0.0424264	1.393	9740	M	18.2986	Yes			Serum-G-B04	Control	4.08	4.74
Un125	C5	D5	0.851	0.84	0.8	20	1.06375	1.05	1.05688	0.00972272	0.782375	9751	F	19.126	Yes			Serum-G-B05	Control	4.1	4.76
Un126	C6	D6	1.236	1.232	0.2	25	1.93125	1.925	1.92813	0.00441942	1.65363	9892	F	5.11507	Yes	0.115068		Serum-G-B06	Patient	1.9	2.14
Un127	C7	D7	1.541	1.444	5.6	50	4.81562	4.5125	4.66406	0.214342	4.38956	10024	M	12.9068	Yes			Serum-G-B07	Control	4.12	4.78
Un128	C8	D8	1.419	1.306	6.6	50	4.43438	4.08125	4.25781	0.249697	3.98331	10284	F	20.537	Yes			Serum-G-B08	Control	4.14	4.8
Un129	C9	D9	1.163	1.078	5.2	20	1.45375	1.3475	1.40063	0.0751301	1.12613	10788	M	9.46575	Yes	0.465753		Serum-G-B09	Patient	1.92	2.16
Un130	C10	D10	1.004	0.917	5.9	20	1.255	1.14625	1.20063	0.0768979	0.926125	10865	M	10.2137	Yes	0.213699		Serum-G-B10	Patient	1.94	2.18
Un131	C11	D11	0.896	0.842	3.8	20	1.12	1.0525	1.08625	0.0477297	0.81175	11690	F	6.60274	Yes	0.60274		Serum-G-B11	Patient	1.96	2.2
Un132	C12	D12	1.417	1.362	3.2	25	2.21406	2.12813	2.17109	0.060767	1.89659	11739	F	3.70137	Yes	0.70137	Yes	Serum-G-B12	Patient	1.98	1.76
Un133	E1	F1	1.852	1.725	7.5	20	2.315	2.15625	2.23562	0.112253	1.96112	12348	F	4.81644	Yes	0.816438		Serum-G-C01	Patient	2	2.22
Un134	E2	F2	1.566	1.612	2.7	20	1.9575	2.015	1.98625	0.0406586	1.71175	10701	M	49.6356	Yes	1.63562		Serum-G-C02	Patient	2.02	2.24
Un135	E3	F3	2.02	1.866	9.4	25	3.15625	2.91563	3.03594	0.170148	2.76144	12480	F	10.3589	Yes	0.358904		Serum-G-C03	Patient	2.04	2.26
Un136	E4	F4	1.414	1.506	5.3	20	1.7675	1.8825	1.825	0.0813173	1.5505	15900	F	15.4384	Yes	4.43836	Yes	Serum-G-C04	Patient	2.06	1.78
Un137	E5	F5	1.997	2.009	0.8	50	6.24063	6.27812	6.25938	0.0265165	5.98488	10940	F	20.6795	Yes			Serum-G-C05	Control	4.16	4.82
Un138	E6	F6	1.113	1.074	2.5	16	1.113	1.074	1.0935	0.0275772	0.819	10945	M	19.789	Yes			Serum-G-C06	Control	4.18	4.84
Un139	E7	F7	1.054	0.989	4.2	25	1.64688	1.54531	1.59609	0.0718155	1.32159	10952	F	19.6192	Yes			Serum-G-C07	Control	4.2	4.86
Un140	E8	F8	2.123	2.334	14.8	16	2.123	2.334	2.2285	0.1492	1.954	10972	M	19.6849	Yes			Serum-G-C08	Control	4.22	4.88
Un141	E9	F9	1.522	1.419	6	150	14.2688	13.3031	13.7859	0.6828	13.5114	12488	M	14.3836	Yes	0.383562		Serum-G-C09	Patient	2.08	2.28
Un142	E10	F10	0.945	0.934	0.8	20	1.18125	1.1675	1.17437	0.00972272	0.899875	12489	M	8.18904	Yes	0.189041		Serum-G-C10	Patient	2.1	2.3
Un143	E11	F11	0.673	0.667	0.5	16	0.673	0.667	0.67	0.00424264	0.3955	12497	M	11.4521	Yes	0.452055		Serum-G-C11	Patient	2.12	2.32
Un144	E12	F12	1.192	1.104	5.4	50	3.725	3.45	3.5875	0.194454	3.313	12551	M	11.189	Yes	0.189041		Serum-G-C12	Patient	2.14	2.34
Un145	G1	H1	1.164	1.237	4.5	8	0.582	0.6185	0.60025	0.0258094	0.32575	14126	M	7.57534	Yes	0.575342		Serum-G-D01	Patient	2.16	2.36
Un146	G2	H2	1.156	1.012	9.1	8	0.578	0.506	0.542	0.0509117	0.2675	14279	M	16.8247	Yes	0.824658		Serum-G-D02	Patient	2.18	2.38
Un147	G3	H3	3.794	3.794		8					Outside range	14308	M	12.5397	Yes	0.539726		Serum-G-D03	Patient	2.2	2.4
Un148	G4	H4	3.475	3.218		8					Outside range	14379	F	14.1479	Yes	0.147945		Serum-G-D04	Patient	2.22	2.42
Un149	G5	H5	1.212	1.1	6.9	20	1.515	1.375	1.445	0.0989949	1.1705	14387	F	9.70411	Yes	0.70411		Serum-G-D05	Patient	2.24	2.44
Un150	G6	H6	0.878	0.818	4.3	20	1.0975	1.0225	1.06	0.053033	0.7855	14702	M	9.40822	Yes	0.408219		Serum-G-D06	Patient	2.26	2.46
Un151	G7	H7	1.151	1.024	8	20	1.43875	1.28	1.35938	0.112253	1.08488	14958	F	10.5205	Yes	0.520548		Serum-G-D07	Patient	2.28	2.48
Un152	G8	H8	1.129	0.978	9.6	20	1.41125	1.2225	1.31688	0.133466	1.04238	14959	M	6.78904	Yes	0.789041		Serum-G-D08	Patient	2.3	2.5
Un153	G9	H9	1.073	1	4.7	25	1.67656	1.5625	1.61953	0.0806544	1.34503	14963	F	7.53973	Yes	0.539726		Serum-G-D09	Patient	2.32	2.52
Un154	G10	H10	0.903	0.824	5.6	20	1.12875	1.03	1.07938	0.0698268	0.804875	6193	M	11.989	Yes			Serum-G-D10	Control	4.24	4.9
Un155	G11	H11	1.214	1.081	8.2	50	3.79375	3.37812	3.58594	0.293891	3.31144	1770	F	20.2438	Yes			Serum-G-D11	Control	4.26	4.92
Un156	G12	H12	1.289	1.201	5.3	20	1.61125	1.50125	1.55625	0.0777817	1.28175	4632	F	10.463	Yes			Serum-G-D12	Control	4.28	4.94
Plate 4
Sample	Well	Well	Original OD#1	Original OD#2	CV	Dilution	OD#1 (1:16)	OD#2 (1:16)	Average OD (1:16)	SD (1:16)	Adjusted OD	DbID	Gender	Age	DQ0602	Interval	post/Px	Serum location	Status	X-value (P/C)	X-value (w/Px)
Un157	A1	B1	2.189	2.014	11.5				2.1015	0.123744	1.853							Standard	4 μg/ml
Un158	A2	B2	1.238	1.312	4.4				1.275	0.0523259	1.0265							Standard	2 μg/ml
Un159	A3	B3	0.695	0.71	1.2				0.7025	0.0106066	0.454							Standard	1 μg/ml
Un160	A4	B4	0.255	0.242	2.3				0.2485	0.00919239	0							Standard	0 μg/ml
Un161	A5	B5	0.967	1.011	2.9	20	1.20875	1.26375	1.23625	0.0388909	0.98775	4629	M	16.4767	Yes	0.476712		Serum-G-E05	Patient	2.34	2.54
Un162	A6	B6	0.946	0.856	6.3	16	0.946	0.856	0.901	0.0636396	0.6525	5905	M	14.6329	Yes			Serum-G-E06	Control	4.3	4.96
Un163	A7	B7	1.195	1.049	9.1	20	1.49375	1.31125	1.4025	0.129047	1.154	5986	M	48.6438	Yes			Serum-G-E07	Control	4.32	4.98
Un164	A8	B8	1.017	1.036	1.2	20	1.27125	1.295	1.28312	0.0167938	1.03462	6160	F	8.68767	Yes			Serum-G-E08	Control	4.34	5
Un165	A9	B9	1.145	1.083	3.8	20	1.43125	1.35375	1.3925	0.0548008	1.144	7093	F	18.9644	Yes			Serum-G-E09	Control	4.36	5.02
Un166	A10	B10	0.83	0.839	0.6	16	0.83	0.839	0.8345	0.00636396	0.586	7104	F	10.8192	Yes			Serum-G-E10	Control	4.38	5.04
Un167	A11	B11	1.013	1.079	4.3	50	3.16562	3.37187	3.26875	0.145841	3.02025	9052	M	52.1096	Yes			Serum-G-E11	Control	4.4	5.06
Un168	A12	B12	1.036	0.892	9.6	25	1.61875	1.39375	1.50625	0.159099	1.25775	9560	F	12.8438	Yes			Serum-G-E12	Control	4.42	5.08
Un169	C1	D1	1.643	1.634	0.5	25	2.56719	2.55312	2.56016	0.00994369	2.31166	11758	F	5.66301	Yes	0.663014		Serum-G-F01	Patient	2.36	2.56
Un170	C2	D2	1.629	1.584	2.6	50	5.09063	4.95	5.02031	0.0994369	4.77181	11811	M	8.13973	Yes	0.139726		Serum-G-F02	Patient	2.38	2.58
Un171	C3	D3	1.318	1.192	7.5	25	2.05938	1.8625	1.96094	0.139212	1.71244	4377	M	15.7507	Yes	0.750685		Serum-G-F03	Patient	2.4	2.6
Un172	C4	D4	1.139	1.068	4.4	20	1.42375	1.335	1.37938	0.0627557	1.13088	11876	F	4.33425	Yes	0.334247		Serum-G-F04	Patient	2.42	2.62
Un173	C5	D5	0.974	0.882	6.3	16	0.974	0.882	0.928	0.0650538	0.6795	12094	M	8.8274	Yes	0.827397		Serum-G-F05	Patient	2.44	2.64
Un174	C6	D6	1.454	1.472	1.1	25	2.27188	2.3	2.28594	0.0198874	2.03744	12258	M	16.3616	Yes	0.361644		Serum-G-F06	Patient	2.46	2.66
Un175	C7	D7	0.841	0.824	1.3	16	0.841	0.824	0.8325	0.0120208	0.584	12263	F	12.3151	Yes	0.315068		Serum-G-F07	Patient	2.48	2.68
Un176	C8	D8	2.107	2.079	1.8	50	6.58438	6.49688	6.54063	0.0618718	6.29213	12264	F	4.84658	Yes	0.846575		Serum-G-F08	Patient	2.5	2.7
Un177	C9	D9	1.407	1.332	4.4	25	2.19844	2.08125	2.13984	0.0828641	1.89134	12267	F	33.8603	Yes	0.860274		Serum-G-F09	Patient	2.52	2.72
Un178	C10	D10	0.994	0.959	2.4	25	1.55313	1.49844	1.52578	0.0386699	1.27728	12311	F	16.5918	Yes	0.591781		Serum-G-F10	Patient	2.54	2.74
Un179	C11	D11	1.286	1.25	2.2	25	2.00937	1.95312	1.98125	0.0397748	1.73275	12336	F	7.51233	Yes	0.512329		Serum-G-F11	Patient	2.56	2.76
Un180	C12	D12	1.128	1.141	0.8	50	3.525	3.56562	3.54531	0.0287262	3.29681	12341	M	21.737	No	0.736986		Serum-G-F12	Patient	2.58	2.78
Un181	E1	F1	1.346	1.26	5.1	25	2.10313	1.96875	2.03594	0.0950175	1.78744	15165	F	27.2685	Yes	0.268493		Serum-G-G01	Patient	2.6	2.8
Un182	E2	F2	0.774	0.709	5	16	0.774	0.709	0.7415	0.0459619	0.493	15525	M	8.40548	Yes	0.405479		Serum-G-G02	Patient	2.62	2.82
Un183	E3	F3	1.283	1.202	4.9	50	4.00937	3.75625	3.88281	0.178986	3.63431	15687	M	20.5726	Yes	5.5726		Serum-G-G03	Patient	2.64	2.84
Un184	E4	F4	1.257	1.264	0.4	50	3.92812	3.95	3.93906	0.015468	3.69056	15688	F	20.5726	Yes			Serum-G-G04	Control	4.44	5.1
Un185	E5	F5	1.353	1.283	4.1	20	1.69125	1.60375	1.6475	0.0618718	1.399	15700	F	12.7699	Yes	0.769863		Serum-G-G05	Patient	2.66	2.86
Un186	E6	F6	0.83	0.795	2.5	20	1.0375	0.99375	1.01562	0.0309359	0.767125	15901	F	21.611	Yes		Yes	Serum-G-G06	Control	4.46	3.64
Un187	E7	F7	0.867	0.84	1.9	16	0.867	0.84	0.8535	0.0190919	0.605	11313	M	20.3836	Yes			Serum-G-G07	Control	4.48	5.12
Un188	E8	F8	1.123	1.097	1.6	25	1.75469	1.71406	1.73438	0.0287262	1.48588	11322	F	20.1589	Yes			Serum-G-G08	Control	4.5	5.14
Un189	E9	F9	0.988	1.028	2.6	20	1.235	1.285	1.26	0.0353553	1.0115	11324	F	20.2904	Yes			Serum-G-G09	Control	4.52	5.16
Un190	E10	F10	1.105	1.267	9.9	20	1.38125	1.58375	1.4825	0.143189	1.234	11337	M	27.1753	Yes			Serum-G-G10	Control	4.54	5.18
Un191	E11	F11	1.321	1.28	2.5	50	4.12812	4	4.06406	0.0905981	3.81556	11363	F	20.3479	Yes			Serum-G-G11	Control	4.56	5.2
Un192	E12	F12	1.207	1.221	0.8	50	3.77188	3.81563	3.79375	0.0309359	3.54525	11366	F	19.5014	Yes			Serum-G-G12	Control	4.58	5.22
Un193	G1	H1	1.499	1.494	0.2	25	2.34219	2.33438	2.33828	0.00552427	2.08978	13011	M	9.54521	Yes	0.545205		Serum-G-H01	Patient	2.68	2.88
Un194	G2	H2	0.83	0.879	3.6	20	1.0375	1.09875	1.06812	0.0433103	0.819625	13033	M	0.734247	Yes			Serum-G-H02	Patient	2.7	2.9
Un195	G3	H3	0.892	0.928	2.5	20	1.115	1.16	1.1375	0.0318198	0.889	13072	M	11.0493	Yes	0.0493151		Serum-G-H03	Patient	2.72	2.92
Un196	G4	H4	1.024	1.009	0.9	20	1.28	1.26125	1.27062	0.0132583	1.02212	13306	M	20.4603	Yes			Serum-G-H04	Control	4.6	5.24
Un197	G5	H5	0.969	0.992	1.6	20	1.21125	1.24	1.22562	0.0203293	0.977125	13344	M	52.2548	Yes	1.25479		Serum-G-H05	Patient	2.74	2.94
Un198	G6	H6	1.114	1.128	0.9	20	1.3925	1.41	1.40125	0.0123744	1.15275	10994	F	20.3397	Yes			Serum-G-H06	Control	4.62	5.26
Un199	G7	H7	1.556	1.404	8.7	25	2.43125	2.19375	2.3125	0.167938	2.064	11001	M	19.874	Yes			Serum-G-H07	Control	4.64	5.28
Un200	G8	H8	0.719	0.68	3.2	16	0.719	0.68	0.6995	0.0275772	0.451	11061	M	34.2849	Yes			Serum-G-H08	Control	4.66	5.3
Un201	G9	H9	0.929	0.906	1.6	20	1.16125	1.1325	1.14688	0.0203293	0.898375	11083	M	19.0658	Yes			Serum-G-H09	Control	4.68	5.32
Un202	G10	H10	1.345	1.169	10.5	25	2.10156	1.82656	1.96406	0.194454	1.71556	11082	M	19.4986	Yes			Serum-G-H10	Control	4.7	5.34
Un203	G11	H11	1.13	1.087	2.7	20	1.4125	1.35875	1.38562	0.038007	1.13712	11227	F	20.0219	Yes			Serum-G-H11	Control	4.72	5.36
Un204	G12	H12	1.224	1.235	0.7	20	1.53	1.54375	1.53688	0.00972272	1.28838	11192	M	27.0548	Yes			Serum-G-H12	Control	4.74	5.38
Standard
Standard	Well	Well	Original OD#1	Original OD#2	CV	SD	Average OD	Concentration (μg/ml)
St01	A12	B12	0.348	0.299	10.7	0.035	0.323	1
St02	A11	B11	0.623	0.709	9.2	0.061	0.666	1.5
St03	A10	B10	0.902	0.984	6.2	0.058	0.943	2
St04	A9	B9	1.27	1.519	12.6	0.176	1.394	2.5
St05	A8	B8	1.354	1.518	8.1	0.116	1.436	3
St06	A7	B7	1.636	1.924	11.4	0.203	1.78	3.5
St07	A6	B6	1.554	1.742	8.1	0.133	1.648	4
St08	A5	B5	2	2.269	8.9	0.19	2.134	4.5
St09	A4	B4	1.83	2.225	13.8	0.28	2.027	5
St10	A3	B3	2.011	2.358	11.2	0.246	2.184	6
St11	A2	B2	2.256	2.551	8.7	0.208	2.404	8
St12	A1	B1	2.242	2.473	6.9	0.163	2.357	10
St13	C12	D12	2.055	2.168	3.8	0.08	2.111	6.5
St14	C11	D11	2.09	2.195	3.5	0.074	2.143	5.5
St15	C10	D10	0.633	0.602	3.5	0.022	0.618	1.25
St16	C9	D9	0.004	-0.016	236.8	0.014	-0.006	0.375
St17	C8	D8	0.146	0.148	0.9	0.001	0.147	0.75
St18	C7	D7	-0.004	0.017	228.3	0.015	0.007	0
St19	C6	D6	0.003	0	107.6	0.002	0.002	0.016
St20	C5	D5	0.012	0.012	1.8	0	0.012	0.031
St21	C4	D4	0.019	0.033	37.8	0.01	0.026	0.063
St22	C3	D3	0.006	0.038	103.4	0.023	0.022	0.125
St23	C2	D2	0.085	0.06	24	0.017	0.073	0.25
St24	C1	D1	0.093	0.08	10.7	0.009	0.086	0.5
St25	E6	F6	2.763	2.495	7.2	0.189	2.629	8.5
St26	E5	F5	2.565	2.523	1.2	0.03	2.544	7.5
St27	E4	F4	3.024	2.91	2.7	0.08	2.967	15
St28	E3	F3	2.94	2.915	0.6	0.018	2.927	12
St29	E2	F2	2.718	2.692	0.7	0.019	2.705	9
St30	E1	F1	2.338	2.325	0.4	0.009	2.332	7
