# Supplementary material for: Absence of anti-hypocretin receptor 2 autoantibodies in post pandemrix narcolepsy cases
Source: PLoS One. 2017 Dec 8;12(12):e0187305. doi: 10.1371/journal.pone.0187305 (PMC5722318; doi:10.1371/journal.pone.0187305)
Supplement: S8 Table — (XLSX) [file pone.0187305.s021.xlsx]

## Sheet: Raw
##BLOCKS= 5
Plate:	Standard	1.3	PlateFormat	Endpoint	Absorbance	Raw	FALSE	1						1	450	1	12	96	1	8	None
	Temperature()	1	2	3	4	5	6	7	8	9	10	11	12
	27.5	2.65925	2.60665	2.45165	2.49175	2.36505	2.35665	2.40295	2.24375	2.39255	2.21735	2.46065	2.43515
		2.83595	2.86395	2.71865	2.76815	2.71655	2.69825	2.68865	2.49605	2.60645	2.56115	2.64015	2.54105
		2.67425	2.36895	2.40335	2.35745	2.30215	1.68085	1.48015	0.79115	0.18635	0.00555	0.00665	0.01485
		2.73695	2.24485	2.32465	2.32355	2.30755	1.72625	1.39825	0.82855	0.18645	0.00505	0.00925	0.00085
		0.01935	0.00675	0.00165	1.28825	0.42695	0.01735	-0.00165	-0.00485	-0.00755	-0.01775	-0.00665	-0.00985
		0.03085	0.01845	0.01875	1.20945	0.41465	0.02865	0.00515	0.00575	0.01375	-0.00315	0.00665	0.02015
		3.48715	2.31355	2.95765	1.90725	1.51675	0.95615	0.68525	0.45205	0.28575	0.19495	0.07255	0.05735
		3.19915	2.20635	3.11335	1.83575	1.65555	0.98575	0.59265	0.45355	0.25755	0.19135	0.09675	0.07775
		1	2	3	4	5	6	7	8	9	10	11	12
		2.65925	2.60665	2.45165	2.49175	2.36505	2.35665	2.40295	2.24375	2.39255	2.21735	2.46065	2.43515
		2.83595	2.86395	2.71865	2.76815	2.71655	2.69825	2.68865	2.49605	2.60645	2.56115	2.64015	2.54105
		2.67425	2.36895	2.40335	2.35745	2.30215	1.68085	1.48015	0.79115	0.18635	0.00555	0.00665	0.01485
		2.73695	2.24485	2.32465	2.32355	2.30755	1.72625	1.39825	0.82855	0.18645	0.00505	0.00925	0.00085
		0.01935	0.00675	0.00165	1.28825	0.42695	0.01735	-0.00165	-0.00485	-0.00755	-0.01775	-0.00665	-0.00985
		0.03085	0.01845	0.01875	1.20945	0.41465	0.02865	0.00515	0.00575	0.01375	-0.00315	0.00665	0.02015
		3.48715	2.31355	2.95765	1.90725	1.51675	0.95615	0.68525	0.45205	0.28575	0.19495	0.07255	0.05735
		3.19915	2.20635	3.11335	1.83575	1.65555	0.98575	0.59265	0.45355	0.25755	0.19135	0.09675	0.07775
~End
Plate:	Plate 1	1.3	PlateFormat	Endpoint	Absorbance	Raw	FALSE	1						1	450	1	12	96	1	8	None
	Temperature()	1	2	3	4	5	6	7	8	9	10	11	12
	27.6	0.9843	0.645	0.6839	1.1663	1.08	0.7198	1.5763	0.8504	0.7084	1.0661	0.8221	1.1354
		1.0439	0.7537	0.6716	1.2313	1.13	0.6776	1.4386	0.7274	0.6472	1.0291	0.7145	0.9647
		1.0014	1.2387	1.0747	1.2151	1.2363	1.1394	1.3108	1.2655	0.9456	0.9223	0.5024	0.9317
		1.0328	1.2947	1.1159	1.3446	1.218	1.0781	1.424	1.2069	1.0303	0.9386	0.5023	0.9995
		1.4338	1.8915	1.1185	0.7894	0.7581	1.1019	1.2583	1.3723	1.2135	0.777	1.1991	1.0516
		1.3775	1.7766	1.1015	0.7777	0.6851	1.014	1.2662	1.4077	1.1888	0.8274	1.1774	0.9571
		0.8844	0.6745	1.0207	1.307	1.3219	1.1027	1.2596	1.2075	2.4847	1.8204	1.0914	0.1557
		0.9283	0.6681	1.0489	1.2921	1.3147	1.0267	1.1653	1.1921	2.1801	1.6351	1.0411	0.164
		1	2	3	4	5	6	7	8	9	10	11	12
		0.9843	0.645	0.6839	1.1663	1.08	0.7198	1.5763	0.8504	0.7084	1.0661	0.8221	1.1354
		1.0439	0.7537	0.6716	1.2313	1.13	0.6776	1.4386	0.7274	0.6472	1.0291	0.7145	0.9647
		1.0014	1.2387	1.0747	1.2151	1.2363	1.1394	1.3108	1.2655	0.9456	0.9223	0.5024	0.9317
		1.0328	1.2947	1.1159	1.3446	1.218	1.0781	1.424	1.2069	1.0303	0.9386	0.5023	0.9995
		1.4338	1.8915	1.1185	0.7894	0.7581	1.1019	1.2583	1.3723	1.2135	0.777	1.1991	1.0516
		1.3775	1.7766	1.1015	0.7777	0.6851	1.014	1.2662	1.4077	1.1888	0.8274	1.1774	0.9571
		0.8844	0.6745	1.0207	1.307	1.3219	1.1027	1.2596	1.2075	2.4847	1.8204	1.0914	0.1557
		0.9283	0.6681	1.0489	1.2921	1.3147	1.0267	1.1653	1.1921	2.1801	1.6351	1.0411	0.164
~End
Plate:	Plate 2	1.3	PlateFormat	Endpoint	Absorbance	Raw	FALSE	1						1	450	1	12	96	1	8	None
	Temperature()	1	2	3	4	5	6	7	8	9	10	11	12
	27.3	1.2608	1.0697	1.2143	1.6372	2.5729	1.2842	1.3432	1.4119	1.5681	1.3375	1.186	0.7642
		1.147	1.0574	1.1966	1.6301	2.6625	1.43	1.3261	1.4239	1.4377	1.2968	1.2551	0.7396
		1.1231	1.3399	0.9296	0.5805	1.4374	1.5647	0.9164	0.8137	1.1253	1.2545	1.0292	0.8465
		1.0643	1.2923	0.95	0.5325	1.348	1.5305	0.922	0.7871	1.0351	1.2516	1.0058	0.7921
		1.1481	0.6892	0.942	0.8792	0.9661	1.502	1.25	0.5953	0.5822	1.0075	1.1998	1.2205
		1.0677	0.8546	0.9546	0.8863	0.9409	1.5948	1.3441	0.613	0.5934	1.0514	1.2065	1.152
		0.9825	0.7062	1.2889	0.4048	1.4354	1.1312	1.5772	0.5118	2.6495	1.9624	1.148	0.1654
		1.1241	0.7035	1.3579	0.4029	1.4352	1.1	1.6554	0.5449	2.5462	1.8329	1.145	0.1823
		1	2	3	4	5	6	7	8	9	10	11	12
		1.2608	1.0697	1.2143	1.6372	2.5729	1.2842	1.3432	1.4119	1.5681	1.3375	1.186	0.7642
		1.147	1.0574	1.1966	1.6301	2.6625	1.43	1.3261	1.4239	1.4377	1.2968	1.2551	0.7396
		1.1231	1.3399	0.9296	0.5805	1.4374	1.5647	0.9164	0.8137	1.1253	1.2545	1.0292	0.8465
		1.0643	1.2923	0.95	0.5325	1.348	1.5305	0.922	0.7871	1.0351	1.2516	1.0058	0.7921
		1.1481	0.6892	0.942	0.8792	0.9661	1.502	1.25	0.5953	0.5822	1.0075	1.1998	1.2205
		1.0677	0.8546	0.9546	0.8863	0.9409	1.5948	1.3441	0.613	0.5934	1.0514	1.2065	1.152
		0.9825	0.7062	1.2889	0.4048	1.4354	1.1312	1.5772	0.5118	2.6495	1.9624	1.148	0.1654
		1.1241	0.7035	1.3579	0.4029	1.4352	1.1	1.6554	0.5449	2.5462	1.8329	1.145	0.1823
~End
Plate:	Plate 3	1.3	PlateFormat	Endpoint	Absorbance	Raw	FALSE	1						1	450	1	12	96	1	8	None
	Temperature()	1	2	3	4	5	6	7	8	9	10	11	12
	27.6	2.3188	1.7016	0.9644	0.2283	1.3922	1.8073	1.1452	1.3561	1.6678	1.2274	1.2634	1.4644
		2.4841	1.9215	1.1575	0.2202	1.4074	1.7765	1.1367	1.3009	1.5141	1.3029	1.3332	1.5429
		1.5756	1.3531	1.7236	1.688	1.0153	1.6503	2.2283	1.8918	1.4349	1.3452	1.1591	1.7902
		1.5061	1.4209	1.7639	1.6485	0.9895	1.6995	2.2404	1.9132	1.458	1.3118	1.1923	1.7547
		1.8633	1.9788	2.4375	1.8705	2.6573	1.3955	1.4301	2.9601	2.0018	1.2241	0.8537	1.5746
		2.0357	1.8311	2.2771	1.7876	2.554	1.3885	1.3773	2.9958	1.9174	1.2142	0.8453	1.4152
		1.6268	1.7565	4	3.1031	1.3307	1.0348	1.4168	1.4138	1.2782	0.9932	1.466	1.4584
		1.7843	1.7347	3.65	2.7664	1.3227	1.0164	1.2861	1.2441	1.2112	0.9165	1.385	1.4754
		1	2	3	4	5	6	7	8	9	10	11	12
		2.3188	1.7016	0.9644	0.2283	1.3922	1.8073	1.1452	1.3561	1.6678	1.2274	1.2634	1.4644
		2.4841	1.9215	1.1575	0.2202	1.4074	1.7765	1.1367	1.3009	1.5141	1.3029	1.3332	1.5429
		1.5756	1.3531	1.7236	1.688	1.0153	1.6503	2.2283	1.8918	1.4349	1.3452	1.1591	1.7902
		1.5061	1.4209	1.7639	1.6485	0.9895	1.6995	2.2404	1.9132	1.458	1.3118	1.1923	1.7547
		1.8633	1.9788	2.4375	1.8705	2.6573	1.3955	1.4301	2.9601	2.0018	1.2241	0.8537	1.5746
		2.0357	1.8311	2.2771	1.7876	2.554	1.3885	1.3773	2.9958	1.9174	1.2142	0.8453	1.4152
		1.6268	1.7565	4	3.1031	1.3307	1.0348	1.4168	1.4138	1.2782	0.9932	1.466	1.4584
		1.7843	1.7347	3.65	2.7664	1.3227	1.0164	1.2861	1.2441	1.2112	0.9165	1.385	1.4754
~End
Plate:	Plate 4	1.3	PlateFormat	Endpoint	Absorbance	Raw	FALSE	1						1	450	1	12	96	1	8	None
	Temperature()	1	2	3	4	5	6	7	8	9	10	11	12
	27.4	2.2001	1.5667	0.9516	0.2232	1.0928	1.1415	1.3175	1.2619	1.3427	1.0627	1.4143	1.1544
		2.2116	1.6049	0.9252	0.2043	1.234	1.1375	1.3671	1.3078	1.4284	1.0808	1.5148	1.1562
		1.9623	2.0017	1.4941	1.2843	1.163	1.888	1.0227	2.7707	1.7204	1.3236	1.6258	1.3792
		2.0191	2.0474	1.4021	1.2645	1.1126	1.8607	1.0362	2.8796	1.7656	1.2884	1.7149	1.4232
		2.0058	1.2122	1.955	1.9574	2.474	1.4184	1.5346	1.999	1.8811	2.3241	2.1634	1.7001
		0.9433	0.5602	1.4707	1.2963	1.0583	0.7442	0.7088	1.0076	0.7961	0.881	1.3364	1.5291
		1.5848	0.9401	1.0611	1.368	1.2041	1.4609	1.9335	0.9825	1.1501	1.5725	1.3931	1.6426
		1.6377	0.8809	0.9299	1.2214	1.1398	1.4281	1.922	0.9453	1.0645	1.465	1.247	1.492
		1	2	3	4	5	6	7	8	9	10	11	12
		2.2001	1.5667	0.9516	0.2232	1.0928	1.1415	1.3175	1.2619	1.3427	1.0627	1.4143	1.1544
		2.2116	1.6049	0.9252	0.2043	1.234	1.1375	1.3671	1.3078	1.4284	1.0808	1.5148	1.1562
		1.9623	2.0017	1.4941	1.2843	1.163	1.888	1.0227	2.7707	1.7204	1.3236	1.6258	1.3792
		2.0191	2.0474	1.4021	1.2645	1.1126	1.8607	1.0362	2.8796	1.7656	1.2884	1.7149	1.4232
		2.0058	1.2122	1.955	1.9574	2.474	1.4184	1.5346	1.999	1.8811	2.3241	2.1634	1.7001
		0.9433	0.5602	1.4707	1.2963	1.0583	0.7442	0.7088	1.0076	0.7961	0.881	1.3364	1.5291
		1.5848	0.9401	1.0611	1.368	1.2041	1.4609	1.9335	0.9825	1.1501	1.5725	1.3931	1.6426
		1.6377	0.8809	0.9299	1.2214	1.1398	1.4281	1.922	0.9453	1.0645	1.465	1.247	1.492
~End
Standard
Sample	Conc	BackCalcConc	Wells	OD	AvgOD	SD	CV
St01	5	3.926	A12	2.435	2.488	0.075	3
		5.952	B12	2.541
St02	5.5	4.209	A11	2.461	2.55	0.127	5
		Range?	B11	2.64
St03	6	2.723	A10	2.217	2.389	0.243	10.2
		7.008	B10	2.561
St04	6.5	3.564	A9	2.393	2.5	0.151	6.1
		Range?	B9	2.606
St05	7	2.813	A8	2.244	2.37	0.178	7.5
		4.745	B8	2.496
St06	7.5	3.643	A7	2.403	2.546	0.202	7.9
		Range?	B7	2.689
St07	8	3.329	A6	2.357	2.527	0.242	9.6
		Range?	B6	2.698
St08	8.5	3.38	A5	2.365	2.541	0.249	9.8
		Range?	B5	2.717
St09	9	4.667	A4	2.492	2.63	0.195	7.4
		Range?	B4	2.768
St10	10	4.102	A3	2.452	2.585	0.189	7.3
		Range?	B3	2.719
St11	12	Range?	A2	2.607	2.735	0.182	6.7
		Range?	B2	2.864
St12	15	Range?	A1	2.659	2.748	0.125	4.5
		Range?	B1	2.836
St13	0.063	0.204	C12	0.015	0.008	0.01	126.1
		0.129	D12	0.001
St14	0.125	0.166	C11	0.007	0.008	0.002	23.1
		0.179	D11	0.009
St15	0.25	0.16	C10	0.006	0.005	0	6.7
		0.157	D10	0.005
St16	0.5	0.505	C9	0.186	0.186	0	0
		0.505	D9	0.186
St17	1	0.99	C8	0.791	0.81	0.026	3.3
		1.016	D8	0.829
St18	1.5	1.526	C7	1.48	1.439	0.058	4
		1.451	D7	1.398
St19	2	1.733	C6	1.681	1.704	0.032	1.9
		1.786	D6	1.726
St20	2.5	3.048	C5	2.302	2.305	0.004	0.2
		3.073	D5	2.308
St21	3	3.334	C4	2.357	2.341	0.024	1
		3.15	D4	2.324
St22	3.5	3.646	C3	2.403	2.364	0.056	2.4
		3.155	D3	2.325
St23	4	3.404	C2	2.369	2.307	0.088	3.8
		2.817	D2	2.245
St24	4.5	Range?	C1	2.674	2.706	0.044	1.6
		Range?	D1	2.737
St25	0.375	0.213	E6	0.017	0.023	0.008	34.7
		0.25	F6	0.029
St26	0.75	0.724	E5	0.427	0.421	0.009	2.1
		0.715	F5	0.415
St27	1.25	1.358	E4	1.288	1.249	0.056	4.5
		1.295	F4	1.209
St28	0	0.135	E3	0.002	0.01	0.012	118.5
		0.218	F3	0.019
St29	0.016	0.167	E2	0.007	0.013	0.008	65.7
		0.217	F2	0.018
St30	0.031	0.221	E1	0.019	0.025	0.008	32.4
		0.257	F1	0.031
Unknown
Sample	Wells	OD	R	Conc	AvgConc	SD	CV	Dilution	AdjConc		R-outside standard range
Un01	G1	3.487	R	Range?	Range?	Range?	Range?	1	Range?
	H1	3.199	R	Range?
Un02	G2	2.314		3.101	2.894	0.292	10.1	1	2.894
	H2	2.206		2.688
Un03	G3	2.958	R	Range?	Range?	Range?	Range?	1	Range?
	H3	3.113	R	Range?
Un04	G4	1.907		2.034	1.981	0.075	3.8	1	1.981
	H4	1.836		1.928
Un05	G5	1.517		1.561	1.632	0.102	6.2	1	1.632
	H5	1.656		1.704
Un06	G6	0.956		1.106	1.117	0.015	1.3	1	1.117
	H6	0.986		1.128
Un07	G7	0.685		0.915	0.882	0.047	5.3	1	0.882
	H7	0.593		0.849
Un08	G8	0.452		0.744	0.745	0.001	0.1	1	0.745
	H8	0.454		0.745
Un09	G9	0.286		0.605	0.592	0.019	3.2	1	0.592
	H9	0.258		0.579
Un10	G10	0.195		0.515	0.513	0.003	0.5	1	0.513
	H10	0.191		0.511
Un100	G4	0.405		0.707	0.706	0.001	0.2	1	0.706
	H4	0.403		0.705
Un101	G5	1.435		1.484	1.484	0	0	1	1.484
	H5	1.435		1.484
Un102	G6	1.131		1.235	1.223	0.017	1.4	1	1.223
	H6	1.1		1.211
Un103	G7	1.577		1.621	1.662	0.059	3.5	1	1.662
	H7	1.655		1.704
Un104	G8	0.512		0.789	0.802	0.017	2.2	1	0.802
	H8	0.545		0.814
Un105	G9	2.65		Range?	6.171	0	0	1	6.171
	H9	2.546		6.171
Un106	G10	1.962		2.125	2.025	0.142	7	1	2.025
	H10	1.833		1.924
Un107	G11	1.148		1.247	1.246	0.002	0.1	1	1.246
	H11	1.145		1.245
Un108	G12	0.165		0.481	0.491	0.014	2.8	1	0.491
	H12	0.182		0.501
Un109	A1	2.319		3.126	3.833	0.999	26.1	1	3.833
	B1	2.484		4.539
Un11	G11	0.073		0.349	0.369	0.029	7.8	1	0.369
	H11	0.097		0.389
Un110	A2	1.702		1.757	1.907	0.212	11.1	1	1.907
	B2	1.922		2.057
Un111	A3	0.964		1.112	1.183	0.101	8.5	1	1.183
	B3	1.158		1.255
Un112	A4	0.228		0.55	0.546	0.006	1.1	1	0.546
	B4	0.22		0.541
Un113	A5	1.392		1.446	1.453	0.009	0.7	1	1.453
	B5	1.407		1.459
Un114	A6	1.807		1.889	1.869	0.029	1.5	1	1.869
	B6	1.777		1.849
Un115	A7	1.145		1.245	1.242	0.005	0.4	1	1.242
	B7	1.137		1.239
Un116	A8	1.356		1.415	1.392	0.033	2.4	1	1.392
	B8	1.301		1.368
Un117	A9	1.668		1.718	1.638	0.113	6.9	1	1.638
	B9	1.514		1.558
Un118	A10	1.227		1.309	1.34	0.043	3.2	1	1.34
	B10	1.303		1.37
Un119	A11	1.263		1.338	1.367	0.041	3	1	1.367
	B11	1.333		1.395
Un12	G12	0.057		0.319	0.339	0.027	8	1	0.339
	H12	0.078		0.358
Un120	A12	1.464		1.511	1.549	0.053	3.4	1	1.549
	B12	1.543		1.586
Un121	C1	1.576		1.619	1.585	0.049	3.1	1	1.585
	D1	1.506		1.55
Un122	C2	1.353		1.412	1.442	0.042	2.9	1	1.442
	D2	1.421		1.471
Un123	C3	1.724		1.783	1.808	0.035	1.9	1	1.808
	D3	1.764		1.833
Un124	C4	1.688		1.741	1.719	0.031	1.8	1	1.719
	D4	1.649		1.696
Un125	C5	1.015		1.149	1.14	0.013	1.2	1	1.14
	D5	0.99		1.13
Un126	C6	1.65		1.698	1.726	0.04	2.3	1	1.726
	D6	1.7		1.754
Un127	C7	2.228		2.759	2.78	0.03	1.1	1	2.78
	D7	2.24		2.801
Un128	C8	1.892		2.01	2.027	0.024	1.2	1	2.027
	D8	1.913		2.043
Un129	C9	1.435		1.484	1.495	0.015	1	1	1.495
	D9	1.458		1.505
Un13	A1	0.984		1.126	1.148	0.031	2.7	1	1.148
	B1	1.044		1.17
Un130	C10	1.345		1.405	1.391	0.02	1.4	1	1.391
	D10	1.312		1.377
Un131	C11	1.159		1.256	1.269	0.018	1.4	1	1.269
	D11	1.192		1.282
Un132	C12	1.79		1.866	1.844	0.032	1.7	1	1.844
	D12	1.755		1.821
Un133	E1	1.863		1.968	2.114	0.208	9.8	1	2.114
	F1	2.036		2.261
Un134	E2	1.979		2.154	2.038	0.164	8.1	1	2.038
	F2	1.831		1.922
Un135	E3	2.438		3.95	3.445	0.714	20.7	1	3.445
	F3	2.277		2.94
Un136	E4	1.871		1.978	1.921	0.081	4.2	1	1.921
	F4	1.788		1.863
Un137	E5	2.657		Range?	6.562	0	0	1	6.562
	F5	2.554		6.562
Un138	E6	1.396		1.449	1.446	0.004	0.3	1	1.446
	F6	1.389		1.443
Un139	E7	1.43		1.48	1.456	0.033	2.3	1	1.456
	F7	1.377		1.433
Un14	A2	0.645		0.886	0.925	0.054	5.9	1	0.925
	B2	0.754		0.963
Un140	E8	2.96	R	Range?	Range?	Range?	Range?	1	Range?
	F8	2.996	R	Range?
Un141	E9	2.002		2.196	2.123	0.103	4.9	1	2.123
	F9	1.917		2.05
Un142	E10	1.224		1.306	1.303	0.006	0.4	1	1.303
	F10	1.214		1.299
Un143	E11	0.854		1.034	1.031	0.004	0.4	1	1.031
	F11	0.845		1.028
Un144	E12	1.575		1.618	1.542	0.107	7	1	1.542
	F12	1.415		1.466
Un145	G1	1.627		1.673	1.766	0.132	7.4	1	1.766
	H1	1.784		1.859
Un146	G2	1.757		1.823	1.81	0.019	1.1	1	1.81
	H2	1.735		1.796
Un147	G3	4	R	Range?	Range?	Range?	Range?	1	Range?
	H3	3.65	R	Range?
Un148	G4	3.103	R	Range?	Range?	Range?	Range?	1	Range?
	H4	2.766	R	Range?
Un149	G5	1.331		1.393	1.39	0.005	0.3	1	1.39
	H5	1.323		1.387
Un15	A3	0.684		0.914	0.91	0.006	0.7	1	0.91
	B3	0.672		0.905
Un150	G6	1.035		1.163	1.156	0.009	0.8	1	1.156
	H6	1.016		1.15
Un151	G7	1.417		1.468	1.412	0.079	5.6	1	1.412
	H7	1.286		1.356
Un152	G8	1.414		1.465	1.394	0.101	7.2	1	1.394
	H8	1.244		1.322
Un153	G9	1.278		1.35	1.323	0.038	2.9	1	1.323
	H9	1.211		1.296
Un154	G10	0.993		1.133	1.105	0.039	3.5	1	1.105
	H10	0.917		1.078
Un155	G11	1.466		1.512	1.476	0.051	3.5	1	1.476
	H11	1.385		1.44
Un156	G12	1.458		1.505	1.513	0.011	0.7	1	1.513
	H12	1.475		1.521
Un157	A1	2.2		2.668	2.686	0.026	1	1	2.686
	B1	2.212		2.704
Un158	A2	1.567		1.61	1.63	0.028	1.7	1	1.63
	B2	1.605		1.649
Un159	A3	0.952		1.103	1.094	0.013	1.2	1	1.094
	B3	0.925		1.084
Un16	A4	1.166		1.261	1.287	0.036	2.8	1	1.287
	B4	1.231		1.312
Un160	A4	0.223		0.545	0.535	0.014	2.6	1	0.535
	B4	0.204		0.525
Un161	A5	1.093		1.206	1.26	0.077	6.1	1	1.26
	B5	1.234		1.314
Un162	A6	1.142		1.243	1.241	0.002	0.2	1	1.241
	B6	1.138		1.239
Un163	A7	1.318		1.382	1.403	0.03	2.1	1	1.403
	B7	1.367		1.424
Un164	A8	1.262		1.337	1.355	0.027	2	1	1.355
	B8	1.308		1.374
Un165	A9	1.343		1.403	1.441	0.053	3.7	1	1.441
	B9	1.428		1.478
Un166	A10	1.063		1.184	1.19	0.009	0.8	1	1.19
	B10	1.081		1.197
Un167	A11	1.414		1.465	1.512	0.066	4.4	1	1.512
	B11	1.515		1.559
Un168	A12	1.154		1.252	1.253	0.001	0.1	1	1.253
	B12	1.156		1.254
Un169	C1	1.962		2.125	2.177	0.073	3.4	1	2.177
	D1	2.019		2.229
Un17	A5	1.08		1.196	1.215	0.026	2.2	1	1.215
	B5	1.13		1.234
Un170	C2	2.002		2.196	2.24	0.063	2.8	1	2.24
	D2	2.047		2.285
Un171	C3	1.494		1.539	1.497	0.059	4	1	1.497
	D3	1.402		1.455
Un172	C4	1.284		1.355	1.347	0.011	0.8	1	1.347
	D4	1.265		1.339
Un173	C5	1.163		1.259	1.24	0.027	2.2	1	1.24
	D5	1.113		1.221
Un174	C6	1.888		2.004	1.984	0.029	1.4	1	1.984
	D6	1.861		1.964
Un175	C7	1.023		1.154	1.159	0.007	0.6	1	1.159
	D7	1.036		1.164
Un176	C8	2.771	R	Range?	Range?	Range?	Range?	1	Range?
	D8	2.88	R	Range?
Un177	C9	1.72		1.779	1.807	0.039	2.2	1	1.807
	D9	1.766		1.835
Un178	C10	1.324		1.387	1.373	0.021	1.5	1	1.373
	D10	1.288		1.358
Un179	C11	1.626		1.672	1.722	0.071	4.1	1	1.722
	D11	1.715		1.772
Un18	A6	0.72		0.939	0.924	0.021	2.3	1	0.924
	B6	0.678		0.91
Un180	C12	1.379		1.435	1.454	0.027	1.9	1	1.454
	D12	1.423		1.473
Un181	E1	2.006		2.203	1.65	0.782	47.4	1	1.65
	F1	0.943		1.097
Un182	E2	1.212		1.297	1.061	0.334	31.4	1	1.061
	F2	0.56		0.825
Un183	E3	1.955		2.112	1.815	0.421	23.2	1	1.815
	F3	1.471		1.517
Un184	E4	1.957		2.116	1.74	0.532	30.5	1	1.74
	F4	1.296		1.365
Un185	E5	2.474		4.387	2.784	2.267	81.5	1	2.784
	F5	1.058		1.18
Un186	E6	1.418		1.469	1.213	0.362	29.9	1	1.213
	F6	0.744		0.957
Un187	E7	1.535		1.578	1.255	0.457	36.4	1	1.255
	F7	0.709		0.932
Un188	E8	1.999		2.191	1.667	0.741	44.4	1	1.667
	F8	1.008		1.143
Un189	E9	1.881		1.994	1.493	0.708	47.4	1	1.493
	F9	0.796		0.993
Un19	A7	1.576		1.62	1.554	0.094	6	1	1.554
	B7	1.439		1.487
Un190	E10	2.324		3.152	2.103	1.485	70.6	1	2.103
	F10	0.881		1.053
Un191	E11	2.163		2.561	1.979	0.822	41.5	1	1.979
	F11	1.336		1.398
Un192	E12	1.7		1.755	1.664	0.129	7.8	1	1.664
	F12	1.529		1.573
Un193	G1	1.585		1.628	1.656	0.04	2.4	1	1.656
	H1	1.638		1.685
Un194	G2	0.94		1.095	1.074	0.03	2.8	1	1.074
	H2	0.881		1.053
Un195	G3	1.061		1.182	1.135	0.067	5.9	1	1.135
	H3	0.93		1.088
Un196	G4	1.368		1.425	1.365	0.085	6.2	1	1.365
	H4	1.221		1.304
Un197	G5	1.204		1.291	1.266	0.035	2.8	1	1.266
	H5	1.14		1.241
Un198	G6	1.461		1.508	1.493	0.021	1.4	1	1.493
	H6	1.428		1.478
Un199	G7	1.934		2.076	2.067	0.013	0.6	1	2.067
	H7	1.922		2.058
Un20	A8	0.85		1.031	0.988	0.061	6.2	1	0.988
	B8	0.727		0.945
Un200	G8	0.983		1.125	1.112	0.019	1.7	1	1.112
	H8	0.945		1.098
Un201	G9	1.15		1.249	1.217	0.045	3.7	1	1.217
	H9	1.065		1.185
Un202	G10	1.573		1.616	1.564	0.074	4.7	1	1.564
	H10	1.465		1.512
Un203	G11	1.393		1.447	1.386	0.086	6.2	1	1.386
	H11	1.247		1.325
Un204	G12	1.643		1.69	1.613	0.108	6.7	1	1.613
	H12	1.492		1.537
Un21	A9	0.708		0.931	0.91	0.031	3.4	1	0.91
	B9	0.647		0.888
Un22	A10	1.066		1.186	1.173	0.019	1.6	1	1.173
	B10	1.029		1.159
Un23	A11	0.822		1.011	0.973	0.053	5.5	1	0.973
	B11	0.715		0.936
Un24	A12	1.135		1.238	1.175	0.089	7.6	1	1.175
	B12	0.965		1.112
Un25	C1	1.001		1.139	1.15	0.016	1.4	1	1.15
	D1	1.033		1.162
Un26	C2	1.239		1.318	1.341	0.032	2.4	1	1.341
	D2	1.295		1.363
Un27	C3	1.075		1.192	1.208	0.022	1.8	1	1.208
	D3	1.116		1.223
Un28	C4	1.215		1.299	1.352	0.075	5.5	1	1.352
	D4	1.345		1.405
Un29	C5	1.236		1.316	1.309	0.01	0.8	1	1.309
	D5	1.218		1.302
Un30	C6	1.139		1.241	1.218	0.033	2.7	1	1.218
	D6	1.078		1.195
Un31	C7	1.311		1.377	1.425	0.069	4.8	1	1.425
	D7	1.424		1.474
Un32	C8	1.266		1.34	1.316	0.033	2.5	1	1.316
	D8	1.207		1.293
Un33	C9	0.946		1.099	1.129	0.043	3.8	1	1.129
	D9	1.03		1.16
Un34	C10	0.922		1.082	1.088	0.008	0.8	1	1.088
	D10	0.939		1.094
Un35	C11	0.502		0.782	0.782	0	0	1	0.782
	D11	0.502		0.782
Un36	C12	0.932		1.089	1.113	0.034	3.1	1	1.113
	D12	1		1.137
Un37	E1	1.434		1.483	1.458	0.035	2.4	1	1.458
	F1	1.378		1.433
Un38	E2	1.892		2.01	1.929	0.114	5.9	1	1.929
	F2	1.777		1.849
Un39	E3	1.119		1.225	1.219	0.009	0.7	1	1.219
	F3	1.102		1.212
Un40	E4	0.789		0.988	0.984	0.006	0.6	1	0.984
	F4	0.778		0.98
Un41	E5	0.758		0.966	0.941	0.036	3.9	1	0.941
	F5	0.685		0.915
Un42	E6	1.102		1.213	1.18	0.046	3.9	1	1.18
	F6	1.014		1.148
Un43	E7	1.258		1.334	1.337	0.005	0.3	1	1.337
	F7	1.266		1.34
Un44	E8	1.372		1.429	1.444	0.022	1.5	1	1.444
	F8	1.408		1.46
Un45	E9	1.214		1.298	1.288	0.014	1.1	1	1.288
	F9	1.189		1.279
Un46	E10	0.777		0.98	0.997	0.025	2.5	1	0.997
	F10	0.827		1.015
Un47	E11	1.199		1.287	1.278	0.012	0.9	1	1.278
	F11	1.177		1.27
Un48	E12	1.052		1.175	1.141	0.048	4.2	1	1.141
	F12	0.957		1.107
Un49	G1	0.884		1.055	1.071	0.022	2.1	1	1.071
	H1	0.928		1.086
Un50	G2	0.675		0.907	0.905	0.003	0.4	1	0.905
	H2	0.668		0.903
Un51	G3	1.021		1.153	1.163	0.015	1.3	1	1.163
	H3	1.049		1.173
Un52	G4	1.307		1.373	1.367	0.009	0.6	1	1.367
	H4	1.292		1.361
Un53	G5	1.322		1.386	1.383	0.004	0.3	1	1.383
	H5	1.315		1.38
Un54	G6	1.103		1.213	1.185	0.04	3.3	1	1.185
	H6	1.027		1.157
Un55	G7	1.26		1.335	1.298	0.052	4	1	1.298
	H7	1.165		1.261
Un56	G8	1.208		1.293	1.287	0.008	0.7	1	1.287
	H8	1.192		1.281
Un57	G9	2.485		4.549	3.579	1.372	38.3	1	3.579
	H9	2.18		2.608
Un58	G10	1.82		1.907	1.794	0.159	8.9	1	1.794
	H10	1.635		1.682
Un59	G11	1.091		1.205	1.186	0.026	2.2	1	1.186
	H11	1.041		1.168
Un60	G12	0.156		0.469	0.474	0.007	1.5	1	0.474
	H12	0.164		0.479
Un61	A1	1.261		1.336	1.291	0.063	4.9	1	1.291
	B1	1.147		1.247
Un62	A2	1.07		1.189	1.184	0.006	0.5	1	1.184
	B2	1.057		1.18
Un63	A3	1.214		1.299	1.292	0.01	0.8	1	1.292
	B3	1.197		1.285
Un64	A4	1.637		1.684	1.68	0.005	0.3	1	1.68
	B4	1.63		1.676
Un65	A5	2.573		8.052	8.052	0	0	1	8.052
	B5	2.663		Range?
Un66	A6	1.284		1.355	1.417	0.088	6.2	1	1.417
	B6	1.43		1.48
Un67	A7	1.343		1.404	1.397	0.01	0.7	1	1.397
	B7	1.326		1.389
Un68	A8	1.412		1.463	1.469	0.008	0.5	1	1.469
	B8	1.424		1.474
Un69	A9	1.568		1.611	1.549	0.088	5.7	1	1.549
	B9	1.438		1.487
Un70	A10	1.338		1.399	1.382	0.024	1.7	1	1.382
	B10	1.297		1.365
Un71	A11	1.186		1.277	1.304	0.039	3	1	1.304
	B11	1.255		1.331
Un72	A12	0.764		0.971	0.962	0.012	1.3	1	0.962
	B12	0.74		0.953
Un73	C1	1.123		1.229	1.207	0.031	2.6	1	1.207
	D1	1.064		1.185
Un74	C2	1.34		1.401	1.381	0.028	2	1	1.381
	D2	1.292		1.361
Un75	C3	0.93		1.087	1.095	0.01	0.9	1	1.095
	D3	0.95		1.102
Un76	C4	0.581		0.84	0.822	0.025	3	1	0.822
	D4	0.533		0.805
Un77	C5	1.437		1.486	1.447	0.055	3.8	1	1.447
	D5	1.348		1.408
Un78	C6	1.565		1.608	1.591	0.024	1.5	1	1.591
	D6	1.531		1.574
Un79	C7	0.916		1.078	1.08	0.003	0.3	1	1.08
	D7	0.922		1.082
Un80	C8	0.814		1.005	0.996	0.013	1.3	1	0.996
	D8	0.787		0.987
Un81	C9	1.125		1.23	1.197	0.047	4	1	1.197
	D9	1.035		1.163
Un82	C10	1.255		1.331	1.33	0.002	0.1	1	1.33
	D10	1.252		1.328
Un83	C11	1.029		1.159	1.151	0.012	1	1	1.151
	D11	1.006		1.142
Un84	C12	0.847		1.028	1.009	0.027	2.7	1	1.009
	D12	0.792		0.99
Un85	E1	1.148		1.248	1.217	0.043	3.5	1	1.217
	F1	1.068		1.187
Un86	E2	0.689		0.918	0.976	0.082	8.4	1	0.976
	F2	0.855		1.034
Un87	E3	0.942		1.096	1.101	0.006	0.6	1	1.101
	F3	0.955		1.105
Un88	E4	0.879		1.052	1.054	0.004	0.3	1	1.054
	F4	0.886		1.057
Un89	E5	0.966		1.113	1.104	0.013	1.2	1	1.104
	F5	0.941		1.095
Un90	E6	1.502		1.546	1.593	0.065	4.1	1	1.593
	F6	1.595		1.639
Un91	E7	1.25		1.327	1.366	0.055	4	1	1.366
	F7	1.344		1.405
Un92	E8	0.595		0.851	0.857	0.009	1.1	1	0.857
	F8	0.613		0.863
Un93	E9	0.582		0.841	0.845	0.006	0.7	1	0.845
	F9	0.593		0.849
Un94	E10	1.008		1.143	1.159	0.023	2	1	1.159
	F10	1.051		1.175
Un95	E11	1.2		1.287	1.29	0.004	0.3	1	1.29
	F11	1.207		1.293
Un96	E12	1.221		1.304	1.277	0.038	2.9	1	1.277
	F12	1.152		1.251
Un97	G1	0.983		1.125	1.177	0.074	6.3	1	1.177
	H1	1.124		1.229
Un98	G2	0.706		0.93	0.929	0.001	0.1	1	0.929
	H2	0.704		0.928
Un99	G3	1.289		1.359	1.387	0.041	2.9	1	1.387
	H3	1.358		1.416

## Sheet: Plate layout
Plate 1 layout
			Serum			Buffer			Positive antibody (Ab) (Abcam, Cat# ab65093)
		1	2	3	4	5	6	7	8	9	10	11	12
	A	Serum-L-A01	Serum-L-A02	Serum-L-A03	Serum-L-A04	Serum-L-A05	Serum-L-A06	Serum-L-A07	Serum-L-A08	Serum-L-A09	Serum-L-A10	Serum-L-A11	Serum-L-A12
	B	Serum-L-A01	Serum-L-A02	Serum-L-A03	Serum-L-A04	Serum-L-A05	Serum-L-A06	Serum-L-A07	Serum-L-A08	Serum-L-A09	Serum-L-A10	Serum-L-A11	Serum-L-A12
	C	Serum-L-B01	Serum-L-B02	Serum-L-B03	Serum-L-B04	Serum-L-B05	Serum-L-B06	Serum-L-B07	Serum-L-B08	Serum-L-B09	Serum-L-B10	Serum-L-B11	Serum-L-B12
	D	Serum-L-B01	Serum-L-B02	Serum-L-B03	Serum-L-B04	Serum-L-B05	Serum-L-B06	Serum-L-B07	Serum-L-B08	Serum-L-B09	Serum-L-B10	Serum-L-B11	Serum-L-B12
	E	Serum-L-C01	Serum-L-C02	Serum-L-C03	Serum-L-C04	Serum-L-C05	Serum-L-C06	Serum-L-C07	Serum-L-C08	Serum-L-C09	Serum-L-C10	Serum-L-C11	Serum-L-C12
	F	Serum-L-C01	Serum-L-C02	Serum-L-C03	Serum-L-C04	Serum-L-C05	Serum-L-C06	Serum-L-C07	Serum-L-C08	Serum-L-C09	Serum-L-C10	Serum-L-C11	Serum-L-C12
	G	Serum-L-D01	Serum-L-D02	Serum-L-D03	Serum-L-D04	Serum-L-D05	Serum-L-D06	Serum-L-D07	Serum-L-D08	4 µg/ml	2 µg/ml	1 µg/ml	0 µg/ml
	H	Serum-L-D01	Serum-L-D02	Serum-L-D03	Serum-L-D04	Serum-L-D05	Serum-L-D06	Serum-L-D07	Serum-L-D08	4 µg/ml	2 µg/ml	1 µg/ml	0 µg/ml
Plate 1 dilution
		1	2	3	4	5	6	7	8	9	10	11	12
	A	1:20	1:16	1:16	1:16	1:50	1:16	1:20	1:16	1:16	1:25	1:16	1:25
	B	1:20	1:16	1:16	1:16	1:50	1:16	1:20	1:16	1:16	1:25	1:16	1:25
	C	1:16	1:20	1:20	1:16	1:20	1:20	1:25	1:20	1:20	1:20	1:16	1:16
	D	1:16	1:20	1:20	1:16	1:20	1:20	1:25	1:20	1:20	1:20	1:16	1:16
	E	1:20	1:25	1:20	1:16	1:16	1:20	1:16	1:25	1:16	1:16	1:16	1:20
	F	1:20	1:25	1:20	1:16	1:16	1:20	1:16	1:25	1:16	1:16	1:16	1:20
	G	1:16	1:16	1:16	1:20	1:50	1:16	1:20	1:20	4 µg/ml	2 µg/ml	1 µg/ml	0 µg/ml
	H	1:16	1:16	1:16	1:20	1:50	1:16	1:20	1:20	4 µg/ml	2 µg/ml	1 µg/ml	0 µg/ml
Plate 2 layout
			Serum			Buffer			Positive antibody (Ab) (Abcam, Cat# ab65093)
		1	2	3	4	5	6	7	8	9	10	11	12
	A	Serum-L-E01	Serum-L-E02	Serum-L-E03	Serum-L-E04	Serum-L-E05	Serum-L-E06	Serum-L-E07	Serum-L-E08	Serum-L-E09	Serum-L-E10	Serum-L-E11	Serum-L-E12
	B	Serum-L-E01	Serum-L-E02	Serum-L-E03	Serum-L-E04	Serum-L-E05	Serum-L-E06	Serum-L-E07	Serum-L-E08	Serum-L-E09	Serum-L-E10	Serum-L-E11	Serum-L-E12
	C	Serum-L-F01	Serum-L-F02	Serum-L-F03	Serum-L-F04	Serum-L-F05	Serum-L-F06	Serum-L-F07	Serum-L-F08	Serum-L-F09	Serum-L-F10	Serum-L-F11	Serum-L-F12
	D	Serum-L-F01	Serum-L-F02	Serum-L-F03	Serum-L-F04	Serum-L-F05	Serum-L-F06	Serum-L-F07	Serum-L-F08	Serum-L-F09	Serum-L-F10	Serum-L-F11	Serum-L-F12
	E	Serum-L-G01	Serum-L-G02	Serum-L-G03	Serum-L-G04	Serum-L-G05	Serum-L-G06	Serum-L-G07	Serum-L-G08	Serum-L-G09	Serum-L-G10	Serum-L-G11	Serum-L-G12
	F	Serum-L-G01	Serum-L-G02	Serum-L-G03	Serum-L-G04	Serum-L-G05	Serum-L-G06	Serum-L-G07	Serum-L-G08	Serum-L-G09	Serum-L-G10	Serum-L-G11	Serum-L-G12
	G	Serum-L-H01	Serum-L-H02	Serum-L-H03	Serum-L-H04	Serum-L-D09	Serum-L-D10	Serum-L-D11	Serum-L-D12	4 µg/ml	2 µg/ml	1 µg/ml	0 µg/ml
	H	Serum-L-H01	Serum-L-H02	Serum-L-H03	Serum-L-H04	Serum-L-D09	Serum-L-D10	Serum-L-D11	Serum-L-D12	4 µg/ml	2 µg/ml	1 µg/ml	0 µg/ml
Plate 2 dilution
		1	2	3	4	5	6	7	8	9	10	11	12
	A	1:50	1:16	1:50	1:50	1:50	1:50	1:25	1:25	1:25	1:25	1:50	1:16
	B	1:50	1:16	1:50	1:50	1:50	1:50	1:25	1:25	1:25	1:25	1:50	1:16
	C	1:20	1:20	1:16	1:16	1:20	1:25	1:16	1:16	1:16	1:16	1:16	1:16
	D	1:20	1:20	1:16	1:16	1:20	1:25	1:16	1:16	1:16	1:16	1:16	1:16
	E	1:25	1:16	1:20	1:16	1:16	1:20	1:16	1:16	1:16	1:16	1:16	1:16
	F	1:25	1:16	1:20	1:16	1:16	1:20	1:16	1:16	1:16	1:16	1:16	1:16
	G	1:16	1:16	1:20	1:16	1:20	1:20	1:50	1:16	4 µg/ml	2 µg/ml	1 µg/ml	0 µg/ml
	H	1:16	1:16	1:20	1:16	1:20	1:20	1:50	1:16	4 µg/ml	2 µg/ml	1 µg/ml	0 µg/ml
Plate 3 layout
			Serum			Buffer			Positive antibody (Ab) (Abcam, Cat# ab65093)
		1	2	3	4	5	6	7	8	9	10	11	12
	A	4 µg/ml	2 µg/ml	1 µg/ml	0 µg/ml	Serum-G-A05	Serum-G-A06	Serum-G-A07	Serum-G-A08	Serum-G-A09	Serum-G-A10	Serum-G-A11	Serum-G-A12
	B	4 µg/ml	2 µg/ml	1 µg/ml	0 µg/ml	Serum-G-A05	Serum-G-A06	Serum-G-A07	Serum-G-A08	Serum-G-A09	Serum-G-A10	Serum-G-A11	Serum-G-A12
	C	Serum-G-B01	Serum-G-B02	Serum-G-B03	Serum-G-B04	Serum-G-B05	Serum-G-B06	Serum-G-B07	Serum-G-B08	Serum-G-B09	Serum-G-B10	Serum-G-B11	Serum-G-B12
	D	Serum-G-B01	Serum-G-B02	Serum-G-B03	Serum-G-B04	Serum-G-B05	Serum-G-B06	Serum-G-B07	Serum-G-B08	Serum-G-B09	Serum-G-B10	Serum-G-B11	Serum-G-B12
	E	Serum-G-C01	Serum-G-C02	Serum-G-C03	Serum-G-C04	Serum-G-C05	Serum-G-C06	Serum-G-C07	Serum-G-C08	Serum-G-C09	Serum-G-C10	Serum-G-C11	Serum-G-C12
	F	Serum-G-C01	Serum-G-C02	Serum-G-C03	Serum-G-C04	Serum-G-C05	Serum-G-C06	Serum-G-C07	Serum-G-C08	Serum-G-C09	Serum-G-C10	Serum-G-C11	Serum-G-C12
	G	Serum-G-D01	Serum-G-D02	Serum-G-D03	Serum-G-D04	Serum-G-D05	Serum-G-D06	Serum-G-D07	Serum-G-D08	Serum-G-D09	Serum-G-D10	Serum-G-D11	Serum-G-D12
	H	Serum-G-D01	Serum-G-D02	Serum-G-D03	Serum-G-D04	Serum-G-D05	Serum-G-D06	Serum-G-D07	Serum-G-D08	Serum-G-D09	Serum-G-D10	Serum-G-D11	Serum-G-D12
Plate 3 dilution
		1	2	3	4	5	6	7	8	9	10	11	12
	A	4 µg/ml	2 µg/ml	1 µg/ml	0 µg/ml	1:20	1:20	1:16	1:16	1:50	1:16	1:16	1:20
	B	4 µg/ml	2 µg/ml	1 µg/ml	0 µg/ml	1:20	1:20	1:16	1:16	1:50	1:16	1:16	1:20
	C	1:25	1:20	1:25	1:20	1:20	1:25	1:50	1:50	1:20	1:20	1:20	1:25
	D	1:25	1:20	1:25	1:20	1:20	1:25	1:50	1:50	1:20	1:20	1:20	1:25
	E	1:20	1:20	1:25	1:20	1:50	1:16	1:25	1:16	1:150	1:20	1:16	1:50
	F	1:20	1:20	1:25	1:20	1:50	1:16	1:25	1:16	1:150	1:20	1:16	1:50
	G	1:8	1:8	1:16	1:16	1:20	1:20	1:20	1:20	1:25	1:20	1:50	1:20
	H	1:8	1:8	1:16	1:16	1:20	1:20	1:20	1:20	1:25	1:20	1:50	1:20
Plate 4 layout
			Serum			Buffer			Positive antibody (Ab) (Abcam, Cat# ab65093)
		1	2	3	4	5	6	7	8	9	10	11	12
	A	4 µg/ml	2 µg/ml	1 µg/ml	0 µg/ml	Serum-G-E05	Serum-G-E06	Serum-G-E07	Serum-G-E08	Serum-G-E09	Serum-G-E10	Serum-G-E11	Serum-G-E12
	B	4 µg/ml	2 µg/ml	1 µg/ml	0 µg/ml	Serum-G-E05	Serum-G-E06	Serum-G-E07	Serum-G-E08	Serum-G-E09	Serum-G-E10	Serum-G-E11	Serum-G-E12
	C	Serum-G-F01	Serum-G-F02	Serum-G-F03	Serum-G-F04	Serum-G-F05	Serum-G-F06	Serum-G-F07	Serum-G-F08	Serum-G-F09	Serum-G-F10	Serum-G-F11	Serum-G-F12
	D	Serum-G-F01	Serum-G-F02	Serum-G-F03	Serum-G-F04	Serum-G-F05	Serum-G-F06	Serum-G-F07	Serum-G-F08	Serum-G-F09	Serum-G-F10	Serum-G-F11	Serum-G-F12
	E	Serum-G-G01	Serum-G-G02	Serum-G-G03	Serum-G-G04	Serum-G-G05	Serum-G-G06	Serum-G-G07	Serum-G-G08	Serum-G-G09	Serum-G-G10	Serum-G-G11	Serum-G-G12
	F	Serum-G-G01	Serum-G-G02	Serum-G-G03	Serum-G-G04	Serum-G-G05	Serum-G-G06	Serum-G-G07	Serum-G-G08	Serum-G-G09	Serum-G-G10	Serum-G-G11	Serum-G-G12
	G	Serum-G-H01	Serum-G-H02	Serum-G-H03	Serum-G-H04	Serum-G-H05	Serum-G-H06	Serum-G-H07	Serum-G-H08	Serum-G-H09	Serum-G-H10	Serum-G-H11	Serum-G-H12
	H	Serum-G-H01	Serum-G-H02	Serum-G-H03	Serum-G-H04	Serum-G-H05	Serum-G-H06	Serum-G-H07	Serum-G-H08	Serum-G-H09	Serum-G-H10	Serum-G-H11	Serum-G-H12
Plate 4 dilution
		1	2	3	4	5	6	7	8	9	10	11	12
	A	4 µg/ml	2 µg/ml	1 µg/ml	0 µg/ml	1:20	1:16	1:20	1:20	1:20	1:16	1:50	1:25
	B	4 µg/ml	2 µg/ml	1 µg/ml	0 µg/ml	1:20	1:16	1:20	1:20	1:20	1:16	1:50	1:25
	C	1:25	1:50	1:25	1:20	1:16	1:25	1:16	1:50	1:25	1:25	1:25	1:50
	D	1:25	1:50	1:25	1:20	1:16	1:25	1:16	1:50	1:25	1:25	1:25	1:50
	E	1:25	1:16	1:50	1:50	1:20	1:20	1:16	1:25	1:20	1:20	1:50	1:50
	F	1:25	1:16	1:50	1:50	1:20	1:20	1:16	1:25	1:20	1:20	1:50	1:50
	G	1:25	1:20	1:20	1:20	1:20	1:20	1:25	1:16	1:20	1:25	1:20	1:20
	H	1:25	1:20	1:20	1:20	1:20	1:20	1:25	1:16	1:20	1:25	1:20	1:20
Standard
			Serum			Buffer			Positive antibody (Ab) (Abcam, Cat# ab65093)
		1	2	3	4	5	6	7	8	9	10	11	12
	A	15 µg/ml	12 µg/ml	10 µg/ml	9 µg/ml	8.5 µg/ml	8 µg/ml	7.5 µg/ml	7 µg/ml	6.5 µg/ml	6 µg/ml	5.5 µg/ml	5 µg/ml
	B	15 µg/ml	12 µg/ml	10 µg/ml	9 µg/ml	8.5 µg/ml	8 µg/ml	7.5 µg/ml	7 µg/ml	6.5 µg/ml	6 µg/ml	5.5 µg/ml	5 µg/ml
	C	4.5 µg/ml	4 µg/ml	3.5 µg/ml	3 µg/ml	2.5 µg/ml	2 µg/ml	1.5 µg/ml	1 µg/ml	0.5 µg/ml	0.25 µg/ml	0.125 µg/ml	0.0625 µg/ml
	D	4.5 µg/ml	4 µg/ml	3.5 µg/ml	3 µg/ml	2.5 µg/ml	2 µg/ml	1.5 µg/ml	1 µg/ml	0.5 µg/ml	0.25 µg/ml	0.125 µg/ml	0.0625 µg/ml
	E	0.03125 µg/ml	0.015625 µg/ml	0 µg/ml	1.25 µg/ml	0.75 µg/ml	0.375 µg/ml	Blank	Blank	Blank	Blank	Blank	Blank
	F	0.03125 µg/ml	0.015625 µg/ml	0 µg/ml	1.25 µg/ml	0.75 µg/ml	0.375 µg/ml	Blank	Blank	Blank	Blank	Blank	Blank
	G	Serum-G-D03	Serum-G-D04	Serum-G-D03	Serum-G-D04	Serum-G-D03	Serum-G-D04	Serum-G-D03	Serum-G-D04	Serum-G-D03	Serum-G-D04	Serum-G-D03	Serum-G-D04
	H	Serum-G-D03	Serum-G-D04	Serum-G-D03	Serum-G-D04	Serum-G-D03	Serum-G-D04	Serum-G-D03	Serum-G-D04	Serum-G-D03	Serum-G-D04	Serum-G-D03	Serum-G-D04
Standard
		1	2	3	4	5	6	7	8	9	10	11	12
	A	15 µg/ml	12 µg/ml	10 µg/ml	9 µg/ml	8.5 µg/ml	8 µg/ml	7.5 µg/ml	7 µg/ml	6.5 µg/ml	6 µg/ml	5.5 µg/ml	5 µg/ml
	B	15 µg/ml	12 µg/ml	10 µg/ml	9 µg/ml	8.5 µg/ml	8 µg/ml	7.5 µg/ml	7 µg/ml	6.5 µg/ml	6 µg/ml	5.5 µg/ml	5 µg/ml
	C	4.5 µg/ml	4 µg/ml	3.5 µg/ml	3 µg/ml	2.5 µg/ml	2 µg/ml	1.5 µg/ml	1 µg/ml	0.5 µg/ml	0.25 µg/ml	0.125 µg/ml	0.0625 µg/ml
	D	4.5 µg/ml	4 µg/ml	3.5 µg/ml	3 µg/ml	2.5 µg/ml	2 µg/ml	1.5 µg/ml	1 µg/ml	0.5 µg/ml	0.25 µg/ml	0.125 µg/ml	0.0625 µg/ml
	E	0.03125 µg/ml	0.015625 µg/ml	0 µg/ml	1.25 µg/ml	0.75 µg/ml	0.375 µg/ml	Blank	Blank	Blank	Blank	Blank	Blank
	F	0.03125 µg/ml	0.015625 µg/ml	0 µg/ml	1.25 µg/ml	0.75 µg/ml	0.375 µg/ml	Blank	Blank	Blank	Blank	Blank	Blank
	G	1:20	1:20	1:25	1:25	1:50	1:50	1:100	1:100	1:200	1:200	1:400	1:400
	H	1:20	1:20	1:25	1:25	1:50	1:50	1:100	1:100	1:200	1:200	1:400	1:400

## Sheet: Analysis
Plate 1
																																		PP-N, post Pandemrix narcolepsy patient					PP-C, post Pandemrix control
Sample	Well	Well	Original OD#1	Original OD#2	CV	Dilution	OD#1 (1:16)	OD#2 (1:16)	Average OD (1:16)	SD (1:16)	Adjusted OD	DbID	Gender	Age	DQ0602	Interval	post/Px	Serum location	Status	X-value (P/C)	X-value (w/Px)		X-value	Patient (88)	X-value	Control (88)		Average	SD	Ftest	Ttest	Cut-off		EO-N, early onset narcolepsy					O-C, other control
Un13	A1	B1	0.984	1.044	2.7	20	1.23	1.305	1.2675	0.053033	1.1075	12385	F	53.6	Yes	2.6	Yes	Serum-L-A01	Patient	1	1		1	1.1075	3	1.0385	Patient (88)	1.87525	2.2004	0.00976888	0.642953
Un14	A2	B2	0.645	0.754	5.9	16	0.645	0.754	0.6995	0.0770746	0.5395	12491	F	6.26301	Yes	2.26301	Yes	Serum-L-A02	Patient	1.02	1.02		1.02	0.5395	3.02	3.29312	Conrol (88)	2.01183	1.66368			7.00288		X-value	PP-N (40)	X-value	EO-N (48)	X-value	PP-C (18)	X-value	O-C (70)			Average	SD	Compared	Ftest	Ttest
Un15	A3	B3	0.684	0.672	0.7	16	0.684	0.672	0.678	0.00848528	0.518	12494	F	16.2219	Yes	1.22192		Serum-L-A03	Patient	1.04	2		1.04	0.518	3.04	1.12								1	1.1075	2	0.518	3.3	1.12	4	1.0385		PP-N (40)	1.19343	0.692451	PP-N/EO-N	7.32776e-15	0.00425381
Un16	A4	B4	1.166	1.231	2.8	16	1.166	1.231	1.1985	0.0459619	1.0385	12644	F	16.7781	Yes			Serum-L-A04	Control	3	4		1.06	0.539	3.06	1.22563								1.02	0.5395	2.02	0.539	3.32	1.97672	4.02	3.29312		EO-N (48)	2.44344	2.79986	PP-N/PP-C	2.31288e-07	0.0335201
Un17	A5	B5	1.08	1.13	2.2	50	3.375	3.53125	3.45312	0.110485	3.29312	12591	F	18.6082	Yes			Serum-L-A05	Control	3.02	4.02		1.08	1.72438	3.08	1.97672								1.04	1.72438	2.04	1.47672	3.34	1.075	4.04	1.22563		PP-C (18)	2.24624	1.89358	PP-C/O-C	0.342288	0.505849
Un18	A6	B6	0.72	0.678	2.3	16	0.72	0.678	0.699	0.0296985	0.539	12807	M	13.3726	Yes			Serum-L-A06	Patient	1.06	2.02		1.1	0.6285	3.1	1.075								1.06	0.6285	2.06	1.48063	3.36	0.342	4.06	1.34		O-C (70)	1.95155	1.60887	EO-N/O-C	2.87729e-05	0.275591
Un19	A7	B7	1.576	1.439	6	20	1.97	1.79875	1.88438	0.121092	1.72438	12810	M	7.13699	Yes	2.13699	Yes	Serum-L-A07	Patient	1.08	1.04		1.12	0.5175	3.12	0.342								1.08	0.5175	2.08	1.08	3.38	1.5975	4.08	3.589					PP-N/O-C	1.49114e-07	0.000883776
Un20	A8	B8	0.85	0.727	6.2	16	0.85	0.727	0.7885	0.0869741	0.6285	12827	F	13.1726	Yes	0.172603	Yes	Serum-L-A08	Patient	1.1	1.06		1.14	1.47672	3.14	1.5975								1.1	0.6085	2.1	1.55775	3.4	2.70641	4.1	0.89					EO-N/PP-C	0.0803869	0.783857
Un21	A9	B9	0.708	0.647	3.4	16	0.708	0.647	0.6775	0.0431335	0.5175	12848	M	8.41644	Yes	0.416438	Yes	Serum-L-A09	Patient	1.12	1.08		1.16	0.6085	3.16	2.70641								1.12	0.857	2.12	2.501	3.42	1.22813	4.12	3.59369
Un22	A10	B10	1.066	1.029	1.6	25	1.66563	1.60781	1.63672	0.0408796	1.47672	12954	M	10.3836	Yes	1.38356		Serum-L-A10	Patient	1.14	2.04		1.18	1.48063	3.18	1.22813								1.14	1.42375	2.14	2.39319	3.44	0.5615	4.14	0.7665
Un23	A11	B11	0.822	0.715	5.5	16	0.822	0.715	0.7685	0.0756604	0.6085	13008	M	14.7014	Yes	2.70137	Yes	Serum-L-A11	Patient	1.16	1.1		1.2	0.857	3.2	0.5615								1.16	1.20938	2.16	1.58413	3.46	1.1625	4.16	0.7455
Un24	A12	B12	1.135	0.965	7.6	25	1.77344	1.50781	1.64062	0.187825	1.48063	13054	M	16.3973	Yes	1.39726		Serum-L-A12	Patient	1.18	2.06		1.22	1.42375	3.22	1.1625								1.18	1.37375	2.18	1.43663	3.48	4.93119	4.18	0.627
Un25	C1	D1	1.001	1.033	1.4	16	1.001	1.033	1.017	0.0226274	0.857	13106	M	11.6932	Yes	2.69315	Yes	Serum-L-B01	Patient	1.2	1.12		1.24	1.20938	3.24	1.34								1.2	1.38563	2.2	1.24537	3.5	8.00775	4.2	0.709
Un26	C2	D2	1.239	1.295	2.4	20	1.54875	1.61875	1.58375	0.0494975	1.42375	13107	F	12.5425	Yes		Yes	Serum-L-B02	Patient	1.22	1.14		1.26	1.37375	3.34	3.589								1.22	1.00313	2.22	2.21287	3.52	4.06712	4.22	0.78
Un27	C3	D3	1.075	1.116	1.8	20	1.34375	1.395	1.36938	0.0362392	1.20938	13108	F	30.4849	Yes	2.48493	Yes	Serum-L-B03	Patient	1.24	1.16		1.28	1.38563	3.36	0.89								1.24	0.806	2.24	2.15725	3.54	1.91166	4.24	1.76212
Un28	C4	D4	1.215	1.345	5.5	16	1.215	1.345	1.28	0.0919239	1.12	13110	F	10.7918	Yes		Yes	Serum-L-B04	Control	3.04	3.3		1.3	1.00313	3.38	3.59369								1.26	0.6235	2.26	3.45959	3.56	2.17494	4.26	1.1235
Un29	C5	D5	1.236	1.218	0.8	20	1.545	1.5225	1.53375	0.0159099	1.37375	13112	F	19.4712	Yes	2.47123	Yes	Serum-L-B05	Patient	1.26	1.18		1.32	0.806	3.4	4.93119								1.28	1.102	2.28	18.1463	3.58	1.88509	4.28	0.4305
Un30	C6	D6	1.139	1.078	2.7	20	1.42375	1.3475	1.38563	0.0539169	1.22563	13113	M	13.0521	Yes			Serum-L-B06	Control	3.06	4.04		1.34	0.6235	3.42	8.00775								1.3	2.01187	2.3	1.29975	3.6	3.64056	4.3	0.414
Un31	C7	D7	1.311	1.424	4.8	25	2.04844	2.225	2.13672	0.124849	1.97672	13115	F	9.6274	Yes		Yes	Serum-L-B07	Control	3.08	3.32		1.36	1.102	3.44	4.06712								1.32	1.0415	2.32	0.6255	3.62	0.9065	4.32	0.856
Un32	C8	D8	1.266	1.207	2.5	20	1.5825	1.50875	1.54563	0.0521491	1.38563	13116	F	12.8192	Yes	2.81918	Yes	Serum-L-B08	Patient	1.28	1.2		1.38	2.01187	3.46	1.91166								1.34	0.642	2.34	4.44787	3.64	1.13775	4.34	1.03
Un33	C9	D9	0.946	1.03	3.8	20	1.1825	1.2875	1.235	0.0742462	1.075	13117	M	10.6411	Yes		Yes	Serum-L-B09	Control	3.1	3.34		1.4	1.0415	3.48	2.17494								1.36	1.028	2.36	0.62875			4.36	1.013
Un34	C10	D10	0.922	0.939	0.8	20	1.1525	1.17375	1.16312	0.015026	1.00313	13119	M	9.01096	Yes	3.01096	Yes	Serum-L-B10	Patient	1.3	1.22		1.42	0.642	3.5	1.88509								1.38	1.09563	2.38	0.649			4.38	0.88
Un35	C11	D11	0.502	0.502	0	16	0.502	0.502	0.502	0	0.342	13120	M	10.1836	Yes		Yes	Serum-L-B11	Control	3.12	3.36		1.44	1.028	3.52	3.64056								1.4	0.746	2.4	4.79781			4.4	0.5315
Un36	C12	D12	0.932	1	3.1	16	0.932	1	0.966	0.0480833	0.806	13121	F	11.1562	Yes	1.15616	Yes	Serum-L-B12	Patient	1.32	1.24		1.46	1.09563	3.54	0.7665								1.42	0.5115	2.42	2.87437			4.42	1.48087
Un37	E1	F1	1.434	1.378	2.4	20	1.7925	1.7225	1.7575	0.0494975	1.5975	13122	F	19.6877	Yes		Yes	Serum-L-C01	Control	3.14	3.38		1.48	0.746	3.56	0.7455								1.44	0.875	2.44	1.43475			4.44	0.2305
Un38	E2	F2	1.892	1.777	5.9	25	2.95625	2.77656	2.86641	0.127058	2.70641	13123	M	17.6548	Yes		Yes	Serum-L-C02	Control	3.16	3.4		1.5	0.5115	3.58	0.627								1.46	1.46438	2.46	1.05787			4.46	1.62025
Un39	E3	F3	1.119	1.102	0.7	20	1.39875	1.3775	1.38813	0.015026	1.22813	13124	F	14.1699	Yes		Yes	Serum-L-C03	Control	3.18	3.42		1.52	0.875	3.6	0.9065								1.48	3.96031	2.48	1.46538			4.48	1.22088		PP-N, post Pandemrix narcolepsy patient				PP-C, post Pandemrix control
Un40	E4	F4	0.789	0.778	0.6	16	0.789	0.778	0.7835	0.00777817	0.6235	13125	F	14.7151	Yes	1.71507	Yes	Serum-L-C04	Patient	1.34	1.26		1.54	1.46438	3.62	0.709								1.5	0.905	2.5	1.43725			4.5	4.8765		EO-N, early onset narcolepsy				O-C, other control
Un41	E5	F5	0.758	0.685	3.9	16	0.758	0.685	0.7215	0.0516188	0.5615	13126	F	14.7151	Yes		Yes	Serum-L-C05	Control	3.2	3.44		1.56	3.96031	3.64	0.78								1.52	1.35563	2.52	1.72053			4.52	0.355
Un42	E6	F6	1.102	1.014	3.9	20	1.3775	1.2675	1.3225	0.0777817	1.1625	13127	M	16.8164	Yes		Yes	Serum-L-C06	Control	3.22	3.46		1.58	0.905	3.66	1.76212								1.54	2.04213	2.54	1.24087			4.54	1.52537
Un43	E7	F7	1.258	1.266	0.3	16	1.258	1.266	1.262	0.00565685	1.102	13128	F	14.4219	Yes	2.42192	Yes	Serum-L-C07	Patient	1.36	1.28		1.6	1.35563	3.68	1.1235								1.56	0.5785	2.56	2.89666			4.56	2.016
Un44	E8	F8	1.372	1.408	1.5	25	2.14375	2.2	2.17188	0.0397748	2.01187	13129	F	14.7068	Yes	2.70685	Yes	Serum-L-C08	Patient	1.38	1.3		1.62	2.04213	3.7	0.4305								1.58	1.19338	2.58	6.11306			4.58	0.917
Un45	E9	F9	1.214	1.189	1.1	16	1.214	1.189	1.2015	0.0176777	1.0415	13130	F	15.8904	Yes	2.89041	Yes	Serum-L-C09	Patient	1.4	1.32		1.64	0.5785	3.72	0.414								1.6	1.4715	2.6	2.049			4.6	1.1045
Un46	E10	F10	0.777	0.827	2.5	16	0.777	0.827	0.802	0.0353553	0.642	13131	M	9.2137	Yes		Yes	Serum-L-C10	Patient	1.42	1.34		1.66	1.19338	3.74	0.856								1.62	0.3835	2.62	1.37962			4.62	4.74787
Un47	E11	F11	1.199	1.177	0.9	16	1.199	1.177	1.188	0.0155563	1.028	13133	F	7.85753	Yes	2.85753	Yes	Serum-L-C11	Patient	1.44	1.36		1.68	1.4715	3.76	1.03								1.64	1.56713	2.64	0.9245			4.64	1.041
Un48	E12	F12	1.052	0.957	4.2	20	1.315	1.19625	1.25562	0.0839689	1.09563	13135	F	13.5753	Yes	2.57534	Yes	Serum-L-C12	Patient	1.46	1.38		1.7	0.3835	3.78	1.013								1.66	2.24525	2.66	2.71541			4.66	1.074
Un49	G1	H1	0.884	0.928	2.1	16	0.884	0.928	0.906	0.0311127	0.746	13136	F	.	Yes		Yes	Serum-L-D01	Patient	1.48	1.4		1.72	1.56713	3.8	0.88								1.68	0.844	2.68	0.816			4.68	1.65538
Un50	G2	H2	0.675	0.668	0.4	16	0.675	0.668	0.6715	0.00494975	0.5115	13137	F	19.389	Yes	1.38904	Yes	Serum-L-D02	Patient	1.5	1.42		1.74	2.24525	3.82	0.5315								1.7	0.646	2.7	8.61619			4.7	2.18381
Un51	G3	H3	1.021	1.049	1.3	16	1.021	1.049	1.035	0.019799	0.875	13139	F	12.6849	Yes	2.68493	Yes	Serum-L-D03	Patient	1.52	1.44		1.76	1.08	3.84	1.48087								1.72	0.5985	2.72	2.50994			4.72	1.50975
Un52	G4	H4	1.307	1.292	0.6	20	1.63375	1.615	1.62438	0.0132583	1.46438	13140	F	16.6192	Yes		Yes	Serum-L-D04	Patient	1.54	1.46		1.78	0.844	3.86	0.2305								1.74	1.01212	2.74	1.82713			4.74	1.86163
Un53	G5	H5	1.322	1.315	0.3	50	4.13125	4.10938	4.12031	0.015468	3.96031	13141	M	15.1507	Yes	2.15068	Yes	Serum-L-D05	Patient	1.56	1.48		1.8	0.646	3.26	1.62025								1.76	2.54553	2.76	2.39666			4.76	1.02912
Un54	G6	H6	1.103	1.027	3.3	16	1.103	1.027	1.065	0.0537401	0.905	13144	M	11.1041	Yes		Yes	Serum-L-D06	Patient	1.58	1.5		1.82	1.55775	3.28	1.22088								1.78	2.06288	2.78	4.16463			4.78	6.75725
Un55	G7	H7	1.26	1.165	4	20	1.575	1.45625	1.51562	0.0839689	1.35563	13146	F	15.9644	Yes		Yes	Serum-L-D07	Patient	1.6	1.52		1.84	0.5985	3.3	4.8765										2.8	2.09041			4.8	5.72131
Un56	G8	H8	1.208	1.192	0.7	20	1.51	1.49	1.5	0.0141421	1.34	13134	M	18.7425	Yes			Serum-L-D08	Control	3.24	4.06		1.86	1.01212	3.32	0.355										2.82	0.6725			4.82	7.91819
Un57	G9	H9	2.485	2.18	38.3				2.3325	0.215668	2.1725							Standard	4 μg/ml				1.88	2.501	3.88	1.52537										2.84	5.13963			4.84	1.1685
Un58	G10	H10	1.82	1.635	8.9				1.7275	0.130815	1.5675							Standard	2 μg/ml				1.9	2.39319	3.9	2.016										2.86	1.994			4.86	1.96897
Un59	G11	H11	1.091	1.041	2.2				1.066	0.0353553	0.906							Standard	1 μg/ml				1.92	1.58413	3.92	0.917										2.88	2.30447			4.88	2.754
Un60	G12	H12	0.156	0.164	1.5				0.16	0.00565685	0							Standard	0 μg/ml				1.94	1.43663	3.94	1.1045										2.9	0.924625			4.9	0.96975
																							1.96	1.24537	3.96	4.74787										2.92	1.03087			4.92	4.23069
Plate 2																							1.98	2.54553	3.98	1.041		DbID, database identity.								2.94	1.2515			4.94	1.60912
																							2	2.21287	4	1.074		F, female.												4.96	0.9265
Sample	Well	Well	Original OD#1	Original OD#2	CV	Dilution	OD#1 (1:16)	OD#2 (1:16)	Average OD (1:16)	SD (1:16)	Adjusted OD	DbID	Gender	Age	DQ0602	Interval	post/Px	Serum location	Status	X-value (P/C)	X-value (w/Px)		2.02	2.15725	4.02	1.65538		M, Male.												4.98	1.46463
Un61	A1	B1	1.261	1.147	4.9	50	3.94062	3.58438	3.7625	0.251907	3.589	14770	F	9.35342	Yes			Serum-L-E01	Control	3.34	4.16		2.04	3.45959	4.04	2.18381		DQ0602, DQ0602 positive or not.												5	1.39275
Un62	A2	B2	1.07	1.057	0.5	16	1.07	1.057	1.0635	0.00919239	0.89	14796	F	11.9534	Yes			Serum-L-E02	Control	3.36	4.18		2.06	2.06288	4.06	1.50975		Internal, month(s) from onset to blood drawn; blank, not applicable.												5.02	1.51838
Un63	A3	B3	1.214	1.197	0.8	50	3.79375	3.74063	3.76719	0.037565	3.59369	15050	F	4.22466	Yes			Serum-L-E03	Control	3.38	4.2		2.08	18.1463	4.08	1.86163		post/Px, Pandemrix® vaccined or not; blank, no.												5.04	0.8585
Un64	A4	B4	1.637	1.63	0.3	50	5.11562	5.09375	5.10469	0.015468	4.93119	15052	M	12.8767	Yes		Yes	Serum-L-E04	Control	3.4	3.48		2.1	1.29975	4.1	1.02912		Serum location, serum was alliquoted to a 96-well plate for anti-HCRTR2 autoantibody detection												5.06	4.36306
Un65	A5	B5	2.573	2.663	0	50	8.04063	8.32187	8.18125	0.198874	8.00775	15053	F	10.4849	Yes		Yes	Serum-L-E05	Control	3.42	3.5		2.12	0.6255	4.12	6.75725		X-value, X-axis value which is used for graphs in Excel.												5.08	1.59119
Un66	A6	B6	1.284	1.43	6.2	50	4.0125	4.46875	4.24062	0.322617	4.06712	15058	F	16.4411	Yes		Yes	Serum-L-E06	Control	3.44	3.52		2.14	4.44787	4.14	5.72131		X-value (P/C), X-axis value which is used for graph of patients and control in Excel. P, patient; C, control.												5.1	4.86931
Un67	A7	B7	1.343	1.326	0.7	25	2.09844	2.07187	2.08516	0.0187825	1.91166	15060	F	7.08767	Yes		Yes	Serum-L-E07	Control	3.46	3.54		2.16	0.62875	4.16	7.91819		X-value (w/Px), X-axis value which isused for graph of PP-N, EO-N, PP-C and O-C.												5.12	0.9085
Un68	A8	B8	1.412	1.424	0.5	25	2.20625	2.225	2.21563	0.0132583	2.04213	15069	M	14.6685	Yes		Yes	Serum-L-E08	Patient	1.62	1.54		2.18	0.649	4.18	1.1685		Status, diagnosis.												5.14	2.13572
Un69	A9	B9	1.568	1.438	5.7	25	2.45	2.24687	2.34844	0.143631	2.17494	15070	M	12.8356	Yes		Yes	Serum-L-E09	Control	3.48	3.56		2.2	4.79781	4.2	1.96897		Ab, antibody.												5.16	1.45962
Un70	A10	B10	1.338	1.297	1.7	25	2.09063	2.02656	2.05859	0.045299	1.88509	15071	M	9.80548	Yes		Yes	Serum-L-E10	Control	3.5	3.58		2.22	2.87437	4.22	2.754		SD, standard deviation.												5.18	1.78962
Un71	A11	B11	1.186	1.255	3	50	3.70625	3.92187	3.81406	0.15247	3.64056	15072	F	6.55068	Yes		Yes	Serum-L-E11	Control	3.52	3.6		2.24	1.43475	4.24	0.96975		CV, coefficient of variation.												5.2	5.25369
Un72	A12	B12	0.764	0.74	1.3	16	0.764	0.74	0.752	0.0169706	0.5785	15076	F	14.6493	Yes		Yes	Serum-L-E12	Patient	1.64	1.56		2.26	1.05787	4.26	4.23069		OD, optical density at 450 nm.												5.22	4.83181
Un73	C1	D1	1.123	1.064	2.6	20	1.40375	1.33	1.36688	0.0521491	1.19338	15080	F	16.1973	Yes		Yes	Serum-L-F01	Patient	1.66	1.58		2.28	1.46538	4.28	1.60912		CPM, count per minute.												5.24	1.40463
Un74	C2	D2	1.34	1.292	2	20	1.675	1.615	1.645	0.0424264	1.4715	15083	M	17.2438	Yes		Yes	Serum-L-F02	Patient	1.68	1.6		2.3	1.43725	4.3	0.9265		Cut-off, the mean + 3× SD of control samples												5.26	1.59213
Un75	C3	D3	0.93	0.95	0.9	16	0.93	0.95	0.94	0.0141421	0.7665	15084	F	26.4986	Yes			Serum-L-F03	Control	3.54	4.22		2.32	1.72053	4.32	1.46463														5.28	2.799
Un76	C4	D4	0.581	0.533	3	16	0.581	0.533	0.557	0.0339411	0.3835	15085	F	15.6301	Yes		Yes	Serum-L-F04	Patient	1.7	1.62		2.34	1.24087	4.34	1.39275														5.3	0.7505
Un77	C5	D5	1.437	1.348	3.8	20	1.79625	1.685	1.74063	0.0786656	1.56713	15087	F	18.9068	Yes		Yes	Serum-L-F05	Patient	1.72	1.64		2.36	2.89666	4.36	1.51838														5.32	1.17087
Un78	C6	D6	1.565	1.531	1.5	25	2.44531	2.39219	2.41875	0.037565	2.24525	15090	F	17.7562	Yes		Yes	Serum-L-F06	Patient	1.74	1.66		2.38	6.11306	4.38	0.8585														5.34	2.15994
Un79	C7	D7	0.916	0.922	0.3	16	0.916	0.922	0.919	0.00424264	0.7455	15133	M	11.0822	Yes			Serum-L-F07	Control	3.56	4.24		2.4	2.049	4.4	4.36306														5.36	1.4365
Un80	C8	D8	0.814	0.787	1.3	16	0.814	0.787	0.8005	0.0190919	0.627	15161	F	15.5507	Yes			Serum-L-F08	Control	3.58	4.26		2.42	1.37962	4.42	1.59119														5.38	1.74588
Un81	C9	D9	1.125	1.035	4	16	1.125	1.035	1.08	0.0636396	0.9065	15435	F	16.0712	Yes		Yes	Serum-L-F09	Control	3.6	3.62		2.44	0.9245	4.44	4.86931
Un82	C10	D10	1.255	1.252	0.1	16	1.255	1.252	1.2535	0.00212132	1.08	10814	M	12.9178	Yes	0.917808		Serum-L-F10	Patient	1.76	2.08		2.46	2.71541	4.46	1.13775
Un83	C11	D11	1.029	1.006	1	16	1.029	1.006	1.0175	0.0162635	0.844	11930	F	4.16164	Yes	1.16164	Yes	Serum-L-F11	Patient	1.78	1.68		2.48	0.816	4.48	0.9085
Un84	C12	D12	0.847	0.792	2.7	16	0.847	0.792	0.8195	0.0388909	0.646	12225	F	10.5123	Yes	0.512329	Yes	Serum-L-F12	Patient	1.8	1.7		2.5	8.61619	4.5	2.13572
Un85	E1	F1	1.148	1.068	3.5	25	1.79375	1.66875	1.73125	0.0883883	1.55775	12272	F	11.0466	Yes	2.04658		Serum-L-G01	Patient	1.82	2.1		2.52	2.50994	4.52	1.45962
Un86	E2	F2	0.689	0.855	8.4	16	0.689	0.855	0.772	0.11738	0.5985	12327	M	10.6055	Yes	1.60548	Yes	Serum-L-G02	Patient	1.84	1.72		2.54	1.82713	4.54	1.78962
Un87	E3	F3	0.942	0.955	0.6	20	1.1775	1.19375	1.18562	0.0114905	1.01212	12332	F	13.2603	Yes	1.26027	Yes	Serum-L-G03	Patient	1.86	1.74		2.56	2.39666	4.56	5.25369
Un88	E4	F4	0.879	0.886	0.3	16	0.879	0.886	0.8825	0.00494975	0.709	11400	M	18.4904	Yes			Serum-L-G04	Control	3.62	4.28		2.58	4.16463	4.58	4.83181
Un89	E5	F5	0.966	0.941	1.2	16	0.966	0.941	0.9535	0.0176777	0.78	11401	F	22.2521	Yes			Serum-L-G05	Control	3.64	4.3		2.6	2.09041	4.6	1.40463
Un90	E6	F6	1.502	1.595	4.1	20	1.8775	1.99375	1.93562	0.0822012	1.76212	11410	M	22.2082	Yes			Serum-L-G06	Control	3.66	4.32		2.62	0.6725	4.62	1.59213
Un91	E7	F7	1.25	1.344	4	16	1.25	1.344	1.297	0.066468	1.1235	11424	F	20.337	Yes			Serum-L-G07	Control	3.68	4.34		2.64	5.13963	4.64	2.799
Un92	E8	F8	0.595	0.613	1.1	16	0.595	0.613	0.604	0.0127279	0.4305	11425	F	24.1973	Yes			Serum-L-G08	Control	3.7	4.36		2.66	1.994	4.66	0.7505
Un93	E9	F9	0.582	0.593	0.7	16	0.582	0.593	0.5875	0.00777817	0.414	11428	M	29.0521	Yes			Serum-L-G09	Control	3.72	4.38		2.68	2.30447	4.68	1.17087
Un94	E10	F10	1.008	1.051	2	16	1.008	1.051	1.0295	0.0304056	0.856	11437	M	19.326	Yes			Serum-L-G10	Control	3.74	4.4		2.7	0.924625	4.7	2.15994
Un95	E11	F11	1.2	1.207	0.3	16	1.2	1.207	1.2035	0.00494975	1.03	11439	F	21.4904	Yes			Serum-L-G11	Control	3.76	4.42		2.72	1.03087	4.72	1.4365
Un96	E12	F12	1.221	1.152	2.9	16	1.221	1.152	1.1865	0.0487904	1.013	11442	F	18.0932	Yes			Serum-L-G12	Control	3.78	4.44		2.74	1.2515	4.74	1.74588
Un97	G1	H1	0.983	1.124	6.3	16	0.983	1.124	1.0535	0.0997021	0.88	11717	M	9.10411	Yes			Serum-L-H01	Control	3.8	4.46
Un98	G2	H2	0.706	0.704	0.1	16	0.706	0.704	0.705	0.00141421	0.5315	11668	M	22.4603	Yes			Serum-L-H02	Control	3.82	4.48
Un99	G3	H3	1.289	1.358	2.9	20	1.61125	1.6975	1.65437	0.060988	1.48087	11716	M	11.474	Yes			Serum-L-H03	Control	3.84	4.5
Un100	G4	H4	0.405	0.403	0.2	16	0.405	0.403	0.404	0.00141421	0.2305	11746	M	10.4795	Yes			Serum-L-H04	Control	3.86	4.52
Un101	G5	H5	1.435	1.435	0	20	1.79375	1.79375	1.79375	0	1.62025	13961	M	10.2658	Yes			Serum-L-D09	Control	3.26	4.08
Un102	G6	H6	1.131	1.1	1.4	20	1.41375	1.375	1.39438	0.0274004	1.22088	14409	F	12.7452	Yes			Serum-L-D10	Control	3.28	4.1
Un103	G7	H7	1.577	1.655	3.5	50	4.92812	5.17188	5.05	0.172357	4.8765	14450	F	22.5151	Yes			Serum-L-D11	Control	3.3	4.12
Un104	G8	H8	0.512	0.545	2.2	16	0.512	0.545	0.5285	0.0233345	0.355	14707	F	16.7863	Yes			Serum-L-D12	Control	3.32	4.14
Un105	G9	H9	2.65	2.546	0				2.598	0.0735391	2.4245							Standard	4 μg/ml
Un106	G10	H10	1.962	1.833	7				1.8975	0.0912168	1.724							Standard	2 μg/ml
Un107	G11	H11	1.148	1.145	0.1				1.1465	0.00212132	0.973							Standard	1 μg/ml
Un108	G12	H12	0.165	0.182	2.8				0.1735	0.0120208	0							Standard	0 μg/ml
Plate 3
Sample	Well	Well	Original OD#1	Original OD#2	CV	Dilution	OD#1 (1:16)	OD#2 (1:16)	Average OD (1:16)	SD (1:16)	Adjusted OD	DbID	Gender	Age	DQ0602	Interval	post/Px	Serum location	Status	X-value (P/C)	X-value (w/Px)
Un109	A1	B1	2.319	2.484	26.1				2.4015	0.116673	2.1775							Standard	4 μg/ml
Un110	A2	B2	1.702	1.922	11.1				1.812	0.155563	1.588							Standard	2 μg/ml
Un111	A3	B3	0.964	1.158	8.5				1.061	0.137179	0.837							Standard	1 μg/ml
Un112	A4	B4	0.228	0.22	1.1				0.224	0.00565685	0	DbID						Standard	0 μg/ml
Un113	A5	B5	1.392	1.407	0.7	20	1.74	1.75875	1.74937	0.0132583	1.52537	11245	F	18.6164	Yes			Serum-G-A05	Control	3.88	4.54
Un114	A6	B6	1.807	1.777	1.5	20	2.25875	2.22125	2.24	0.0265165	2.016	1677	F	18.5918	Yes			Serum-G-A06	Control	3.9	4.56
Un115	A7	B7	1.145	1.137	0.4	16	1.145	1.137	1.141	0.00565685	0.917	616	F	17.0027	Yes			Serum-G-A07	Control	3.92	4.58
Un116	A8	B8	1.356	1.301	2.4	16	1.356	1.301	1.3285	0.0388909	1.1045	4380	F	13.1836	Yes			Serum-G-A08	Control	3.94	4.6
Un117	A9	B9	1.668	1.514	6.9	50	5.2125	4.73125	4.97187	0.340295	4.74787	4400	M	18.9589	Yes			Serum-G-A09	Control	3.96	4.62
Un118	A10	B10	1.227	1.303	3.2	16	1.227	1.303	1.265	0.0537401	1.041	4405	F	18.5479	Yes			Serum-G-A10	Control	3.98	4.64
Un119	A11	B11	1.263	1.333	3	16	1.263	1.333	1.298	0.0494975	1.074	4373	M	17.7397	Yes			Serum-G-A11	Control	4	4.66
Un120	A12	B12	1.464	1.543	3.4	20	1.83	1.92875	1.87938	0.0698268	1.65538	4482	M	19.9671	Yes			Serum-G-A12	Control	4.02	4.68
Un121	C1	D1	1.576	1.506	3.1	25	2.4625	2.35312	2.40781	0.0773398	2.18381	9567	M	15.1205	Yes			Serum-G-B01	Control	4.04	4.7
Un122	C2	D2	1.353	1.421	2.9	20	1.69125	1.77625	1.73375	0.0601041	1.50975	9573	F	14.0877	Yes			Serum-G-B02	Control	4.06	4.72
Un123	C3	D3	1.724	1.764	1.9	25	2.69375	2.75625	2.725	0.0441942	2.501	9723	M	7.21918	Yes	0.219178		Serum-G-B03	Patient	1.88	2.12
Un124	C4	D4	1.688	1.649	1.8	20	2.11	2.06125	2.08563	0.0344715	1.86163	9740	M	18.2986	Yes			Serum-G-B04	Control	4.08	4.74
Un125	C5	D5	1.015	0.99	1.2	20	1.26875	1.2375	1.25312	0.0220971	1.02912	9751	F	19.126	Yes			Serum-G-B05	Control	4.1	4.76
Un126	C6	D6	1.65	1.7	2.3	25	2.57812	2.65625	2.61719	0.0552427	2.39319	9892	F	5.11507	Yes	0.115068		Serum-G-B06	Patient	1.9	2.14
Un127	C7	D7	2.228	2.24	1.1	50	6.9625	7	6.98125	0.0265165	6.75725	10024	M	12.9068	Yes			Serum-G-B07	Control	4.12	4.78
Un128	C8	D8	1.892	1.913	1.2	50	5.9125	5.97813	5.94531	0.0464039	5.72131	10284	F	20.537	Yes			Serum-G-B08	Control	4.14	4.8
Un129	C9	D9	1.435	1.458	1	20	1.79375	1.8225	1.80812	0.0203293	1.58413	10788	M	9.46575	Yes	0.465753		Serum-G-B09	Patient	1.92	2.16
Un130	C10	D10	1.345	1.312	1.4	20	1.68125	1.64	1.66063	0.0291682	1.43663	10865	M	10.2137	Yes	0.213699		Serum-G-B10	Patient	1.94	2.18
Un131	C11	D11	1.159	1.192	1.4	20	1.44875	1.49	1.46937	0.0291682	1.24537	11690	F	6.60274	Yes	0.60274		Serum-G-B11	Patient	1.96	2.2
Un132	C12	D12	1.79	1.755	1.7	25	2.79688	2.74219	2.76953	0.0386699	2.54553	11739	F	3.70137	Yes	0.70137	Yes	Serum-G-B12	Patient	1.98	1.76
Un133	E1	F1	1.863	2.036	9.8	20	2.32875	2.545	2.43687	0.152912	2.21287	12348	F	4.81644	Yes	0.816438		Serum-G-C01	Patient	2	2.22
Un134	E2	F2	1.979	1.831	8.1	20	2.47375	2.28875	2.38125	0.130815	2.15725	10701	M	49.6356	Yes	1.63562		Serum-G-C02	Patient	2.02	2.24
Un135	E3	F3	2.438	2.277	20.7	25	3.80938	3.55781	3.68359	0.177882	3.45959	12480	F	10.3589	Yes	0.358904		Serum-G-C03	Patient	2.04	2.26
Un136	E4	F4	1.871	1.788	4.2	20	2.33875	2.235	2.28688	0.0733623	2.06288	15900	F	15.4384	Yes	4.43836	Yes	Serum-G-C04	Patient	2.06	1.78
Un137	E5	F5	2.657	2.554	0	50	8.30312	7.98125	8.14219	0.2276	7.91819	10940	F	20.6795	Yes			Serum-G-C05	Control	4.16	4.82
Un138	E6	F6	1.396	1.389	0.3	16	1.396	1.389	1.3925	0.00494975	1.1685	10945	M	19.789	Yes			Serum-G-C06	Control	4.18	4.84
Un139	E7	F7	1.43	1.377	2.3	25	2.23438	2.15156	2.19297	0.0585573	1.96897	10952	F	19.6192	Yes			Serum-G-C07	Control	4.2	4.86
Un140	E8	F8	2.96	2.996	Range?	16	2.96	2.996	2.978	0.0254558	2.754	10972	M	19.6849	Yes			Serum-G-C08	Control	4.22	4.88
Un141	E9	F9	2.002	1.917	4.9	150	18.7687	17.9719	18.3703	0.563476	18.1463	12488	M	14.3836	Yes	0.383562		Serum-G-C09	Patient	2.08	2.28
Un142	E10	F10	1.224	1.214	0.4	20	1.53	1.5175	1.52375	0.00883883	1.29975	12489	M	8.18904	Yes	0.189041		Serum-G-C10	Patient	2.1	2.3
Un143	E11	F11	0.854	0.845	0.4	16	0.854	0.845	0.8495	0.00636396	0.6255	12497	M	11.4521	Yes	0.452055		Serum-G-C11	Patient	2.12	2.32
Un144	E12	F12	1.575	1.415	7	50	4.92188	4.42188	4.67188	0.353553	4.44787	12551	M	11.189	Yes	0.189041		Serum-G-C12	Patient	2.14	2.34
Un145	G1	H1	1.627	1.784	7.4	8	0.8135	0.892	0.85275	0.0555079	0.62875	14126	M	7.57534	Yes	0.575342		Serum-G-D01	Patient	2.16	2.36
Un146	G2	H2	1.757	1.735	1.1	8	0.8785	0.8675	0.873	0.00777817	0.649	14279	M	16.8247	Yes	0.824658		Serum-G-D02	Patient	2.18	2.38
Un05	G5	H5	1.517	1.656	6.2	50	4.74062	5.175	4.95781	0.30715	4.79781	14308	M	12.5397	Yes	0.539726		Serum-G-D03	Patient	2.2	2.4
Un06	G6	H6	0.956	0.986	1.3	50	2.9875	3.08125	3.03437	0.0662913	2.87437	14379	F	14.1479	Yes	0.147945		Serum-G-D04	Patient	2.22	2.42
Un149	G5	H5	1.331	1.323	0.3	20	1.66375	1.65375	1.65875	0.00707107	1.43475	14387	F	9.70411	Yes	0.70411		Serum-G-D05	Patient	2.24	2.44
Un150	G6	H6	1.035	1.016	0.8	20	1.29375	1.27	1.28187	0.0167938	1.05787	14702	M	9.40822	Yes	0.408219		Serum-G-D06	Patient	2.26	2.46
Un151	G7	H7	1.417	1.286	5.6	20	1.77125	1.6075	1.68938	0.115789	1.46538	14958	F	10.5205	Yes	0.520548		Serum-G-D07	Patient	2.28	2.48
Un152	G8	H8	1.414	1.244	7.2	20	1.7675	1.555	1.66125	0.15026	1.43725	14959	M	6.78904	Yes	0.789041		Serum-G-D08	Patient	2.3	2.5
Un153	G9	H9	1.278	1.211	2.9	25	1.99687	1.89219	1.94453	0.0740252	1.72053	14963	F	7.53973	Yes	0.539726		Serum-G-D09	Patient	2.32	2.52
Un154	G10	H10	0.993	0.917	3.5	20	1.24125	1.14625	1.19375	0.0671751	0.96975	6193	M	11.989	Yes			Serum-G-D10	Control	4.24	4.9
Un155	G11	H11	1.466	1.385	3.5	50	4.58125	4.32812	4.45469	0.178986	4.23069	1770	F	20.2438	Yes			Serum-G-D11	Control	4.26	4.92
Un156	G12	H12	1.458	1.475	0.7	20	1.8225	1.84375	1.83312	0.015026	1.60912	4632	F	10.463	Yes			Serum-G-D12	Control	4.28	4.94
Plate 4
Sample	Well	Well	Original OD#1	Original OD#2	CV	Dilution	OD#1 (1:16)	OD#2 (1:16)	Average OD (1:16)	SD (1:16)	Adjusted OD	DbID	Gender	Age	DQ0602	Interval	post/Px	Serum location	Status	X-value (P/C)	X-value (w/Px)
Un157	A1	B1	2.2	2.212	1				2.206	0.00848528	1.9925							Standard	4 μg/ml
Un158	A2	B2	1.567	1.605	1.7				1.586	0.0268701	1.3725							Standard	2 μg/ml
Un159	A3	B3	0.952	0.925	1.2				0.9385	0.0190919	0.725							Standard	1 μg/ml
Un160	A4	B4	0.223	0.204	2.6				0.2135	0.013435	0							Standard	0 μg/ml
Un161	A5	B5	1.093	1.234	6.1	20	1.36625	1.5425	1.45437	0.124628	1.24087	4629	M	16.4767	Yes	0.476712		Serum-G-E05	Patient	2.34	2.54
Un162	A6	B6	1.142	1.138	0.2	16	1.142	1.138	1.14	0.00282843	0.9265	5905	M	14.6329	Yes			Serum-G-E06	Control	4.3	4.96
Un163	A7	B7	1.318	1.367	2.1	20	1.6475	1.70875	1.67813	0.0433103	1.46463	5986	M	48.6438	Yes			Serum-G-E07	Control	4.32	4.98
Un164	A8	B8	1.262	1.308	2	20	1.5775	1.635	1.60625	0.0406586	1.39275	6160	F	8.68767	Yes			Serum-G-E08	Control	4.34	5
Un165	A9	B9	1.343	1.428	3.7	20	1.67875	1.785	1.73188	0.0751301	1.51838	7093	F	18.9644	Yes			Serum-G-E09	Control	4.36	5.02
Un166	A10	B10	1.063	1.081	0.8	16	1.063	1.081	1.072	0.0127279	0.8585	7104	F	10.8192	Yes			Serum-G-E10	Control	4.38	5.04
Un167	A11	B11	1.414	1.515	4.4	50	4.41875	4.73438	4.57656	0.223181	4.36306	9052	M	52.1096	Yes			Serum-G-E11	Control	4.4	5.06
Un168	A12	B12	1.154	1.156	0.1	25	1.80312	1.80625	1.80469	0.00220971	1.59119	9560	F	12.8438	Yes			Serum-G-E12	Control	4.42	5.08
Un169	C1	D1	1.962	2.019	3.4	25	3.06562	3.15469	3.11016	0.0629767	2.89666	11758	F	5.66301	Yes	0.663014		Serum-G-F01	Patient	2.36	2.56
Un170	C2	D2	2.002	2.047	2.8	50	6.25625	6.39688	6.32656	0.0994369	6.11306	11811	M	8.13973	Yes	0.139726		Serum-G-F02	Patient	2.38	2.58
Un171	C3	D3	1.494	1.402	4	25	2.33438	2.19062	2.2625	0.101647	2.049	4377	M	15.7507	Yes	0.750685		Serum-G-F03	Patient	2.4	2.6
Un172	C4	D4	1.284	1.265	0.8	20	1.605	1.58125	1.59312	0.0167938	1.37962	11876	F	4.33425	Yes	0.334247		Serum-G-F04	Patient	2.42	2.62
Un173	C5	D5	1.163	1.113	2.2	16	1.163	1.113	1.138	0.0353553	0.9245	12094	M	8.8274	Yes	0.827397		Serum-G-F05	Patient	2.44	2.64
Un174	C6	D6	1.888	1.861	1.4	25	2.95	2.90781	2.92891	0.0298311	2.71541	12258	M	16.3616	Yes	0.361644		Serum-G-F06	Patient	2.46	2.66
Un175	C7	D7	1.023	1.036	0.6	16	1.023	1.036	1.0295	0.00919239	0.816	12263	F	12.3151	Yes	0.315068		Serum-G-F07	Patient	2.48	2.68
Un176	C8	D8	2.771	2.88	Range?	50	8.65937	9	8.82969	0.240858	8.61619	12264	F	4.84658	Yes	0.846575		Serum-G-F08	Patient	2.5	2.7
Un177	C9	D9	1.72	1.766	2.2	25	2.6875	2.75937	2.72344	0.0508233	2.50994	12267	F	33.8603	Yes	0.860274		Serum-G-F09	Patient	2.52	2.72
Un178	C10	D10	1.324	1.288	1.5	25	2.06875	2.0125	2.04063	0.0397748	1.82713	12311	F	16.5918	Yes	0.591781		Serum-G-F10	Patient	2.54	2.74
Un179	C11	D11	1.626	1.715	4.1	25	2.54062	2.67969	2.61016	0.098332	2.39666	12336	F	7.51233	Yes	0.512329		Serum-G-F11	Patient	2.56	2.76
Un180	C12	D12	1.379	1.423	1.9	50	4.30938	4.44688	4.37813	0.0972272	4.16463	12341	M	21.737	No	0.736986		Serum-G-F12	Patient	2.58	2.78
Un181	E1	F1	2.006	0.943	47.4	25	3.13437	1.47344	2.30391	1.17446	2.09041	15165	F	27.2685	Yes	0.268493		Serum-G-G01	Patient	2.6	2.8
Un182	E2	F2	1.212	0.56	31.4	16	1.212	0.56	0.886	0.461034	0.6725	15525	M	8.40548	Yes	0.405479		Serum-G-G02	Patient	2.62	2.82
Un183	E3	F3	1.955	1.471	23.2	50	6.10938	4.59688	5.35313	1.0695	5.13963	15687	M	20.5726	Yes	5.5726		Serum-G-G03	Patient	2.64	2.84
Un184	E4	F4	1.957	1.296	30.5	50	6.11563	4.05	5.08281	1.46062	4.86931	15688	F	20.5726	Yes			Serum-G-G04	Control	4.44	5.1
Un185	E5	F5	2.474	1.058	81.5	20	3.0925	1.3225	2.2075	1.25158	1.994	15700	F	12.7699	Yes	0.769863		Serum-G-G05	Patient	2.66	2.86
Un186	E6	F6	1.418	0.744	29.9	20	1.7725	0.93	1.35125	0.595737	1.13775	15901	F	21.611	Yes		Yes	Serum-G-G06	Control	4.46	3.64
Un187	E7	F7	1.535	0.709	36.4	16	1.535	0.709	1.122	0.58407	0.9085	11313	M	20.3836	Yes			Serum-G-G07	Control	4.48	5.12
Un188	E8	F8	1.999	1.008	44.4	25	3.12344	1.575	2.34922	1.09491	2.13572	11322	F	20.1589	Yes			Serum-G-G08	Control	4.5	5.14
Un189	E9	F9	1.881	0.796	47.4	20	2.35125	0.995	1.67312	0.959014	1.45962	11324	F	20.2904	Yes			Serum-G-G09	Control	4.52	5.16
Un190	E10	F10	2.324	0.881	70.6	20	2.905	1.10125	2.00312	1.27544	1.78962	11337	M	27.1753	Yes			Serum-G-G10	Control	4.54	5.18
Un191	E11	F11	2.163	1.336	41.5	50	6.75937	4.175	5.46719	1.82743	5.25369	11363	F	20.3479	Yes			Serum-G-G11	Control	4.56	5.2
Un192	E12	F12	1.7	1.529	7.8	50	5.3125	4.77812	5.04531	0.37786	4.83181	11366	F	19.5014	Yes			Serum-G-G12	Control	4.58	5.22
Un193	G1	H1	1.585	1.638	2.4	25	2.47656	2.55937	2.51797	0.0585573	2.30447	13011	M	9.54521	Yes	0.545205		Serum-G-H01	Patient	2.68	2.88
Un194	G2	H2	0.94	0.881	2.8	20	1.175	1.10125	1.13813	0.0521491	0.924625	13033	M	0.734247	Yes			Serum-G-H02	Patient	2.7	2.9
Un195	G3	H3	1.061	0.93	5.9	20	1.32625	1.1625	1.24438	0.115789	1.03087	13072	M	11.0493	Yes	0.0493151		Serum-G-H03	Patient	2.72	2.92
Un196	G4	H4	1.368	1.221	6.2	20	1.71	1.52625	1.61813	0.129931	1.40463	13306	M	20.4603	Yes			Serum-G-H04	Control	4.6	5.24
Un197	G5	H5	1.204	1.14	2.8	20	1.505	1.425	1.465	0.0565685	1.2515	13344	M	52.2548	Yes	1.25479		Serum-G-H05	Patient	2.74	2.94
Un198	G6	H6	1.461	1.428	1.4	20	1.82625	1.785	1.80563	0.0291682	1.59213	10994	F	20.3397	Yes			Serum-G-H06	Control	4.62	5.26
Un199	G7	H7	1.934	1.922	0.6	25	3.02188	3.00312	3.0125	0.0132583	2.799	11001	M	19.874	Yes			Serum-G-H07	Control	4.64	5.28
Un200	G8	H8	0.983	0.945	1.7	16	0.983	0.945	0.964	0.0268701	0.7505	11061	M	34.2849	Yes			Serum-G-H08	Control	4.66	5.3
Un201	G9	H9	1.15	1.065	3.7	20	1.4375	1.33125	1.38437	0.0751301	1.17087	11083	M	19.0658	Yes			Serum-G-H09	Control	4.68	5.32
Un202	G10	H10	1.573	1.465	4.7	25	2.45781	2.28906	2.37344	0.119324	2.15994	11082	M	19.4986	Yes			Serum-G-H10	Control	4.7	5.34
Un203	G11	H11	1.393	1.247	6.2	20	1.74125	1.55875	1.65	0.129047	1.4365	11227	F	20.0219	Yes			Serum-G-H11	Control	4.72	5.36
Un204	G12	H12	1.643	1.492	6.7	20	2.05375	1.865	1.95938	0.133466	1.74588	11192	M	27.0548	Yes			Serum-G-H12	Control	4.74	5.38
Standard
Standard	Well	Well	Original OD#1	Original OD#2	CV	SD	Average OD	Concentration (μg/ml)
St01	A12	B12	2.435	2.541	3	0.075	2.488	5
St02	A11	B11	2.461	2.64	5	0.127	2.55	5.5
St03	A10	B10	2.217	2.561	10.2	0.243	2.389	6
St04	A9	B9	2.393	2.606	6.1	0.151	2.5	6.5
St05	A8	B8	2.244	2.496	7.5	0.178	2.37	7
St06	A7	B7	2.403	2.689	7.9	0.202	2.546	7.5
St07	A6	B6	2.357	2.698	9.6	0.242	2.527	8
St08	A5	B5	2.365	2.717	9.8	0.249	2.541	8.5
St09	A4	B4	2.492	2.768	7.4	0.195	2.63	9
St10	A3	B3	2.452	2.719	7.3	0.189	2.585	10
St11	A2	B2	2.607	2.864	6.7	0.182	2.735	12
St12	A1	B1	2.659	2.836	4.5	0.125	2.748	15
St13	C12	D12	0.015	0.001	126.1	0.01	0.008	0.063
St14	C11	D11	0.007	0.009	23.1	0.002	0.008	0.125
St15	C10	D10	0.006	0.005	6.7	0	0.005	0.25
St16	C9	D9	0.186	0.186	0	0	0.186	0.5
St17	C8	D8	0.791	0.829	3.3	0.026	0.81	1
St18	C7	D7	1.48	1.398	4	0.058	1.439	1.5
St19	C6	D6	1.681	1.726	1.9	0.032	1.704	2
St20	C5	D5	2.302	2.308	0.2	0.004	2.305	2.5
St21	C4	D4	2.357	2.324	1	0.024	2.341	3
St22	C3	D3	2.403	2.325	2.4	0.056	2.364	3.5
St23	C2	D2	2.369	2.245	3.8	0.088	2.307	4
St24	C1	D1	2.674	2.737	1.6	0.044	2.706	4.5
St25	E6	F6	0.017	0.029	34.7	0.008	0.023	0.375
St26	E5	F5	0.427	0.415	2.1	0.009	0.421	0.75
St27	E4	F4	1.288	1.209	4.5	0.056	1.249	1.25
St28	E3	F3	0.002	0.019	118.5	0.012	0.01	0
St29	E2	F2	0.007	0.018	65.7	0.008	0.013	0.016
St30	E1	F1	0.019	0.031	32.4	0.008	0.025	0.031
