# Supplementary material for: Absence of anti-hypocretin receptor 2 autoantibodies in post pandemrix narcolepsy cases
Source: PLoS One. 2017 Dec 8;12(12):e0187305. doi: 10.1371/journal.pone.0187305 (PMC5722318; doi:10.1371/journal.pone.0187305)
Supplement: S9 Table — (XLSX) [file pone.0187305.s022.xlsx]

## Sheet: Summary
Summary:

## Sheet: Spectra
Query #:z

## Sheet: Proteins
Protein Rank
