# Supplementary material for: Absence of anti-hypocretin receptor 2 autoantibodies in post pandemrix narcolepsy cases
Source: PLoS One. 2017 Dec 8;12(12):e0187305. doi: 10.1371/journal.pone.0187305 (PMC5722318; doi:10.1371/journal.pone.0187305)
Supplement: S19 Table — (XLSX) [file pone.0187305.s032.xlsx]

## Sheet: Sheet1
Peptide	Sequence	Read #1	Read #2	Average	SD	% Read #1	% Read #2	% Average	% SD	Assay date		Average (two assays)	SD (two assays)
HA143-155 146D	HDSDKGVTAACPH	14273	17065	15669	1974.24	75.8456	90.682	83.2638	10.491	02/04/2016						Average	SD
HA143-155 146N	HDSNKGVTAACPH	7752	8369	8060.5	436.285	41.1935	44.4722	42.8329	2.31838	02/04/2016					HA143-155 146N	43.7826	1.3432
Bio-EBV		19360	18277	18818.5	765.797	102.877	97.1225	100	4.06938	02/04/2016					HA143-155 146D	86.9741	5.24713
NC		1432	1344	1388	62.2254	7.60953	7.14191	7.37572	0.330661	02/04/2016					HA136-156 146N	10.7703	0.722028
HA143-155 146D	HDSDKGVTAACPH	15121	15144	15132.5	16.2635	90.6154	90.7533	90.6844	0.0974618	Repeat on 07/19/2016		86.9741	5.24713		HA136-156 146D	49.6547	3.27703
HA143-155 146N	HDSNKGVTAACPH	7293	7636	7464.5	242.538	43.7047	45.7602	44.7324	1.45345	Repeat on 07/19/2016		43.7826	1.3432		NP109-113 116I	82.7353	11.712
Bio-EBV		16284	17090	16687	569.928	97.5849	102.415	100	3.4154	Repeat on 07/19/2016					Bio-EBV	100	0.305368
NC		-150	100	-25	176.777	-0.898903	0.599269	-0.149817	1.05937	Repeat on 07/19/2016					NC	2.02909	0.246989
HA136-156 146N	KTSSWPNHDSNKGVTAACPHA	1265	1578	1421.5	221.324	10.0389	12.5228	11.2809	1.7564	07/15/2016
HA136-156 146D	KTSSWPNHDSDKGVTAACPHA	6246	5684	5965	397.394	49.5675	45.1075	47.3375	3.15367	07/15/2016
Bio-EBV		12726	12476	12601	176.777	100.992	99.008	100	1.40288	07/15/2016
NC		794	733	763.5	43.1335	6.30109	5.817	6.05904	0.342302	07/15/2016
HA136-156 146N	KTSSWPNHDSNKGVTAACPHA	1511	1720	1615.5	147.785	9.59609	10.9234	10.2597	0.938558	Repeat on 07/18/2016		10.7703	0.722028
HA136-156 146D	KTSSWPNHDSDKGVTAACPHA	8196	8171	8183.5	17.6777	52.0513	51.8925	51.9719	0.112268	Repeat on 07/18/2016		49.6547	3.27703
Bio-EBV		15780	15712	15746	48.0833	100.216	99.7841	100	0.305368	Repeat on 07/18/2016		100	0.305368
NC		347	292	319.5	38.8909	2.20373	1.85444	2.02909	0.246989	Repeat on 07/18/2016		2.02909	0.246989
NP109-113 116I	ILYDKEEIRRIWRQA	41132	41242	41187	77.7817	90.8954	91.1385	91.017	0.171886	08/11/2016					Ab, antibody.
Bio-EBV		44079	46425	45252	1658.87	97.4078	102.592	100	3.66585	08/11/2016					SD, standard deviation.
NC		1057	1775	1416	507.703	2.33581	3.92248	3.12914	1.12195	08/11/2016					CV, coefficient of variation.
NP109-113 116I	ILYDKEEIRRIWRQA	31638	34188	32913	1803.12	71.5695	77.3379	74.4537	4.07891	Repeat on 08/12/2016		82.7353	11.712		OD, optical density at 450 nm.
Bio-EBV		43331	45081	44206	1237.44	98.0206	101.979	100	2.79925	Repeat on 08/12/2016
NC		2060	2188	2124	90.5097	4.66	4.94955	4.80478	0.204745	Repeat on 08/12/2016
