# Supplementary material for: Absence of anti-hypocretin receptor 2 autoantibodies in post pandemrix narcolepsy cases
Source: PLoS One. 2017 Dec 8;12(12):e0187305. doi: 10.1371/journal.pone.0187305 (PMC5722318; doi:10.1371/journal.pone.0187305)
Supplement: S20 Table — (XLSX) [file pone.0187305.s033.xlsx]

## Sheet: Raw (Sep 1, 2016)
Depth	Name	Statistic	#Cells
	197 beads		4326
>	197 beads/293T	98.7	4271
> >	197 beads/293T/Single Cells	99.3	4242
	12385 w/PI threshold 20000 FSC 300		50000
>	12385 w/PI threshold 20000 FSC 300/293T	97.9	48973
> >	12385 w/PI threshold 20000 FSC 300/293T/Single Cells	99.4	48700
> > >	12385 w/PI threshold 20000 FSC 300/293T/Single Cells/PI, SSC-A subset	90.5	44092
> > > >	12385 w/PI threshold 20000 FSC 300/293T/Single Cells/PI, SSC-A subset/Q1: HCRTR2-GFP- , AF555+	11.9	5265
> > > >	12385 w/PI threshold 20000 FSC 300/293T/Single Cells/PI, SSC-A subset/Q2: HCRTR2-GFP+ , AF555+	6.28	2768
> > > >	12385 w/PI threshold 20000 FSC 300/293T/Single Cells/PI, SSC-A subset/Q3: HCRTR2-GFP+ , AF555-	28.2	12454
> > > >	12385 w/PI threshold 20000 FSC 300/293T/Single Cells/PI, SSC-A subset/Q4: HCRTR2-GFP- , AF555-	53.5	23605
> > >	12385 w/PI threshold 20000 FSC 300/293T/Single Cells/PI, SSC-A subset-1	90.5	44092
> > > >	12385 w/PI threshold 20000 FSC 300/293T/Single Cells/PI, SSC-A subset-1/HCRTR2-GFP+	34.2	15082
> > > > >	12385 w/PI threshold 20000 FSC 300/293T/Single Cells/PI, SSC-A subset-1/HCRTR2-GFP+/AF555+	100	15082
> > > > > >	12385 w/PI threshold 20000 FSC 300/293T/Single Cells/PI, SSC-A subset-1/HCRTR2-GFP+/AF555+	799
> > > > > >	12385 w/PI threshold 20000 FSC 300/293T/Single Cells/PI, SSC-A subset-1/HCRTR2-GFP+/AF555+	512
> > > > >	12385 w/PI threshold 20000 FSC 300/293T/Single Cells/PI, SSC-A subset-1/HCRTR2-GFP+/AF555-	0	0
> > > >	12385 w/PI threshold 20000 FSC 300/293T/Single Cells/PI, SSC-A subset-1/HCRTR2-GFP-	65.8	29010
> > > > >	12385 w/PI threshold 20000 FSC 300/293T/Single Cells/PI, SSC-A subset-1/HCRTR2-GFP-/AF555+	100	29010
> > > > > >	12385 w/PI threshold 20000 FSC 300/293T/Single Cells/PI, SSC-A subset-1/HCRTR2-GFP-/AF555+	812
> > > > > >	12385 w/PI threshold 20000 FSC 300/293T/Single Cells/PI, SSC-A subset-1/HCRTR2-GFP-/AF555+	512
> > > > >	12385 w/PI threshold 20000 FSC 300/293T/Single Cells/PI, SSC-A subset-1/HCRTR2-GFP-/AF555-	0	0
	12491 w/PI threshold 20000 FSC 300		50000
>	12491 w/PI threshold 20000 FSC 300/293T	98.1	49050
> >	12491 w/PI threshold 20000 FSC 300/293T/Single Cells	99	48572
> > >	12491 w/PI threshold 20000 FSC 300/293T/Single Cells/PI, SSC-A subset	86	41772
> > > >	12491 w/PI threshold 20000 FSC 300/293T/Single Cells/PI, SSC-A subset/Q1: HCRTR2-GFP- , AF555+	6.77	2827
> > > >	12491 w/PI threshold 20000 FSC 300/293T/Single Cells/PI, SSC-A subset/Q2: HCRTR2-GFP+ , AF555+	4.66	1947
> > > >	12491 w/PI threshold 20000 FSC 300/293T/Single Cells/PI, SSC-A subset/Q3: HCRTR2-GFP+ , AF555-	32.8	13720
> > > >	12491 w/PI threshold 20000 FSC 300/293T/Single Cells/PI, SSC-A subset/Q4: HCRTR2-GFP- , AF555-	55.7	23278
> > >	12491 w/PI threshold 20000 FSC 300/293T/Single Cells/PI, SSC-A subset-1	86	41772
> > > >	12491 w/PI threshold 20000 FSC 300/293T/Single Cells/PI, SSC-A subset-1/HCRTR2-GFP+	37.2	15542
> > > > >	12491 w/PI threshold 20000 FSC 300/293T/Single Cells/PI, SSC-A subset-1/HCRTR2-GFP+/AF555+	100	15542
> > > > > >	12491 w/PI threshold 20000 FSC 300/293T/Single Cells/PI, SSC-A subset-1/HCRTR2-GFP+/AF555+	666
> > > > > >	12491 w/PI threshold 20000 FSC 300/293T/Single Cells/PI, SSC-A subset-1/HCRTR2-GFP+/AF555+	448
> > > > >	12491 w/PI threshold 20000 FSC 300/293T/Single Cells/PI, SSC-A subset-1/HCRTR2-GFP+/AF555-	0	0
> > > >	12491 w/PI threshold 20000 FSC 300/293T/Single Cells/PI, SSC-A subset-1/HCRTR2-GFP-	62.8	26230
> > > > >	12491 w/PI threshold 20000 FSC 300/293T/Single Cells/PI, SSC-A subset-1/HCRTR2-GFP-/AF555+	100	26230
> > > > > >	12491 w/PI threshold 20000 FSC 300/293T/Single Cells/PI, SSC-A subset-1/HCRTR2-GFP-/AF555+	622
> > > > > >	12491 w/PI threshold 20000 FSC 300/293T/Single Cells/PI, SSC-A subset-1/HCRTR2-GFP-/AF555+	448
> > > > >	12491 w/PI threshold 20000 FSC 300/293T/Single Cells/PI, SSC-A subset-1/HCRTR2-GFP-/AF555-	0	0
	12494 w/PI threshold 20000 FSC 300		50000
>	12494 w/PI threshold 20000 FSC 300/293T	98.3	49148
> >	12494 w/PI threshold 20000 FSC 300/293T/Single Cells	99.1	48728
> > >	12494 w/PI threshold 20000 FSC 300/293T/Single Cells/PI, SSC-A subset	84.5	41189
> > > >	12494 w/PI threshold 20000 FSC 300/293T/Single Cells/PI, SSC-A subset/Q1: HCRTR2-GFP- , AF555+	23.9	9840
> > > >	12494 w/PI threshold 20000 FSC 300/293T/Single Cells/PI, SSC-A subset/Q2: HCRTR2-GFP+ , AF555+	14.6	5994
> > > >	12494 w/PI threshold 20000 FSC 300/293T/Single Cells/PI, SSC-A subset/Q3: HCRTR2-GFP+ , AF555-	23.4	9656
> > > >	12494 w/PI threshold 20000 FSC 300/293T/Single Cells/PI, SSC-A subset/Q4: HCRTR2-GFP- , AF555-	38.1	15699
> > >	12494 w/PI threshold 20000 FSC 300/293T/Single Cells/PI, SSC-A subset-1	84.5	41189
> > > >	12494 w/PI threshold 20000 FSC 300/293T/Single Cells/PI, SSC-A subset-1/HCRTR2-GFP+	37.7	15524
> > > > >	12494 w/PI threshold 20000 FSC 300/293T/Single Cells/PI, SSC-A subset-1/HCRTR2-GFP+/AF555+	100	15524
> > > > > >	12494 w/PI threshold 20000 FSC 300/293T/Single Cells/PI, SSC-A subset-1/HCRTR2-GFP+/AF555+	1308
> > > > > >	12494 w/PI threshold 20000 FSC 300/293T/Single Cells/PI, SSC-A subset-1/HCRTR2-GFP+/AF555+	896
> > > > >	12494 w/PI threshold 20000 FSC 300/293T/Single Cells/PI, SSC-A subset-1/HCRTR2-GFP+/AF555-	0	0
> > > >	12494 w/PI threshold 20000 FSC 300/293T/Single Cells/PI, SSC-A subset-1/HCRTR2-GFP-	62.3	25665
> > > > >	12494 w/PI threshold 20000 FSC 300/293T/Single Cells/PI, SSC-A subset-1/HCRTR2-GFP-/AF555+	100	25665
> > > > > >	12494 w/PI threshold 20000 FSC 300/293T/Single Cells/PI, SSC-A subset-1/HCRTR2-GFP-/AF555+	1351
> > > > > >	12494 w/PI threshold 20000 FSC 300/293T/Single Cells/PI, SSC-A subset-1/HCRTR2-GFP-/AF555+	960
> > > > >	12494 w/PI threshold 20000 FSC 300/293T/Single Cells/PI, SSC-A subset-1/HCRTR2-GFP-/AF555-	0	0
	12591 w/PI threshold 20000 FSC 300		50000
>	12591 w/PI threshold 20000 FSC 300/293T	98.3	49172
> >	12591 w/PI threshold 20000 FSC 300/293T/Single Cells	99.2	48800
> > >	12591 w/PI threshold 20000 FSC 300/293T/Single Cells/PI, SSC-A subset	84	40972
> > > >	12591 w/PI threshold 20000 FSC 300/293T/Single Cells/PI, SSC-A subset/Q1: HCRTR2-GFP- , AF555+	9.67	3963
> > > >	12591 w/PI threshold 20000 FSC 300/293T/Single Cells/PI, SSC-A subset/Q2: HCRTR2-GFP+ , AF555+	5.22	2137
> > > >	12591 w/PI threshold 20000 FSC 300/293T/Single Cells/PI, SSC-A subset/Q3: HCRTR2-GFP+ , AF555-	30.8	12639
> > > >	12591 w/PI threshold 20000 FSC 300/293T/Single Cells/PI, SSC-A subset/Q4: HCRTR2-GFP- , AF555-	54.3	22233
> > >	12591 w/PI threshold 20000 FSC 300/293T/Single Cells/PI, SSC-A subset-1	84	40972
> > > >	12591 w/PI threshold 20000 FSC 300/293T/Single Cells/PI, SSC-A subset-1/HCRTR2-GFP+	35.8	14653
> > > > >	12591 w/PI threshold 20000 FSC 300/293T/Single Cells/PI, SSC-A subset-1/HCRTR2-GFP+/AF555+	100	14653
> > > > > >	12591 w/PI threshold 20000 FSC 300/293T/Single Cells/PI, SSC-A subset-1/HCRTR2-GFP+/AF555+	735
> > > > > >	12591 w/PI threshold 20000 FSC 300/293T/Single Cells/PI, SSC-A subset-1/HCRTR2-GFP+/AF555+	512
> > > > >	12591 w/PI threshold 20000 FSC 300/293T/Single Cells/PI, SSC-A subset-1/HCRTR2-GFP+/AF555-	0	0
> > > >	12591 w/PI threshold 20000 FSC 300/293T/Single Cells/PI, SSC-A subset-1/HCRTR2-GFP-	64.2	26319
> > > > >	12591 w/PI threshold 20000 FSC 300/293T/Single Cells/PI, SSC-A subset-1/HCRTR2-GFP-/AF555+	100	26319
> > > > > >	12591 w/PI threshold 20000 FSC 300/293T/Single Cells/PI, SSC-A subset-1/HCRTR2-GFP-/AF555+	769
> > > > > >	12591 w/PI threshold 20000 FSC 300/293T/Single Cells/PI, SSC-A subset-1/HCRTR2-GFP-/AF555+	576
> > > > >	12591 w/PI threshold 20000 FSC 300/293T/Single Cells/PI, SSC-A subset-1/HCRTR2-GFP-/AF555-	0	0
>	12644/293T	51.6	51648
> >	12644/293T/Single Cells	98.8	51035
> > >	12644/293T/Single Cells/PI, SSC-A subset	96.1	49065
> > > >	12644/293T/Single Cells/PI, SSC-A subset/Q1: HCRTR2-GFP- , AF555+	2.4	1180
> > > >	12644/293T/Single Cells/PI, SSC-A subset/Q2: HCRTR2-GFP+ , AF555+	11.8	5797
> > > >	12644/293T/Single Cells/PI, SSC-A subset/Q3: HCRTR2-GFP+ , AF555-	4.16	2039
> > > >	12644/293T/Single Cells/PI, SSC-A subset/Q4: HCRTR2-GFP- , AF555-	81.6	40049
> > >	12644/293T/Single Cells/PI, SSC-A subset-1	95.4	48665
> > > >	12644/293T/Single Cells/PI, SSC-A subset-1/HCRTR2-GFP+	16.3	7945
> > > > >	12644/293T/Single Cells/PI, SSC-A subset-1/HCRTR2-GFP+/AF555+	100	7945
> > > > > >	12644/293T/Single Cells/PI, SSC-A subset-1/HCRTR2-GFP+/AF555+	2158
> > > > > >	12644/293T/Single Cells/PI, SSC-A subset-1/HCRTR2-GFP+/AF555+	1662
> > > > >	12644/293T/Single Cells/PI, SSC-A subset-1/HCRTR2-GFP+/AF555-	0	0
> > > >	12644/293T/Single Cells/PI, SSC-A subset-1/HCRTR2-GFP-	83.7	40720
> > > > >	12644/293T/Single Cells/PI, SSC-A subset-1/HCRTR2-GFP-/AF555+	100	40720
> > > > > >	12644/293T/Single Cells/PI, SSC-A subset-1/HCRTR2-GFP-/AF555+	465
> > > > > >	12644/293T/Single Cells/PI, SSC-A subset-1/HCRTR2-GFP-/AF555+	438
> > > > >	12644/293T/Single Cells/PI, SSC-A subset-1/HCRTR2-GFP-/AF555-	0	0
	12807 w/PI threshold 20000 FSC 300		50000
>	12807 w/PI threshold 20000 FSC 300/293T	98.4	49195
> >	12807 w/PI threshold 20000 FSC 300/293T/Single Cells	99.2	48793
> > >	12807 w/PI threshold 20000 FSC 300/293T/Single Cells/PI, SSC-A subset	83.1	40544
> > > >	12807 w/PI threshold 20000 FSC 300/293T/Single Cells/PI, SSC-A subset/Q1: HCRTR2-GFP- , AF555+	16.5	6695
> > > >	12807 w/PI threshold 20000 FSC 300/293T/Single Cells/PI, SSC-A subset/Q2: HCRTR2-GFP+ , AF555+	8.81	3570
> > > >	12807 w/PI threshold 20000 FSC 300/293T/Single Cells/PI, SSC-A subset/Q3: HCRTR2-GFP+ , AF555-	27.1	10973
> > > >	12807 w/PI threshold 20000 FSC 300/293T/Single Cells/PI, SSC-A subset/Q4: HCRTR2-GFP- , AF555-	47.6	19306
> > >	12807 w/PI threshold 20000 FSC 300/293T/Single Cells/PI, SSC-A subset-1	83.1	40544
> > > >	12807 w/PI threshold 20000 FSC 300/293T/Single Cells/PI, SSC-A subset-1/HCRTR2-GFP+	35.6	14422
> > > > >	12807 w/PI threshold 20000 FSC 300/293T/Single Cells/PI, SSC-A subset-1/HCRTR2-GFP+/AF555+	100	14422
> > > > > >	12807 w/PI threshold 20000 FSC 300/293T/Single Cells/PI, SSC-A subset-1/HCRTR2-GFP+/AF555+	987
> > > > > >	12807 w/PI threshold 20000 FSC 300/293T/Single Cells/PI, SSC-A subset-1/HCRTR2-GFP+/AF555+	640
> > > > >	12807 w/PI threshold 20000 FSC 300/293T/Single Cells/PI, SSC-A subset-1/HCRTR2-GFP+/AF555-	0	0
> > > >	12807 w/PI threshold 20000 FSC 300/293T/Single Cells/PI, SSC-A subset-1/HCRTR2-GFP-	64.4	26122
> > > > >	12807 w/PI threshold 20000 FSC 300/293T/Single Cells/PI, SSC-A subset-1/HCRTR2-GFP-/AF555+	100	26122
> > > > > >	12807 w/PI threshold 20000 FSC 300/293T/Single Cells/PI, SSC-A subset-1/HCRTR2-GFP-/AF555+	1029
> > > > > >	12807 w/PI threshold 20000 FSC 300/293T/Single Cells/PI, SSC-A subset-1/HCRTR2-GFP-/AF555+	640
> > > > >	12807 w/PI threshold 20000 FSC 300/293T/Single Cells/PI, SSC-A subset-1/HCRTR2-GFP-/AF555-	0	0
	12810 w/PI threshold 20000 FSC 300		50000
>	12810 w/PI threshold 20000 FSC 300/293T	98.2	49111
> >	12810 w/PI threshold 20000 FSC 300/293T/Single Cells	99.3	48745
> > >	12810 w/PI threshold 20000 FSC 300/293T/Single Cells/PI, SSC-A subset	83.3	40593
> > > >	12810 w/PI threshold 20000 FSC 300/293T/Single Cells/PI, SSC-A subset/Q1: HCRTR2-GFP- , AF555+	9.14	3710
> > > >	12810 w/PI threshold 20000 FSC 300/293T/Single Cells/PI, SSC-A subset/Q2: HCRTR2-GFP+ , AF555+	4.38	1780
> > > >	12810 w/PI threshold 20000 FSC 300/293T/Single Cells/PI, SSC-A subset/Q3: HCRTR2-GFP+ , AF555-	29.8	12105
> > > >	12810 w/PI threshold 20000 FSC 300/293T/Single Cells/PI, SSC-A subset/Q4: HCRTR2-GFP- , AF555-	56.7	22998
> > >	12810 w/PI threshold 20000 FSC 300/293T/Single Cells/PI, SSC-A subset-1	83.3	40593
> > > >	12810 w/PI threshold 20000 FSC 300/293T/Single Cells/PI, SSC-A subset-1/HCRTR2-GFP+	33.9	13761
> > > > >	12810 w/PI threshold 20000 FSC 300/293T/Single Cells/PI, SSC-A subset-1/HCRTR2-GFP+/AF555+	100	13761
> > > > > >	12810 w/PI threshold 20000 FSC 300/293T/Single Cells/PI, SSC-A subset-1/HCRTR2-GFP+/AF555+	698
> > > > > >	12810 w/PI threshold 20000 FSC 300/293T/Single Cells/PI, SSC-A subset-1/HCRTR2-GFP+/AF555+	512
> > > > >	12810 w/PI threshold 20000 FSC 300/293T/Single Cells/PI, SSC-A subset-1/HCRTR2-GFP+/AF555-	0	0
> > > >	12810 w/PI threshold 20000 FSC 300/293T/Single Cells/PI, SSC-A subset-1/HCRTR2-GFP-	66.1	26832
> > > > >	12810 w/PI threshold 20000 FSC 300/293T/Single Cells/PI, SSC-A subset-1/HCRTR2-GFP-/AF555+	100	26832
> > > > > >	12810 w/PI threshold 20000 FSC 300/293T/Single Cells/PI, SSC-A subset-1/HCRTR2-GFP-/AF555+	736
> > > > > >	12810 w/PI threshold 20000 FSC 300/293T/Single Cells/PI, SSC-A subset-1/HCRTR2-GFP-/AF555+	576
> > > > >	12810 w/PI threshold 20000 FSC 300/293T/Single Cells/PI, SSC-A subset-1/HCRTR2-GFP-/AF555-	0	0
	15688 w/PI		50000
>	15688 w/PI/293T	17.2	8589
> >	15688 w/PI/293T/Single Cells	96.6	8294
> > >	15688 w/PI/293T/Single Cells/PI, SSC-A subset	18.5	1536
> > >	15688 w/PI/293T/Single Cells/PI, SSC-A subset-1	21.7	1796
> > > >	15688 w/PI/293T/Single Cells/PI, SSC-A subset-1/HCRTR2-GFP+	0.22	4
> > > > >	15688 w/PI/293T/Single Cells/PI, SSC-A subset-1/HCRTR2-GFP+/AF555+	100	4
> > > > > >	15688 w/PI/293T/Single Cells/PI, SSC-A subset-1/HCRTR2-GFP+/AF555+	352
> > > > > >	15688 w/PI/293T/Single Cells/PI, SSC-A subset-1/HCRTR2-GFP+/AF555+	0
> > > > >	15688 w/PI/293T/Single Cells/PI, SSC-A subset-1/HCRTR2-GFP+/AF555-	0	0
> > > >	15688 w/PI/293T/Single Cells/PI, SSC-A subset-1/HCRTR2-GFP-	99.8	1792
> > > > >	15688 w/PI/293T/Single Cells/PI, SSC-A subset-1/HCRTR2-GFP-/AF555+	100	1792
> > > > > >	15688 w/PI/293T/Single Cells/PI, SSC-A subset-1/HCRTR2-GFP-/AF555+	463
> > > > > >	15688 w/PI/293T/Single Cells/PI, SSC-A subset-1/HCRTR2-GFP-/AF555+	128
> > > > >	15688 w/PI/293T/Single Cells/PI, SSC-A subset-1/HCRTR2-GFP-/AF555-	0	0
>	15688 w/PI/Lymphocytes	54.2	27118
> >	15688 w/PI/Lymphocytes/Single Cells	99.7	27045
> > >	15688 w/PI/Lymphocytes/Single Cells/PI, SSC-A subset	95.3	25781
> > > >	15688 w/PI/Lymphocytes/Single Cells/PI, SSC-A subset/Q1: HCRTR2-GFP- , AF555+	0	0
> > > >	15688 w/PI/Lymphocytes/Single Cells/PI, SSC-A subset/Q2: HCRTR2-GFP+ , AF555+	0	0
> > > >	15688 w/PI/Lymphocytes/Single Cells/PI, SSC-A subset/Q3: HCRTR2-GFP+ , AF555-	0	0
> > > >	15688 w/PI/Lymphocytes/Single Cells/PI, SSC-A subset/Q4: HCRTR2-GFP- , AF555-	100	25781
> > >	15688 w/PI/Lymphocytes/Single Cells/PI, SSC-A subset-1	95.3	25781
	FITC Stained Control		2295
>	FITC Stained Control/293T	98.4	2258
> >	FITC Stained Control/293T/Single Cells	98.1	2215
	HCRTR2-GFP w/PI threshold 5000 FSC 350		50000
>	HCRTR2-GFP w/PI threshold 5000 FSC 350/293T	83	41520
> >	HCRTR2-GFP w/PI threshold 5000 FSC 350/293T/Single Cells	90.3	37480
> > >	HCRTR2-GFP w/PI threshold 5000 FSC 350/293T/Single Cells/PI, SSC-A subset	62.4	23372
> > > >	HCRTR2-GFP w/PI threshold 5000 FSC 350/293T/Single Cells/PI, SSC-A subset/Q1: HCRTR2-GFP- , AF555+	0.00428	1
> > > >	HCRTR2-GFP w/PI threshold 5000 FSC 350/293T/Single Cells/PI, SSC-A subset/Q2: HCRTR2-GFP+ , AF555+	0.00428	1
> > > >	HCRTR2-GFP w/PI threshold 5000 FSC 350/293T/Single Cells/PI, SSC-A subset/Q3: HCRTR2-GFP+ , AF555-	39.1	9145
> > > >	HCRTR2-GFP w/PI threshold 5000 FSC 350/293T/Single Cells/PI, SSC-A subset/Q4: HCRTR2-GFP- , AF555-	60.9	14225
> > >	HCRTR2-GFP w/PI threshold 5000 FSC 350/293T/Single Cells/PI, SSC-A subset-1	62.4	23372
> > > >	HCRTR2-GFP w/PI threshold 5000 FSC 350/293T/Single Cells/PI, SSC-A subset-1/HCRTR2-GFP+	38.8	9069
> > > > >	HCRTR2-GFP w/PI threshold 5000 FSC 350/293T/Single Cells/PI, SSC-A subset-1/HCRTR2-GFP+/AF555+	100	9069
> > > > > >	HCRTR2-GFP w/PI threshold 5000 FSC 350/293T/Single Cells/PI, SSC-A subset-1/HCRTR2-GFP+/AF555+	93.2
> > > > > >	HCRTR2-GFP w/PI threshold 5000 FSC 350/293T/Single Cells/PI, SSC-A subset-1/HCRTR2-GFP+/AF555+	64
> > > > >	HCRTR2-GFP w/PI threshold 5000 FSC 350/293T/Single Cells/PI, SSC-A subset-1/HCRTR2-GFP+/AF555-	0	0
> > > >	HCRTR2-GFP w/PI threshold 5000 FSC 350/293T/Single Cells/PI, SSC-A subset-1/HCRTR2-GFP-	61.2	14303
> > > > >	HCRTR2-GFP w/PI threshold 5000 FSC 350/293T/Single Cells/PI, SSC-A subset-1/HCRTR2-GFP-/AF555+	100	14303
> > > > > >	HCRTR2-GFP w/PI threshold 5000 FSC 350/293T/Single Cells/PI, SSC-A subset-1/HCRTR2-GFP-/AF555+	114
> > > > > >	HCRTR2-GFP w/PI threshold 5000 FSC 350/293T/Single Cells/PI, SSC-A subset-1/HCRTR2-GFP-/AF555+	128
> > > > >	HCRTR2-GFP w/PI threshold 5000 FSC 350/293T/Single Cells/PI, SSC-A subset-1/HCRTR2-GFP-/AF555-	0	0
	HCRTR2-GFP w/PI threshold 20000 FSC 300		50000
>	HCRTR2-GFP w/PI threshold 20000 FSC 300/293T	98	49008
> >	HCRTR2-GFP w/PI threshold 20000 FSC 300/293T/Single Cells	99.4	48698
> > >	HCRTR2-GFP w/PI threshold 20000 FSC 300/293T/Single Cells/PI, SSC-A subset	89.9	43799
> > > >	HCRTR2-GFP w/PI threshold 20000 FSC 300/293T/Single Cells/PI, SSC-A subset/Q1: HCRTR2-GFP- , AF555+	0	0
> > > >	HCRTR2-GFP w/PI threshold 20000 FSC 300/293T/Single Cells/PI, SSC-A subset/Q2: HCRTR2-GFP+ , AF555+	0.00457	2
> > > >	HCRTR2-GFP w/PI threshold 20000 FSC 300/293T/Single Cells/PI, SSC-A subset/Q3: HCRTR2-GFP+ , AF555-	38.7	16961
> > > >	HCRTR2-GFP w/PI threshold 20000 FSC 300/293T/Single Cells/PI, SSC-A subset/Q4: HCRTR2-GFP- , AF555-	61.3	26836
> > >	HCRTR2-GFP w/PI threshold 20000 FSC 300/293T/Single Cells/PI, SSC-A subset-1	89.9	43799
> > > >	HCRTR2-GFP w/PI threshold 20000 FSC 300/293T/Single Cells/PI, SSC-A subset-1/HCRTR2-GFP+	38.4	16819
> > > > >	HCRTR2-GFP w/PI threshold 20000 FSC 300/293T/Single Cells/PI, SSC-A subset-1/HCRTR2-GFP+/AF555+	100	16819
> > > > > >	HCRTR2-GFP w/PI threshold 20000 FSC 300/293T/Single Cells/PI, SSC-A subset-1/HCRTR2-GFP+/AF555+	78.7
> > > > > >	HCRTR2-GFP w/PI threshold 20000 FSC 300/293T/Single Cells/PI, SSC-A subset-1/HCRTR2-GFP+/AF555+	64
> > > > >	HCRTR2-GFP w/PI threshold 20000 FSC 300/293T/Single Cells/PI, SSC-A subset-1/HCRTR2-GFP+/AF555-	0	0
> > > >	HCRTR2-GFP w/PI threshold 20000 FSC 300/293T/Single Cells/PI, SSC-A subset-1/HCRTR2-GFP-	61.6	26980
> > > > >	HCRTR2-GFP w/PI threshold 20000 FSC 300/293T/Single Cells/PI, SSC-A subset-1/HCRTR2-GFP-/AF555+	100	26980
> > > > > >	HCRTR2-GFP w/PI threshold 20000 FSC 300/293T/Single Cells/PI, SSC-A subset-1/HCRTR2-GFP-/AF555+	101
> > > > > >	HCRTR2-GFP w/PI threshold 20000 FSC 300/293T/Single Cells/PI, SSC-A subset-1/HCRTR2-GFP-/AF555+	64
> > > > >	HCRTR2-GFP w/PI threshold 20000 FSC 300/293T/Single Cells/PI, SSC-A subset-1/HCRTR2-GFP-/AF555-	0	0
	PE Stained Control		2054
	PE-Cy5 Stained Control		2302
	Unstained Control		2075
	goat only 2nd w/PI threshold 20000 FSC 300		50000
>	goat only 2nd w/PI threshold 20000 FSC 300/293T	98.5	49226
> >	goat only 2nd w/PI threshold 20000 FSC 300/293T/Single Cells	99.2	48845
> > >	goat only 2nd w/PI threshold 20000 FSC 300/293T/Single Cells/PI, SSC-A subset	88.1	43033
> > > >	goat only 2nd w/PI threshold 20000 FSC 300/293T/Single Cells/PI, SSC-A subset/Q1: HCRTR2-GFP- , AF555+	0.12	52
> > > >	goat only 2nd w/PI threshold 20000 FSC 300/293T/Single Cells/PI, SSC-A subset/Q2: HCRTR2-GFP+ , AF555+	0.079	34
> > > >	goat only 2nd w/PI threshold 20000 FSC 300/293T/Single Cells/PI, SSC-A subset/Q3: HCRTR2-GFP+ , AF555-	38.4	16506
> > > >	goat only 2nd w/PI threshold 20000 FSC 300/293T/Single Cells/PI, SSC-A subset/Q4: HCRTR2-GFP- , AF555-	61.4	26441
> > >	goat only 2nd w/PI threshold 20000 FSC 300/293T/Single Cells/PI, SSC-A subset-1	88.1	43033
> > > >	goat only 2nd w/PI threshold 20000 FSC 300/293T/Single Cells/PI, SSC-A subset-1/HCRTR2-GFP+	38.1	16391
> > > > >	goat only 2nd w/PI threshold 20000 FSC 300/293T/Single Cells/PI, SSC-A subset-1/HCRTR2-GFP+/AF555+	100	16391
> > > > > >	goat only 2nd w/PI threshold 20000 FSC 300/293T/Single Cells/PI, SSC-A subset-1/HCRTR2-GFP+/AF555+	109
> > > > > >	goat only 2nd w/PI threshold 20000 FSC 300/293T/Single Cells/PI, SSC-A subset-1/HCRTR2-GFP+/AF555+	64
> > > > >	goat only 2nd w/PI threshold 20000 FSC 300/293T/Single Cells/PI, SSC-A subset-1/HCRTR2-GFP+/AF555-	0	0
> > > >	goat only 2nd w/PI threshold 20000 FSC 300/293T/Single Cells/PI, SSC-A subset-1/HCRTR2-GFP-	61.9	26642
> > > > >	goat only 2nd w/PI threshold 20000 FSC 300/293T/Single Cells/PI, SSC-A subset-1/HCRTR2-GFP-/AF555+	100	26642
> > > > > >	goat only 2nd w/PI threshold 20000 FSC 300/293T/Single Cells/PI, SSC-A subset-1/HCRTR2-GFP-/AF555+	130
> > > > > >	goat only 2nd w/PI threshold 20000 FSC 300/293T/Single Cells/PI, SSC-A subset-1/HCRTR2-GFP-/AF555+	128
> > > > >	goat only 2nd w/PI threshold 20000 FSC 300/293T/Single Cells/PI, SSC-A subset-1/HCRTR2-GFP-/AF555-	0	0
	goat 1/20 w/PI threshold 20000 FSC 300		50000
>	goat 1/20 w/PI threshold 20000 FSC 300/293T	98.2	49083
> >	goat 1/20 w/PI threshold 20000 FSC 300/293T/Single Cells	99	48587
> > >	goat 1/20 w/PI threshold 20000 FSC 300/293T/Single Cells/PI, SSC-A subset	53.5	26015
> > > >	goat 1/20 w/PI threshold 20000 FSC 300/293T/Single Cells/PI, SSC-A subset/Q1: HCRTR2-GFP- , AF555+	17	4416
> > > >	goat 1/20 w/PI threshold 20000 FSC 300/293T/Single Cells/PI, SSC-A subset/Q2: HCRTR2-GFP+ , AF555+	9.96	2591
> > > >	goat 1/20 w/PI threshold 20000 FSC 300/293T/Single Cells/PI, SSC-A subset/Q3: HCRTR2-GFP+ , AF555-	0.32	83
> > > >	goat 1/20 w/PI threshold 20000 FSC 300/293T/Single Cells/PI, SSC-A subset/Q4: HCRTR2-GFP- , AF555-	72.7	18925
> > >	goat 1/20 w/PI threshold 20000 FSC 300/293T/Single Cells/PI, SSC-A subset-1	53.5	26015
> > > >	goat 1/20 w/PI threshold 20000 FSC 300/293T/Single Cells/PI, SSC-A subset-1/HCRTR2-GFP+	9.8	2550
> > > > >	goat 1/20 w/PI threshold 20000 FSC 300/293T/Single Cells/PI, SSC-A subset-1/HCRTR2-GFP+/AF555+	100	2550
> > > > > >	goat 1/20 w/PI threshold 20000 FSC 300/293T/Single Cells/PI, SSC-A subset-1/HCRTR2-GFP+/AF555+	9977
> > > > > >	goat 1/20 w/PI threshold 20000 FSC 300/293T/Single Cells/PI, SSC-A subset-1/HCRTR2-GFP+/AF555+	9984
> > > > >	goat 1/20 w/PI threshold 20000 FSC 300/293T/Single Cells/PI, SSC-A subset-1/HCRTR2-GFP+/AF555-	0	0
> > > >	goat 1/20 w/PI threshold 20000 FSC 300/293T/Single Cells/PI, SSC-A subset-1/HCRTR2-GFP-	90.2	23465
> > > > >	goat 1/20 w/PI threshold 20000 FSC 300/293T/Single Cells/PI, SSC-A subset-1/HCRTR2-GFP-/AF555+	100	23465
> > > > > >	goat 1/20 w/PI threshold 20000 FSC 300/293T/Single Cells/PI, SSC-A subset-1/HCRTR2-GFP-/AF555+	856
> > > > > >	goat 1/20 w/PI threshold 20000 FSC 300/293T/Single Cells/PI, SSC-A subset-1/HCRTR2-GFP-/AF555+	256
> > > > >	goat 1/20 w/PI threshold 20000 FSC 300/293T/Single Cells/PI, SSC-A subset-1/HCRTR2-GFP-/AF555-	0	0
	goat 1/100 w/PI threshold 20000 FSC 300		50000
>	goat 1/100 w/PI threshold 20000 FSC 300/293T	98.3	49141
> >	goat 1/100 w/PI threshold 20000 FSC 300/293T/Single Cells	99.1	48682
> > >	goat 1/100 w/PI threshold 20000 FSC 300/293T/Single Cells/PI, SSC-A subset	75.2	36619
> > > >	goat 1/100 w/PI threshold 20000 FSC 300/293T/Single Cells/PI, SSC-A subset/Q1: HCRTR2-GFP- , AF555+	0.66	243
> > > >	goat 1/100 w/PI threshold 20000 FSC 300/293T/Single Cells/PI, SSC-A subset/Q2: HCRTR2-GFP+ , AF555+	30.1	11005
> > > >	goat 1/100 w/PI threshold 20000 FSC 300/293T/Single Cells/PI, SSC-A subset/Q3: HCRTR2-GFP+ , AF555-	2.54	931
> > > >	goat 1/100 w/PI threshold 20000 FSC 300/293T/Single Cells/PI, SSC-A subset/Q4: HCRTR2-GFP- , AF555-	66.7	24440
> > >	goat 1/100 w/PI threshold 20000 FSC 300/293T/Single Cells/PI, SSC-A subset-1	75.2	36619
> > > >	goat 1/100 w/PI threshold 20000 FSC 300/293T/Single Cells/PI, SSC-A subset-1/HCRTR2-GFP+	32.3	11828
> > > > >	goat 1/100 w/PI threshold 20000 FSC 300/293T/Single Cells/PI, SSC-A subset-1/HCRTR2-GFP+/AF555+	100	11828
> > > > > >	goat 1/100 w/PI threshold 20000 FSC 300/293T/Single Cells/PI, SSC-A subset-1/HCRTR2-GFP+/AF555+	6221
> > > > > >	goat 1/100 w/PI threshold 20000 FSC 300/293T/Single Cells/PI, SSC-A subset-1/HCRTR2-GFP+/AF555+	5376
> > > > >	goat 1/100 w/PI threshold 20000 FSC 300/293T/Single Cells/PI, SSC-A subset-1/HCRTR2-GFP+/AF555-	0	0
> > > >	goat 1/100 w/PI threshold 20000 FSC 300/293T/Single Cells/PI, SSC-A subset-1/HCRTR2-GFP-	67.7	24791
> > > > >	goat 1/100 w/PI threshold 20000 FSC 300/293T/Single Cells/PI, SSC-A subset-1/HCRTR2-GFP-/AF555+	100	24791
> > > > > >	goat 1/100 w/PI threshold 20000 FSC 300/293T/Single Cells/PI, SSC-A subset-1/HCRTR2-GFP-/AF555+	197
> > > > > >	goat 1/100 w/PI threshold 20000 FSC 300/293T/Single Cells/PI, SSC-A subset-1/HCRTR2-GFP-/AF555+	128
> > > > >	goat 1/100 w/PI threshold 20000 FSC 300/293T/Single Cells/PI, SSC-A subset-1/HCRTR2-GFP-/AF555-	0	0
	human only 2nd w/PI threshold 20000 FSC 300		50000
>	human only 2nd w/PI threshold 20000 FSC 300/293T	98.3	49167
> >	human only 2nd w/PI threshold 20000 FSC 300/293T/Single Cells	99.2	48767
> > >	human only 2nd w/PI threshold 20000 FSC 300/293T/Single Cells/PI, SSC-A subset	85.9	41899
> > > >	human only 2nd w/PI threshold 20000 FSC 300/293T/Single Cells/PI, SSC-A subset/Q1: HCRTR2-GFP- , AF555+	0.026	11
> > > >	human only 2nd w/PI threshold 20000 FSC 300/293T/Single Cells/PI, SSC-A subset/Q2: HCRTR2-GFP+ , AF555+	0.021	9
> > > >	human only 2nd w/PI threshold 20000 FSC 300/293T/Single Cells/PI, SSC-A subset/Q3: HCRTR2-GFP+ , AF555-	38.4	16070
> > > >	human only 2nd w/PI threshold 20000 FSC 300/293T/Single Cells/PI, SSC-A subset/Q4: HCRTR2-GFP- , AF555-	61.6	25809
> > >	human only 2nd w/PI threshold 20000 FSC 300/293T/Single Cells/PI, SSC-A subset-1	85.9	41899
> > > >	human only 2nd w/PI threshold 20000 FSC 300/293T/Single Cells/PI, SSC-A subset-1/HCRTR2-GFP+	38	15930
> > > > >	human only 2nd w/PI threshold 20000 FSC 300/293T/Single Cells/PI, SSC-A subset-1/HCRTR2-GFP+/AF555+	100	15930
> > > > > >	human only 2nd w/PI threshold 20000 FSC 300/293T/Single Cells/PI, SSC-A subset-1/HCRTR2-GFP+/AF555+	99.9
> > > > > >	human only 2nd w/PI threshold 20000 FSC 300/293T/Single Cells/PI, SSC-A subset-1/HCRTR2-GFP+/AF555+	64
> > > > >	human only 2nd w/PI threshold 20000 FSC 300/293T/Single Cells/PI, SSC-A subset-1/HCRTR2-GFP+/AF555-	0	0
> > > >	human only 2nd w/PI threshold 20000 FSC 300/293T/Single Cells/PI, SSC-A subset-1/HCRTR2-GFP-	62	25969
> > > > >	human only 2nd w/PI threshold 20000 FSC 300/293T/Single Cells/PI, SSC-A subset-1/HCRTR2-GFP-/AF555+	100	25969
> > > > > >	human only 2nd w/PI threshold 20000 FSC 300/293T/Single Cells/PI, SSC-A subset-1/HCRTR2-GFP-/AF555+	119
> > > > > >	human only 2nd w/PI threshold 20000 FSC 300/293T/Single Cells/PI, SSC-A subset-1/HCRTR2-GFP-/AF555+	128
> > > > >	human only 2nd w/PI threshold 20000 FSC 300/293T/Single Cells/PI, SSC-A subset-1/HCRTR2-GFP-/AF555-	0	0
	mouse only 2nd w/PI threshold 20000 FSC 300		50000
>	mouse only 2nd w/PI threshold 20000 FSC 300/293T	98.5	49235
> >	mouse only 2nd w/PI threshold 20000 FSC 300/293T/Single Cells	99.4	48926
> > >	mouse only 2nd w/PI threshold 20000 FSC 300/293T/Single Cells/PI, SSC-A subset	87.6	42846
> > > >	mouse only 2nd w/PI threshold 20000 FSC 300/293T/Single Cells/PI, SSC-A subset/Q1: HCRTR2-GFP- , AF555+	0.012	5
> > > >	mouse only 2nd w/PI threshold 20000 FSC 300/293T/Single Cells/PI, SSC-A subset/Q2: HCRTR2-GFP+ , AF555+	0.019	8
> > > >	mouse only 2nd w/PI threshold 20000 FSC 300/293T/Single Cells/PI, SSC-A subset/Q3: HCRTR2-GFP+ , AF555-	37.7	16142
> > > >	mouse only 2nd w/PI threshold 20000 FSC 300/293T/Single Cells/PI, SSC-A subset/Q4: HCRTR2-GFP- , AF555-	62.3	26691
> > >	mouse only 2nd w/PI threshold 20000 FSC 300/293T/Single Cells/PI, SSC-A subset-1	87.6	42846
> > > >	mouse only 2nd w/PI threshold 20000 FSC 300/293T/Single Cells/PI, SSC-A subset-1/HCRTR2-GFP+	37.4	16014
> > > > >	mouse only 2nd w/PI threshold 20000 FSC 300/293T/Single Cells/PI, SSC-A subset-1/HCRTR2-GFP+/AF555+	100	16014
> > > > > >	mouse only 2nd w/PI threshold 20000 FSC 300/293T/Single Cells/PI, SSC-A subset-1/HCRTR2-GFP+/AF555+	101
> > > > > >	mouse only 2nd w/PI threshold 20000 FSC 300/293T/Single Cells/PI, SSC-A subset-1/HCRTR2-GFP+/AF555+	64
> > > > >	mouse only 2nd w/PI threshold 20000 FSC 300/293T/Single Cells/PI, SSC-A subset-1/HCRTR2-GFP+/AF555-	0	0
> > > >	mouse only 2nd w/PI threshold 20000 FSC 300/293T/Single Cells/PI, SSC-A subset-1/HCRTR2-GFP-	62.6	26832
> > > > >	mouse only 2nd w/PI threshold 20000 FSC 300/293T/Single Cells/PI, SSC-A subset-1/HCRTR2-GFP-/AF555+	100	26832
> > > > > >	mouse only 2nd w/PI threshold 20000 FSC 300/293T/Single Cells/PI, SSC-A subset-1/HCRTR2-GFP-/AF555+	124
> > > > > >	mouse only 2nd w/PI threshold 20000 FSC 300/293T/Single Cells/PI, SSC-A subset-1/HCRTR2-GFP-/AF555+	128
> > > > >	mouse only 2nd w/PI threshold 20000 FSC 300/293T/Single Cells/PI, SSC-A subset-1/HCRTR2-GFP-/AF555-	0	0
	mouse 1/20 w/PI threshold 20000 FSC 300		50000
>	mouse 1/20 w/PI threshold 20000 FSC 300/293T	98.5	49244
> >	mouse 1/20 w/PI threshold 20000 FSC 300/293T/Single Cells	99.3	48884
> > >	mouse 1/20 w/PI threshold 20000 FSC 300/293T/Single Cells/PI, SSC-A subset	57.4	28036
> > > >	mouse 1/20 w/PI threshold 20000 FSC 300/293T/Single Cells/PI, SSC-A subset/Q1: HCRTR2-GFP- , AF555+	17.9	5021
> > > >	mouse 1/20 w/PI threshold 20000 FSC 300/293T/Single Cells/PI, SSC-A subset/Q2: HCRTR2-GFP+ , AF555+	7.14	2003
> > > >	mouse 1/20 w/PI threshold 20000 FSC 300/293T/Single Cells/PI, SSC-A subset/Q3: HCRTR2-GFP+ , AF555-	0.27	75
> > > >	mouse 1/20 w/PI threshold 20000 FSC 300/293T/Single Cells/PI, SSC-A subset/Q4: HCRTR2-GFP- , AF555-	74.7	20937
> > >	mouse 1/20 w/PI threshold 20000 FSC 300/293T/Single Cells/PI, SSC-A subset-1	57.4	28036
> > > >	mouse 1/20 w/PI threshold 20000 FSC 300/293T/Single Cells/PI, SSC-A subset-1/HCRTR2-GFP+	7.04	1974
> > > > >	mouse 1/20 w/PI threshold 20000 FSC 300/293T/Single Cells/PI, SSC-A subset-1/HCRTR2-GFP+/AF555+	100	1974
> > > > > >	mouse 1/20 w/PI threshold 20000 FSC 300/293T/Single Cells/PI, SSC-A subset-1/HCRTR2-GFP+/AF555+	8396
> > > > > >	mouse 1/20 w/PI threshold 20000 FSC 300/293T/Single Cells/PI, SSC-A subset-1/HCRTR2-GFP+/AF555+	8576
> > > > >	mouse 1/20 w/PI threshold 20000 FSC 300/293T/Single Cells/PI, SSC-A subset-1/HCRTR2-GFP+/AF555-	0	0
> > > >	mouse 1/20 w/PI threshold 20000 FSC 300/293T/Single Cells/PI, SSC-A subset-1/HCRTR2-GFP-	93	26062
> > > > >	mouse 1/20 w/PI threshold 20000 FSC 300/293T/Single Cells/PI, SSC-A subset-1/HCRTR2-GFP-/AF555+	100	26062
> > > > > >	mouse 1/20 w/PI threshold 20000 FSC 300/293T/Single Cells/PI, SSC-A subset-1/HCRTR2-GFP-/AF555+	911
> > > > > >	mouse 1/20 w/PI threshold 20000 FSC 300/293T/Single Cells/PI, SSC-A subset-1/HCRTR2-GFP-/AF555+	256
> > > > >	mouse 1/20 w/PI threshold 20000 FSC 300/293T/Single Cells/PI, SSC-A subset-1/HCRTR2-GFP-/AF555-	0	0
	mouse 1/100 w/PI threshold 20000 FSC 300		50000
>	mouse 1/100 w/PI threshold 20000 FSC 300/293T	98.4	49204
> >	mouse 1/100 w/PI threshold 20000 FSC 300/293T/Single Cells	99.2	48794
> > >	mouse 1/100 w/PI threshold 20000 FSC 300/293T/Single Cells/PI, SSC-A subset	76.4	37295
> > > >	mouse 1/100 w/PI threshold 20000 FSC 300/293T/Single Cells/PI, SSC-A subset/Q1: HCRTR2-GFP- , AF555+	2.47	923
> > > >	mouse 1/100 w/PI threshold 20000 FSC 300/293T/Single Cells/PI, SSC-A subset/Q2: HCRTR2-GFP+ , AF555+	27.6	10312
> > > >	mouse 1/100 w/PI threshold 20000 FSC 300/293T/Single Cells/PI, SSC-A subset/Q3: HCRTR2-GFP+ , AF555-	1.49	554
> > > >	mouse 1/100 w/PI threshold 20000 FSC 300/293T/Single Cells/PI, SSC-A subset/Q4: HCRTR2-GFP- , AF555-	68.4	25506
> > >	mouse 1/100 w/PI threshold 20000 FSC 300/293T/Single Cells/PI, SSC-A subset-1	76.4	37295
> > > >	mouse 1/100 w/PI threshold 20000 FSC 300/293T/Single Cells/PI, SSC-A subset-1/HCRTR2-GFP+	28.8	10733
> > > > >	mouse 1/100 w/PI threshold 20000 FSC 300/293T/Single Cells/PI, SSC-A subset-1/HCRTR2-GFP+/AF555+	100	10733
> > > > > >	mouse 1/100 w/PI threshold 20000 FSC 300/293T/Single Cells/PI, SSC-A subset-1/HCRTR2-GFP+/AF555+	6032
> > > > > >	mouse 1/100 w/PI threshold 20000 FSC 300/293T/Single Cells/PI, SSC-A subset-1/HCRTR2-GFP+/AF555+	5440
> > > > >	mouse 1/100 w/PI threshold 20000 FSC 300/293T/Single Cells/PI, SSC-A subset-1/HCRTR2-GFP+/AF555-	0	0
> > > >	mouse 1/100 w/PI threshold 20000 FSC 300/293T/Single Cells/PI, SSC-A subset-1/HCRTR2-GFP-	71.2	26562
> > > > >	mouse 1/100 w/PI threshold 20000 FSC 300/293T/Single Cells/PI, SSC-A subset-1/HCRTR2-GFP-/AF555+	100	26562
> > > > > >	mouse 1/100 w/PI threshold 20000 FSC 300/293T/Single Cells/PI, SSC-A subset-1/HCRTR2-GFP-/AF555+	275
> > > > > >	mouse 1/100 w/PI threshold 20000 FSC 300/293T/Single Cells/PI, SSC-A subset-1/HCRTR2-GFP-/AF555+	192
> > > > >	mouse 1/100 w/PI threshold 20000 FSC 300/293T/Single Cells/PI, SSC-A subset-1/HCRTR2-GFP-/AF555-	0	0

## Sheet: MFI (Sep 1, 2016)
GFP-	GFP+	MFI of GFP-	MFI of GFP+	ΔMFI	MFIAF555 index (*10-2)	DbID	Gender	Age	DQ0602	Interval	post/Px	Serum location	Status
12385 w/PI threshold 20000 FSC 300/293T/Single Cells/PI, SSC-A subset-1/HCRTR2-GFP-/AF555+	12385 w/PI threshold 20000 FSC 300/293T/Single Cells/PI, SSC-A subset-1/HCRTR2-GFP+/AF555+	812	799	-13	-0.225812	12385	F	53.6	Yes	2.6	Yes	Serum-L-A01	Patient
12491 w/PI threshold 20000 FSC 300/293T/Single Cells/PI, SSC-A subset-1/HCRTR2-GFP-/AF555+	12491 w/PI threshold 20000 FSC 300/293T/Single Cells/PI, SSC-A subset-1/HCRTR2-GFP+/AF555+	622	666	44	0.764287	12491	F	6.26301	Yes	2.26301	Yes	Serum-L-A02	Patient
12494 w/PI threshold 20000 FSC 300/293T/Single Cells/PI, SSC-A subset-1/HCRTR2-GFP-/AF555+	12494 w/PI threshold 20000 FSC 300/293T/Single Cells/PI, SSC-A subset-1/HCRTR2-GFP+/AF555+	1351	1308	-43	-0.746917	12494	F	16.2219	Yes	1.22192		Serum-L-A03	Patient
12644/293T/Single Cells/PI, SSC-A subset-1/HCRTR2-GFP-/AF555+	12644/293T/Single Cells/PI, SSC-A subset-1/HCRTR2-GFP+/AF555+	465	2158	1693	32.3833	12644	F	16.7781	Yes			Serum-L-A04	Control
12591 w/PI threshold 20000 FSC 300/293T/Single Cells/PI, SSC-A subset-1/HCRTR2-GFP-/AF555+	12591 w/PI threshold 20000 FSC 300/293T/Single Cells/PI, SSC-A subset-1/HCRTR2-GFP+/AF555+	769	735	-34	-0.590585	12591	F	18.6082	Yes			Serum-L-A05	Control
12807 w/PI threshold 20000 FSC 300/293T/Single Cells/PI, SSC-A subset-1/HCRTR2-GFP-/AF555+	12807 w/PI threshold 20000 FSC 300/293T/Single Cells/PI, SSC-A subset-1/HCRTR2-GFP+/AF555+	1029	987	-42	-0.729547	12807	M	13.3726	Yes			Serum-L-A06	Patient
12810 w/PI threshold 20000 FSC 300/293T/Single Cells/PI, SSC-A subset-1/HCRTR2-GFP-/AF555+	12810 w/PI threshold 20000 FSC 300/293T/Single Cells/PI, SSC-A subset-1/HCRTR2-GFP+/AF555+	736	698	-38	-0.660066	12810	M	7.13699	Yes	2.13699	Yes	Serum-L-A07	Patient
HCRTR2-GFP w/PI threshold 20000 FSC 300/293T/Single Cells/PI, SSC-A subset-1/HCRTR2-GFP-/AF555+	HCRTR2-GFP w/PI threshold 20000 FSC 300/293T/Single Cells/PI, SSC-A subset-1/HCRTR2-GFP+/AF555+	101	78.7	-22.3	-0.387355
goat only 2nd w/PI threshold 20000 FSC 300/293T/Single Cells/PI, SSC-A subset-1/HCRTR2-GFP-/AF555+	goat only 2nd w/PI threshold 20000 FSC 300/293T/Single Cells/PI, SSC-A subset-1/HCRTR2-GFP+/AF555+	130	109	-21	-0.364773
goat 1/20 w/PI threshold 20000 FSC 300/293T/Single Cells/PI, SSC-A subset-1/HCRTR2-GFP-/AF555+	goat 1/20 w/PI threshold 20000 FSC 300/293T/Single Cells/PI, SSC-A subset-1/HCRTR2-GFP+/AF555+	856	9977	9121	158.433
goat 1/100 w/PI threshold 20000 FSC 300/293T/Single Cells/PI, SSC-A subset-1/HCRTR2-GFP-/AF555+	goat 1/100 w/PI threshold 20000 FSC 300/293T/Single Cells/PI, SSC-A subset-1/HCRTR2-GFP+/AF555+	197	6221	6024	104.638
human only 2nd w/PI threshold 20000 FSC 300/293T/Single Cells/PI, SSC-A subset-1/HCRTR2-GFP-/AF555+	human only 2nd w/PI threshold 20000 FSC 300/293T/Single Cells/PI, SSC-A subset-1/HCRTR2-GFP+/AF555+	119	99.9	-19.1	-0.33177
mouse only 2nd w/PI threshold 20000 FSC 300/293T/Single Cells/PI, SSC-A subset-1/HCRTR2-GFP-/AF555+	mouse only 2nd w/PI threshold 20000 FSC 300/293T/Single Cells/PI, SSC-A subset-1/HCRTR2-GFP+/AF555+	124	101	-23	-0.399514
mouse 1/20 w/PI threshold 20000 FSC 300/293T/Single Cells/PI, SSC-A subset-1/HCRTR2-GFP-/AF555+	mouse 1/20 w/PI threshold 20000 FSC 300/293T/Single Cells/PI, SSC-A subset-1/HCRTR2-GFP+/AF555+	911	8396	7485	130.016
mouse 1/100 w/PI threshold 20000 FSC 300/293T/Single Cells/PI, SSC-A subset-1/HCRTR2-GFP-/AF555+	mouse 1/100 w/PI threshold 20000 FSC 300/293T/Single Cells/PI, SSC-A subset-1/HCRTR2-GFP+/AF555+	275	6032	5757	100

## Sheet: Raw (Sep 5, 2016)
Depth	Name	Statistic	#Cells
	197 beads		3111
>	197 beads/293T	96.7	3008
> >	197 beads/293T/Single Cells	99.4	2989
	293T-HCRTR2 GFP w/PI		30000
>	293T-HCRTR2 GFP w/PI/293T	98.3	29498
> >	293T-HCRTR2 GFP w/PI/293T/Single Cells	99.2	29262
> > >	293T-HCRTR2 GFP w/PI/293T/Single Cells/PI, SSC-A subset	97	28370
> > > >	293T-HCRTR2 GFP w/PI/293T/Single Cells/PI, SSC-A subset/Q1: HCRTR2-GFP- , AF555+	0	0
> > > >	293T-HCRTR2 GFP w/PI/293T/Single Cells/PI, SSC-A subset/Q2: HCRTR2-GFP+ , AF555+	0	0
> > > >	293T-HCRTR2 GFP w/PI/293T/Single Cells/PI, SSC-A subset/Q3: HCRTR2-GFP+ , AF555-	27.5	7813
> > > >	293T-HCRTR2 GFP w/PI/293T/Single Cells/PI, SSC-A subset/Q4: HCRTR2-GFP- , AF555-	72.5	20557
> > >	293T-HCRTR2 GFP w/PI/293T/Single Cells/PI, SSC-A subset-1	82.7	24209
> > > >	293T-HCRTR2 GFP w/PI/293T/Single Cells/PI, SSC-A subset-1/HCRTR2-GFP+	25.6	6203
> > > > >	293T-HCRTR2 GFP w/PI/293T/Single Cells/PI, SSC-A subset-1/HCRTR2-GFP+/AF555+	100	6203
> > > > > >	293T-HCRTR2 GFP w/PI/293T/Single Cells/PI, SSC-A subset-1/HCRTR2-GFP+/AF555+	92.8
> > > > > >	293T-HCRTR2 GFP w/PI/293T/Single Cells/PI, SSC-A subset-1/HCRTR2-GFP+/AF555+	88.7
> > > > >	293T-HCRTR2 GFP w/PI/293T/Single Cells/PI, SSC-A subset-1/HCRTR2-GFP+/AF555-	0	0
> > > >	293T-HCRTR2 GFP w/PI/293T/Single Cells/PI, SSC-A subset-1/HCRTR2-GFP-	74.4	18006
> > > > >	293T-HCRTR2 GFP w/PI/293T/Single Cells/PI, SSC-A subset-1/HCRTR2-GFP-/AF555+	100	18006
> > > > > >	293T-HCRTR2 GFP w/PI/293T/Single Cells/PI, SSC-A subset-1/HCRTR2-GFP-/AF555+	117
> > > > > >	293T-HCRTR2 GFP w/PI/293T/Single Cells/PI, SSC-A subset-1/HCRTR2-GFP-/AF555+	116
> > > > >	293T-HCRTR2 GFP w/PI/293T/Single Cells/PI, SSC-A subset-1/HCRTR2-GFP-/AF555-	0	0
	Unstained Control		2132
>	Unstained Control/293T	90.9	1937
> >	Unstained Control/293T/Single Cells	97.5	1889
	FITC Stained Control		2160
>	FITC Stained Control/293T	90.6	1956
> >	FITC Stained Control/293T/Single Cells	98.1	1918
	PE Stained Control		2299
>	PE Stained Control/293T	90.3	2077
> >	PE Stained Control/293T/Single Cells	97.5	2026
	PE-Cy5 Stained Control		2203
>	PE-Cy5 Stained Control/293T	21.7	478
> >	PE-Cy5 Stained Control/293T/Single Cells	95	454
	15688 w/PI		30000
>	15688 w/PI/293T	23.8	7136
> >	15688 w/PI/293T/Single Cells	94.2	6725
> > >	15688 w/PI/293T/Single Cells/PI, SSC-A subset	39.4	2650
> > > >	15688 w/PI/293T/Single Cells/PI, SSC-A subset/Q1: HCRTR2-GFP- , AF555+	0	0
> > > >	15688 w/PI/293T/Single Cells/PI, SSC-A subset/Q2: HCRTR2-GFP+ , AF555+	0	0
> > > >	15688 w/PI/293T/Single Cells/PI, SSC-A subset/Q3: HCRTR2-GFP+ , AF555-	0.19	5
> > > >	15688 w/PI/293T/Single Cells/PI, SSC-A subset/Q4: HCRTR2-GFP- , AF555-	99.8	2645
> > >	15688 w/PI/293T/Single Cells/PI, SSC-A subset-1	38.2	2571
> > > >	15688 w/PI/293T/Single Cells/PI, SSC-A subset-1/HCRTR2-GFP+	0.12	3
> > > > >	15688 w/PI/293T/Single Cells/PI, SSC-A subset-1/HCRTR2-GFP+/AF555+	100	3
> > > > > >	15688 w/PI/293T/Single Cells/PI, SSC-A subset-1/HCRTR2-GFP+/AF555+	568
> > > > > >	15688 w/PI/293T/Single Cells/PI, SSC-A subset-1/HCRTR2-GFP+/AF555+	149
> > > > >	15688 w/PI/293T/Single Cells/PI, SSC-A subset-1/HCRTR2-GFP+/AF555-	0	0
> > > >	15688 w/PI/293T/Single Cells/PI, SSC-A subset-1/HCRTR2-GFP-	99.9	2568
> > > > >	15688 w/PI/293T/Single Cells/PI, SSC-A subset-1/HCRTR2-GFP-/AF555+	100	2568
> > > > > >	15688 w/PI/293T/Single Cells/PI, SSC-A subset-1/HCRTR2-GFP-/AF555+	59.1
> > > > > >	15688 w/PI/293T/Single Cells/PI, SSC-A subset-1/HCRTR2-GFP-/AF555+	47.5
> > > > >	15688 w/PI/293T/Single Cells/PI, SSC-A subset-1/HCRTR2-GFP-/AF555-	0	0
>	15688 w/PI/lymphocytes	53.8	16153
> >	15688 w/PI/lymphocytes/Single Cells	98	15824
> > >	15688 w/PI/lymphocytes/Single Cells/PI, SSC-A subset	95.2	15070
> > > >	15688 w/PI/lymphocytes/Single Cells/PI, SSC-A subset/Q1: HCRTR2-GFP- , AF555+	0	0
> > > >	15688 w/PI/lymphocytes/Single Cells/PI, SSC-A subset/Q2: HCRTR2-GFP+ , AF555+	0	0
> > > >	15688 w/PI/lymphocytes/Single Cells/PI, SSC-A subset/Q3: HCRTR2-GFP+ , AF555-	0	0
> > > >	15688 w/PI/lymphocytes/Single Cells/PI, SSC-A subset/Q4: HCRTR2-GFP- , AF555-	100	15070
	mouse antiHcRTR2 1/20		30000
>	mouse antiHcRTR2 1/20/293T	98	29403
> >	mouse antiHcRTR2 1/20/293T/Single Cells	99	29099
> > >	mouse antiHcRTR2 1/20/293T/Single Cells/PI, SSC-A subset	75.3	21913
> > > >	mouse antiHcRTR2 1/20/293T/Single Cells/PI, SSC-A subset/Q1: HCRTR2-GFP- , AF555+	15.8	3473
> > > >	mouse antiHcRTR2 1/20/293T/Single Cells/PI, SSC-A subset/Q2: HCRTR2-GFP+ , AF555+	3.26	714
> > > >	mouse antiHcRTR2 1/20/293T/Single Cells/PI, SSC-A subset/Q3: HCRTR2-GFP+ , AF555-	0.14	31
> > > >	mouse antiHcRTR2 1/20/293T/Single Cells/PI, SSC-A subset/Q4: HCRTR2-GFP- , AF555-	80.8	17695
> > >	mouse antiHcRTR2 1/20/293T/Single Cells/PI, SSC-A subset-1	66.8	19451
> > > >	mouse antiHcRTR2 1/20/293T/Single Cells/PI, SSC-A subset-1/HCRTR2-GFP+	0.58	113
> > > > >	mouse antiHcRTR2 1/20/293T/Single Cells/PI, SSC-A subset-1/HCRTR2-GFP+/AF555+	100	113
> > > > > >	mouse antiHcRTR2 1/20/293T/Single Cells/PI, SSC-A subset-1/HCRTR2-GFP+/AF555+	6674
> > > > > >	mouse antiHcRTR2 1/20/293T/Single Cells/PI, SSC-A subset-1/HCRTR2-GFP+/AF555+	7018
> > > > >	mouse antiHcRTR2 1/20/293T/Single Cells/PI, SSC-A subset-1/HCRTR2-GFP+/AF555-	0	0
> > > >	mouse antiHcRTR2 1/20/293T/Single Cells/PI, SSC-A subset-1/HCRTR2-GFP-	99.4	19338
> > > > >	mouse antiHcRTR2 1/20/293T/Single Cells/PI, SSC-A subset-1/HCRTR2-GFP-/AF555+	100	19338
> > > > > >	mouse antiHcRTR2 1/20/293T/Single Cells/PI, SSC-A subset-1/HCRTR2-GFP-/AF555+	1385
> > > > > >	mouse antiHcRTR2 1/20/293T/Single Cells/PI, SSC-A subset-1/HCRTR2-GFP-/AF555+	747
> > > > >	mouse antiHcRTR2 1/20/293T/Single Cells/PI, SSC-A subset-1/HCRTR2-GFP-/AF555-	0	0
	mouse antiHcRTR2 1/100		30000
>	mouse antiHcRTR2 1/100/293T	98.2	29460
> >	mouse antiHcRTR2 1/100/293T/Single Cells	98.8	29102
> > >	mouse antiHcRTR2 1/100/293T/Single Cells/PI, SSC-A subset	91.9	26752
> > > >	mouse antiHcRTR2 1/100/293T/Single Cells/PI, SSC-A subset/Q1: HCRTR2-GFP- , AF555+	1.19	319
> > > >	mouse antiHcRTR2 1/100/293T/Single Cells/PI, SSC-A subset/Q2: HCRTR2-GFP+ , AF555+	16.5	4406
> > > >	mouse antiHcRTR2 1/100/293T/Single Cells/PI, SSC-A subset/Q3: HCRTR2-GFP+ , AF555-	2.52	673
> > > >	mouse antiHcRTR2 1/100/293T/Single Cells/PI, SSC-A subset/Q4: HCRTR2-GFP- , AF555-	79.8	21354
> > >	mouse antiHcRTR2 1/100/293T/Single Cells/PI, SSC-A subset-1	83.9	24407
> > > >	mouse antiHcRTR2 1/100/293T/Single Cells/PI, SSC-A subset-1/HCRTR2-GFP+	12.4	3026
> > > > >	mouse antiHcRTR2 1/100/293T/Single Cells/PI, SSC-A subset-1/HCRTR2-GFP+/AF555+	100	3026
> > > > > >	mouse antiHcRTR2 1/100/293T/Single Cells/PI, SSC-A subset-1/HCRTR2-GFP+/AF555+	5591
> > > > > >	mouse antiHcRTR2 1/100/293T/Single Cells/PI, SSC-A subset-1/HCRTR2-GFP+/AF555+	5246
> > > > >	mouse antiHcRTR2 1/100/293T/Single Cells/PI, SSC-A subset-1/HCRTR2-GFP+/AF555-	0	0
> > > >	mouse antiHcRTR2 1/100/293T/Single Cells/PI, SSC-A subset-1/HCRTR2-GFP-	87.6	21381
> > > > >	mouse antiHcRTR2 1/100/293T/Single Cells/PI, SSC-A subset-1/HCRTR2-GFP-/AF555+	100	21381
> > > > > >	mouse antiHcRTR2 1/100/293T/Single Cells/PI, SSC-A subset-1/HCRTR2-GFP-/AF555+	529
> > > > > >	mouse antiHcRTR2 1/100/293T/Single Cells/PI, SSC-A subset-1/HCRTR2-GFP-/AF555+	285
> > > > >	mouse antiHcRTR2 1/100/293T/Single Cells/PI, SSC-A subset-1/HCRTR2-GFP-/AF555-	0	0
	mouse 2nd only		30000
>	mouse 2nd only/293T	98.1	29435
> >	mouse 2nd only/293T/Single Cells	98.8	29085
> > >	mouse 2nd only/293T/Single Cells/PI, SSC-A subset	98	28495
> > > >	mouse 2nd only/293T/Single Cells/PI, SSC-A subset/Q1: HCRTR2-GFP- , AF555+	0.00702	2
> > > >	mouse 2nd only/293T/Single Cells/PI, SSC-A subset/Q2: HCRTR2-GFP+ , AF555+	0	0
> > > >	mouse 2nd only/293T/Single Cells/PI, SSC-A subset/Q3: HCRTR2-GFP+ , AF555-	23.9	6802
> > > >	mouse 2nd only/293T/Single Cells/PI, SSC-A subset/Q4: HCRTR2-GFP- , AF555-	76.1	21691
> > >	mouse 2nd only/293T/Single Cells/PI, SSC-A subset-1	95.3	27726
> > > >	mouse 2nd only/293T/Single Cells/PI, SSC-A subset-1/HCRTR2-GFP+	23	6373
> > > > >	mouse 2nd only/293T/Single Cells/PI, SSC-A subset-1/HCRTR2-GFP+/AF555+	100	6373
> > > > > >	mouse 2nd only/293T/Single Cells/PI, SSC-A subset-1/HCRTR2-GFP+/AF555+	104
> > > > > >	mouse 2nd only/293T/Single Cells/PI, SSC-A subset-1/HCRTR2-GFP+/AF555+	99
> > > > >	mouse 2nd only/293T/Single Cells/PI, SSC-A subset-1/HCRTR2-GFP+/AF555-	0	0
> > > >	mouse 2nd only/293T/Single Cells/PI, SSC-A subset-1/HCRTR2-GFP-	77	21353
> > > > >	mouse 2nd only/293T/Single Cells/PI, SSC-A subset-1/HCRTR2-GFP-/AF555+	100	21353
> > > > > >	mouse 2nd only/293T/Single Cells/PI, SSC-A subset-1/HCRTR2-GFP-/AF555+	126
> > > > > >	mouse 2nd only/293T/Single Cells/PI, SSC-A subset-1/HCRTR2-GFP-/AF555+	122
> > > > >	mouse 2nd only/293T/Single Cells/PI, SSC-A subset-1/HCRTR2-GFP-/AF555-	0	0
	human 2nd only		30000
>	human 2nd only/293T	98	29403
> >	human 2nd only/293T/Single Cells	99	29101
> > >	human 2nd only/293T/Single Cells/PI, SSC-A subset	98.1	28534
> > > >	human 2nd only/293T/Single Cells/PI, SSC-A subset/Q1: HCRTR2-GFP- , AF555+	0.0035	1
> > > >	human 2nd only/293T/Single Cells/PI, SSC-A subset/Q2: HCRTR2-GFP+ , AF555+	0	0
> > > >	human 2nd only/293T/Single Cells/PI, SSC-A subset/Q3: HCRTR2-GFP+ , AF555-	24.9	7099
> > > >	human 2nd only/293T/Single Cells/PI, SSC-A subset/Q4: HCRTR2-GFP- , AF555-	75.1	21434
> > >	human 2nd only/293T/Single Cells/PI, SSC-A subset-1	95.1	27665
> > > >	human 2nd only/293T/Single Cells/PI, SSC-A subset-1/HCRTR2-GFP+	24.2	6695
> > > > >	human 2nd only/293T/Single Cells/PI, SSC-A subset-1/HCRTR2-GFP+/AF555+	100	6695
> > > > > >	human 2nd only/293T/Single Cells/PI, SSC-A subset-1/HCRTR2-GFP+/AF555+	95.3
> > > > > >	human 2nd only/293T/Single Cells/PI, SSC-A subset-1/HCRTR2-GFP+/AF555+	91.2
> > > > >	human 2nd only/293T/Single Cells/PI, SSC-A subset-1/HCRTR2-GFP+/AF555-	0	0
> > > >	human 2nd only/293T/Single Cells/PI, SSC-A subset-1/HCRTR2-GFP-	75.8	20970
> > > > >	human 2nd only/293T/Single Cells/PI, SSC-A subset-1/HCRTR2-GFP-/AF555+	100	20970
> > > > > >	human 2nd only/293T/Single Cells/PI, SSC-A subset-1/HCRTR2-GFP-/AF555+	118
> > > > > >	human 2nd only/293T/Single Cells/PI, SSC-A subset-1/HCRTR2-GFP-/AF555+	114
> > > > >	human 2nd only/293T/Single Cells/PI, SSC-A subset-1/HCRTR2-GFP-/AF555-	0	0
	8		30000
>	8/293T	97.9	29377
> >	8/293T/Single Cells	98.5	28928
> > >	8/293T/Single Cells/PI, SSC-A subset	97.2	28128
> > > >	8/293T/Single Cells/PI, SSC-A subset/Q1: HCRTR2-GFP- , AF555+	0.014	4
> > > >	8/293T/Single Cells/PI, SSC-A subset/Q2: HCRTR2-GFP+ , AF555+	0.00711	2
> > > >	8/293T/Single Cells/PI, SSC-A subset/Q3: HCRTR2-GFP+ , AF555-	24.9	6994
> > > >	8/293T/Single Cells/PI, SSC-A subset/Q4: HCRTR2-GFP- , AF555-	75.1	21128
> > >	8/293T/Single Cells/PI, SSC-A subset-1	91.8	26564
> > > >	8/293T/Single Cells/PI, SSC-A subset-1/HCRTR2-GFP+	23.7	6290
> > > > >	8/293T/Single Cells/PI, SSC-A subset-1/HCRTR2-GFP+/AF555+	100	6290
> > > > > >	8/293T/Single Cells/PI, SSC-A subset-1/HCRTR2-GFP+/AF555+	140
> > > > > >	8/293T/Single Cells/PI, SSC-A subset-1/HCRTR2-GFP+/AF555+	127
> > > > >	8/293T/Single Cells/PI, SSC-A subset-1/HCRTR2-GFP+/AF555-	0	0
> > > >	8/293T/Single Cells/PI, SSC-A subset-1/HCRTR2-GFP-	76.3	20274
> > > > >	8/293T/Single Cells/PI, SSC-A subset-1/HCRTR2-GFP-/AF555+	100	20274
> > > > > >	8/293T/Single Cells/PI, SSC-A subset-1/HCRTR2-GFP-/AF555+	157
> > > > > >	8/293T/Single Cells/PI, SSC-A subset-1/HCRTR2-GFP-/AF555+	147
> > > > >	8/293T/Single Cells/PI, SSC-A subset-1/HCRTR2-GFP-/AF555-	0	0
	9		30000
>	9/293T	97.7	29314
> >	9/293T/Single Cells	97.7	28639
> > >	9/293T/Single Cells/PI, SSC-A subset	97.4	27885
> > > >	9/293T/Single Cells/PI, SSC-A subset/Q1: HCRTR2-GFP- , AF555+	0.05	14
> > > >	9/293T/Single Cells/PI, SSC-A subset/Q2: HCRTR2-GFP+ , AF555+	0.079	22
> > > >	9/293T/Single Cells/PI, SSC-A subset/Q3: HCRTR2-GFP+ , AF555-	24.9	6955
> > > >	9/293T/Single Cells/PI, SSC-A subset/Q4: HCRTR2-GFP- , AF555-	74.9	20894
> > >	9/293T/Single Cells/PI, SSC-A subset-1	93.3	26722
> > > >	9/293T/Single Cells/PI, SSC-A subset-1/HCRTR2-GFP+	24.1	6428
> > > > >	9/293T/Single Cells/PI, SSC-A subset-1/HCRTR2-GFP+/AF555+	100	6428
> > > > > >	9/293T/Single Cells/PI, SSC-A subset-1/HCRTR2-GFP+/AF555+	531
> > > > > >	9/293T/Single Cells/PI, SSC-A subset-1/HCRTR2-GFP+/AF555+	445
> > > > >	9/293T/Single Cells/PI, SSC-A subset-1/HCRTR2-GFP+/AF555-	0	0
> > > >	9/293T/Single Cells/PI, SSC-A subset-1/HCRTR2-GFP-	75.9	20294
> > > > >	9/293T/Single Cells/PI, SSC-A subset-1/HCRTR2-GFP-/AF555+	100	20294
> > > > > >	9/293T/Single Cells/PI, SSC-A subset-1/HCRTR2-GFP-/AF555+	448
> > > > > >	9/293T/Single Cells/PI, SSC-A subset-1/HCRTR2-GFP-/AF555+	371
> > > > >	9/293T/Single Cells/PI, SSC-A subset-1/HCRTR2-GFP-/AF555-	0	0
	10		30000
>	10/293T	97.9	29369
> >	10/293T/Single Cells	98.4	28898
> > >	10/293T/Single Cells/PI, SSC-A subset	97.6	28208
> > > >	10/293T/Single Cells/PI, SSC-A subset/Q1: HCRTR2-GFP- , AF555+	0.028	8
> > > >	10/293T/Single Cells/PI, SSC-A subset/Q2: HCRTR2-GFP+ , AF555+	0.014	4
> > > >	10/293T/Single Cells/PI, SSC-A subset/Q3: HCRTR2-GFP+ , AF555-	24.2	6835
> > > >	10/293T/Single Cells/PI, SSC-A subset/Q4: HCRTR2-GFP- , AF555-	75.7	21361
> > >	10/293T/Single Cells/PI, SSC-A subset-1	94.1	27187
> > > >	10/293T/Single Cells/PI, SSC-A subset-1/HCRTR2-GFP+	23.5	6389
> > > > >	10/293T/Single Cells/PI, SSC-A subset-1/HCRTR2-GFP+/AF555+	100	6389
> > > > > >	10/293T/Single Cells/PI, SSC-A subset-1/HCRTR2-GFP+/AF555+	192
> > > > > >	10/293T/Single Cells/PI, SSC-A subset-1/HCRTR2-GFP+/AF555+	171
> > > > >	10/293T/Single Cells/PI, SSC-A subset-1/HCRTR2-GFP+/AF555-	0	0
> > > >	10/293T/Single Cells/PI, SSC-A subset-1/HCRTR2-GFP-	76.5	20798
> > > > >	10/293T/Single Cells/PI, SSC-A subset-1/HCRTR2-GFP-/AF555+	100	20798
> > > > > >	10/293T/Single Cells/PI, SSC-A subset-1/HCRTR2-GFP-/AF555+	206
> > > > > >	10/293T/Single Cells/PI, SSC-A subset-1/HCRTR2-GFP-/AF555+	187
> > > > >	10/293T/Single Cells/PI, SSC-A subset-1/HCRTR2-GFP-/AF555-	0	0
	11		30000
>	11/293T	97.9	29370
> >	11/293T/Single Cells	97.6	28673
> > >	11/293T/Single Cells/PI, SSC-A subset	97	27804
> > > >	11/293T/Single Cells/PI, SSC-A subset/Q1: HCRTR2-GFP- , AF555+	0	0
> > > >	11/293T/Single Cells/PI, SSC-A subset/Q2: HCRTR2-GFP+ , AF555+	0.0036	1
> > > >	11/293T/Single Cells/PI, SSC-A subset/Q3: HCRTR2-GFP+ , AF555-	24.9	6931
> > > >	11/293T/Single Cells/PI, SSC-A subset/Q4: HCRTR2-GFP- , AF555-	75.1	20872
> > >	11/293T/Single Cells/PI, SSC-A subset-1	93.7	26866
> > > >	11/293T/Single Cells/PI, SSC-A subset-1/HCRTR2-GFP+	24.1	6471
> > > > >	11/293T/Single Cells/PI, SSC-A subset-1/HCRTR2-GFP+/AF555+	100	6471
> > > > > >	11/293T/Single Cells/PI, SSC-A subset-1/HCRTR2-GFP+/AF555+	186
> > > > > >	11/293T/Single Cells/PI, SSC-A subset-1/HCRTR2-GFP+/AF555+	169
> > > > >	11/293T/Single Cells/PI, SSC-A subset-1/HCRTR2-GFP+/AF555-	0	0
> > > >	11/293T/Single Cells/PI, SSC-A subset-1/HCRTR2-GFP-	75.9	20395
> > > > >	11/293T/Single Cells/PI, SSC-A subset-1/HCRTR2-GFP-/AF555+	100	20395
> > > > > >	11/293T/Single Cells/PI, SSC-A subset-1/HCRTR2-GFP-/AF555+	193
> > > > > >	11/293T/Single Cells/PI, SSC-A subset-1/HCRTR2-GFP-/AF555+	177
> > > > >	11/293T/Single Cells/PI, SSC-A subset-1/HCRTR2-GFP-/AF555-	0	0
	12		30000
>	12/293T	98	29407
> >	12/293T/Single Cells	98	28816
> > >	12/293T/Single Cells/PI, SSC-A subset	97.5	28102
> > > >	12/293T/Single Cells/PI, SSC-A subset/Q1: HCRTR2-GFP- , AF555+	0.014	4
> > > >	12/293T/Single Cells/PI, SSC-A subset/Q2: HCRTR2-GFP+ , AF555+	0.014	4
> > > >	12/293T/Single Cells/PI, SSC-A subset/Q3: HCRTR2-GFP+ , AF555-	23.7	6655
> > > >	12/293T/Single Cells/PI, SSC-A subset/Q4: HCRTR2-GFP- , AF555-	76.3	21439
> > >	12/293T/Single Cells/PI, SSC-A subset-1	95.4	27485
> > > >	12/293T/Single Cells/PI, SSC-A subset-1/HCRTR2-GFP+	23	6333
> > > > >	12/293T/Single Cells/PI, SSC-A subset-1/HCRTR2-GFP+/AF555+	100	6333
> > > > > >	12/293T/Single Cells/PI, SSC-A subset-1/HCRTR2-GFP+/AF555+	164
> > > > > >	12/293T/Single Cells/PI, SSC-A subset-1/HCRTR2-GFP+/AF555+	151
> > > > >	12/293T/Single Cells/PI, SSC-A subset-1/HCRTR2-GFP+/AF555-	0	0
> > > >	12/293T/Single Cells/PI, SSC-A subset-1/HCRTR2-GFP-	77	21152
> > > > >	12/293T/Single Cells/PI, SSC-A subset-1/HCRTR2-GFP-/AF555+	100	21152
> > > > > >	12/293T/Single Cells/PI, SSC-A subset-1/HCRTR2-GFP-/AF555+	179
> > > > > >	12/293T/Single Cells/PI, SSC-A subset-1/HCRTR2-GFP-/AF555+	166
> > > > >	12/293T/Single Cells/PI, SSC-A subset-1/HCRTR2-GFP-/AF555-	0	0
	13		30000
>	13/293T	98.1	29428
> >	13/293T/Single Cells	98	28829
> > >	13/293T/Single Cells/PI, SSC-A subset	97	27974
> > > >	13/293T/Single Cells/PI, SSC-A subset/Q1: HCRTR2-GFP- , AF555+	0.014	4
> > > >	13/293T/Single Cells/PI, SSC-A subset/Q2: HCRTR2-GFP+ , AF555+	0.00357	1
> > > >	13/293T/Single Cells/PI, SSC-A subset/Q3: HCRTR2-GFP+ , AF555-	23.8	6656
> > > >	13/293T/Single Cells/PI, SSC-A subset/Q4: HCRTR2-GFP- , AF555-	76.2	21313
> > >	13/293T/Single Cells/PI, SSC-A subset-1	93.6	26977
> > > >	13/293T/Single Cells/PI, SSC-A subset-1/HCRTR2-GFP+	22.9	6182
> > > > >	13/293T/Single Cells/PI, SSC-A subset-1/HCRTR2-GFP+/AF555+	100	6182
> > > > > >	13/293T/Single Cells/PI, SSC-A subset-1/HCRTR2-GFP+/AF555+	142
> > > > > >	13/293T/Single Cells/PI, SSC-A subset-1/HCRTR2-GFP+/AF555+	130
> > > > >	13/293T/Single Cells/PI, SSC-A subset-1/HCRTR2-GFP+/AF555-	0	0
> > > >	13/293T/Single Cells/PI, SSC-A subset-1/HCRTR2-GFP-	77.1	20795
> > > > >	13/293T/Single Cells/PI, SSC-A subset-1/HCRTR2-GFP-/AF555+	100	20795
> > > > > >	13/293T/Single Cells/PI, SSC-A subset-1/HCRTR2-GFP-/AF555+	159
> > > > > >	13/293T/Single Cells/PI, SSC-A subset-1/HCRTR2-GFP-/AF555+	149
> > > > >	13/293T/Single Cells/PI, SSC-A subset-1/HCRTR2-GFP-/AF555-	0	0
	14		30000
>	14/293T	97.9	29369
> >	14/293T/Single Cells	97.7	28691
> > >	14/293T/Single Cells/PI, SSC-A subset	96.9	27799
> > > >	14/293T/Single Cells/PI, SSC-A subset/Q1: HCRTR2-GFP- , AF555+	3.16	879
> > > >	14/293T/Single Cells/PI, SSC-A subset/Q2: HCRTR2-GFP+ , AF555+	1.42	394
> > > >	14/293T/Single Cells/PI, SSC-A subset/Q3: HCRTR2-GFP+ , AF555-	23.1	6416
> > > >	14/293T/Single Cells/PI, SSC-A subset/Q4: HCRTR2-GFP- , AF555-	72.3	20110
> > >	14/293T/Single Cells/PI, SSC-A subset-1	92.3	26475
> > > >	14/293T/Single Cells/PI, SSC-A subset-1/HCRTR2-GFP+	23.6	6246
> > > > >	14/293T/Single Cells/PI, SSC-A subset-1/HCRTR2-GFP+/AF555+	100	6246
> > > > > >	14/293T/Single Cells/PI, SSC-A subset-1/HCRTR2-GFP+/AF555+	1311
> > > > > >	14/293T/Single Cells/PI, SSC-A subset-1/HCRTR2-GFP+/AF555+	1114
> > > > >	14/293T/Single Cells/PI, SSC-A subset-1/HCRTR2-GFP+/AF555-	0	0
> > > >	14/293T/Single Cells/PI, SSC-A subset-1/HCRTR2-GFP-	76.4	20229
> > > > >	14/293T/Single Cells/PI, SSC-A subset-1/HCRTR2-GFP-/AF555+	100	20229
> > > > > >	14/293T/Single Cells/PI, SSC-A subset-1/HCRTR2-GFP-/AF555+	1110
> > > > > >	14/293T/Single Cells/PI, SSC-A subset-1/HCRTR2-GFP-/AF555+	888
> > > > >	14/293T/Single Cells/PI, SSC-A subset-1/HCRTR2-GFP-/AF555-	0	0
	15		30000
>	15/293T	98.2	29451
> >	15/293T/Single Cells	98.3	28946
> > >	15/293T/Single Cells/PI, SSC-A subset	97.7	28293
> > > >	15/293T/Single Cells/PI, SSC-A subset/Q1: HCRTR2-GFP- , AF555+	0.014	4
> > > >	15/293T/Single Cells/PI, SSC-A subset/Q2: HCRTR2-GFP+ , AF555+	0.00707	2
> > > >	15/293T/Single Cells/PI, SSC-A subset/Q3: HCRTR2-GFP+ , AF555-	23.5	6646
> > > >	15/293T/Single Cells/PI, SSC-A subset/Q4: HCRTR2-GFP- , AF555-	76.5	21641
> > >	15/293T/Single Cells/PI, SSC-A subset-1	96.5	27947
> > > >	15/293T/Single Cells/PI, SSC-A subset-1/HCRTR2-GFP+	22.9	6413
> > > > >	15/293T/Single Cells/PI, SSC-A subset-1/HCRTR2-GFP+/AF555+	100	6413
> > > > > >	15/293T/Single Cells/PI, SSC-A subset-1/HCRTR2-GFP+/AF555+	168
> > > > > >	15/293T/Single Cells/PI, SSC-A subset-1/HCRTR2-GFP+/AF555+	144
> > > > >	15/293T/Single Cells/PI, SSC-A subset-1/HCRTR2-GFP+/AF555-	0	0
> > > >	15/293T/Single Cells/PI, SSC-A subset-1/HCRTR2-GFP-	77.1	21534
> > > > >	15/293T/Single Cells/PI, SSC-A subset-1/HCRTR2-GFP-/AF555+	100	21534
> > > > > >	15/293T/Single Cells/PI, SSC-A subset-1/HCRTR2-GFP-/AF555+	177
> > > > > >	15/293T/Single Cells/PI, SSC-A subset-1/HCRTR2-GFP-/AF555+	161
> > > > >	15/293T/Single Cells/PI, SSC-A subset-1/HCRTR2-GFP-/AF555-	0	0
	16		30000
>	16/293T	98.1	29440
> >	16/293T/Single Cells	98.5	28994
> > >	16/293T/Single Cells/PI, SSC-A subset	97.5	28255
> > > >	16/293T/Single Cells/PI, SSC-A subset/Q1: HCRTR2-GFP- , AF555+	0.00708	2
> > > >	16/293T/Single Cells/PI, SSC-A subset/Q2: HCRTR2-GFP+ , AF555+	0.011	3
> > > >	16/293T/Single Cells/PI, SSC-A subset/Q3: HCRTR2-GFP+ , AF555-	25	7058
> > > >	16/293T/Single Cells/PI, SSC-A subset/Q4: HCRTR2-GFP- , AF555-	75	21192
> > >	16/293T/Single Cells/PI, SSC-A subset-1	95.3	27637
> > > >	16/293T/Single Cells/PI, SSC-A subset-1/HCRTR2-GFP+	24.3	6709
> > > > >	16/293T/Single Cells/PI, SSC-A subset-1/HCRTR2-GFP+/AF555+	100	6709
> > > > > >	16/293T/Single Cells/PI, SSC-A subset-1/HCRTR2-GFP+/AF555+	166
> > > > > >	16/293T/Single Cells/PI, SSC-A subset-1/HCRTR2-GFP+/AF555+	149
> > > > >	16/293T/Single Cells/PI, SSC-A subset-1/HCRTR2-GFP+/AF555-	0	0
> > > >	16/293T/Single Cells/PI, SSC-A subset-1/HCRTR2-GFP-	75.7	20928
> > > > >	16/293T/Single Cells/PI, SSC-A subset-1/HCRTR2-GFP-/AF555+	100	20928
> > > > > >	16/293T/Single Cells/PI, SSC-A subset-1/HCRTR2-GFP-/AF555+	190
> > > > > >	16/293T/Single Cells/PI, SSC-A subset-1/HCRTR2-GFP-/AF555+	177
> > > > >	16/293T/Single Cells/PI, SSC-A subset-1/HCRTR2-GFP-/AF555-	0	0
	17		30000
>	17/293T	98.3	29484
> >	17/293T/Single Cells	98.1	28930
> > >	17/293T/Single Cells/PI, SSC-A subset	97.1	28099
> > > >	17/293T/Single Cells/PI, SSC-A subset/Q1: HCRTR2-GFP- , AF555+	0.00356	1
> > > >	17/293T/Single Cells/PI, SSC-A subset/Q2: HCRTR2-GFP+ , AF555+	0.00356	1
> > > >	17/293T/Single Cells/PI, SSC-A subset/Q3: HCRTR2-GFP+ , AF555-	23.7	6672
> > > >	17/293T/Single Cells/PI, SSC-A subset/Q4: HCRTR2-GFP- , AF555-	76.2	21425
> > >	17/293T/Single Cells/PI, SSC-A subset-1	94.9	27455
> > > >	17/293T/Single Cells/PI, SSC-A subset-1/HCRTR2-GFP+	23.1	6348
> > > > >	17/293T/Single Cells/PI, SSC-A subset-1/HCRTR2-GFP+/AF555+	100	6348
> > > > > >	17/293T/Single Cells/PI, SSC-A subset-1/HCRTR2-GFP+/AF555+	130
> > > > > >	17/293T/Single Cells/PI, SSC-A subset-1/HCRTR2-GFP+/AF555+	121
> > > > >	17/293T/Single Cells/PI, SSC-A subset-1/HCRTR2-GFP+/AF555-	0	0
> > > >	17/293T/Single Cells/PI, SSC-A subset-1/HCRTR2-GFP-	76.9	21107
> > > > >	17/293T/Single Cells/PI, SSC-A subset-1/HCRTR2-GFP-/AF555+	100	21107
> > > > > >	17/293T/Single Cells/PI, SSC-A subset-1/HCRTR2-GFP-/AF555+	148
> > > > > >	17/293T/Single Cells/PI, SSC-A subset-1/HCRTR2-GFP-/AF555+	140
> > > > >	17/293T/Single Cells/PI, SSC-A subset-1/HCRTR2-GFP-/AF555-	0	0
	18		30000
>	18/293T	98	29409
> >	18/293T/Single Cells	98.3	28902
> > >	18/293T/Single Cells/PI, SSC-A subset	97.4	28158
> > > >	18/293T/Single Cells/PI, SSC-A subset/Q1: HCRTR2-GFP- , AF555+	0.021	6
> > > >	18/293T/Single Cells/PI, SSC-A subset/Q2: HCRTR2-GFP+ , AF555+	0.014	4
> > > >	18/293T/Single Cells/PI, SSC-A subset/Q3: HCRTR2-GFP+ , AF555-	24.7	6942
> > > >	18/293T/Single Cells/PI, SSC-A subset/Q4: HCRTR2-GFP- , AF555-	75.3	21206
> > >	18/293T/Single Cells/PI, SSC-A subset-1	94.6	27331
> > > >	18/293T/Single Cells/PI, SSC-A subset-1/HCRTR2-GFP+	23.9	6523
> > > > >	18/293T/Single Cells/PI, SSC-A subset-1/HCRTR2-GFP+/AF555+	100	6523
> > > > > >	18/293T/Single Cells/PI, SSC-A subset-1/HCRTR2-GFP+/AF555+	177
> > > > > >	18/293T/Single Cells/PI, SSC-A subset-1/HCRTR2-GFP+/AF555+	153
> > > > >	18/293T/Single Cells/PI, SSC-A subset-1/HCRTR2-GFP+/AF555-	0	0
> > > >	18/293T/Single Cells/PI, SSC-A subset-1/HCRTR2-GFP-	76.1	20808
> > > > >	18/293T/Single Cells/PI, SSC-A subset-1/HCRTR2-GFP-/AF555+	100	20808
> > > > > >	18/293T/Single Cells/PI, SSC-A subset-1/HCRTR2-GFP-/AF555+	187
> > > > > >	18/293T/Single Cells/PI, SSC-A subset-1/HCRTR2-GFP-/AF555+	166
> > > > >	18/293T/Single Cells/PI, SSC-A subset-1/HCRTR2-GFP-/AF555-	0	0
	19		30000
>	19/293T	98.1	29433
> >	19/293T/Single Cells	98.8	29081
> > >	19/293T/Single Cells/PI, SSC-A subset	97.8	28441
> > > >	19/293T/Single Cells/PI, SSC-A subset/Q1: HCRTR2-GFP- , AF555+	0.046	13
> > > >	19/293T/Single Cells/PI, SSC-A subset/Q2: HCRTR2-GFP+ , AF555+	0.021	6
> > > >	19/293T/Single Cells/PI, SSC-A subset/Q3: HCRTR2-GFP+ , AF555-	24.1	6862
> > > >	19/293T/Single Cells/PI, SSC-A subset/Q4: HCRTR2-GFP- , AF555-	75.8	21560
> > >	19/293T/Single Cells/PI, SSC-A subset-1	95.7	27816
> > > >	19/293T/Single Cells/PI, SSC-A subset-1/HCRTR2-GFP+	23.6	6555
> > > > >	19/293T/Single Cells/PI, SSC-A subset-1/HCRTR2-GFP+/AF555+	100	6555
> > > > > >	19/293T/Single Cells/PI, SSC-A subset-1/HCRTR2-GFP+/AF555+	268
> > > > > >	19/293T/Single Cells/PI, SSC-A subset-1/HCRTR2-GFP+/AF555+	234
> > > > >	19/293T/Single Cells/PI, SSC-A subset-1/HCRTR2-GFP+/AF555-	0	0
> > > >	19/293T/Single Cells/PI, SSC-A subset-1/HCRTR2-GFP-	76.4	21261
> > > > >	19/293T/Single Cells/PI, SSC-A subset-1/HCRTR2-GFP-/AF555+	100	21261
> > > > > >	19/293T/Single Cells/PI, SSC-A subset-1/HCRTR2-GFP-/AF555+	266
> > > > > >	19/293T/Single Cells/PI, SSC-A subset-1/HCRTR2-GFP-/AF555+	238
> > > > >	19/293T/Single Cells/PI, SSC-A subset-1/HCRTR2-GFP-/AF555-	0	0
	20		30000
>	20/293T	97.9	29376
> >	20/293T/Single Cells	97.7	28696
> > >	20/293T/Single Cells/PI, SSC-A subset	97.3	27924
> > > >	20/293T/Single Cells/PI, SSC-A subset/Q1: HCRTR2-GFP- , AF555+	0.021	6
> > > >	20/293T/Single Cells/PI, SSC-A subset/Q2: HCRTR2-GFP+ , AF555+	0.00358	1
> > > >	20/293T/Single Cells/PI, SSC-A subset/Q3: HCRTR2-GFP+ , AF555-	24.3	6793
> > > >	20/293T/Single Cells/PI, SSC-A subset/Q4: HCRTR2-GFP- , AF555-	75.6	21124
> > >	20/293T/Single Cells/PI, SSC-A subset-1	95.1	27284
> > > >	20/293T/Single Cells/PI, SSC-A subset-1/HCRTR2-GFP+	23.6	6444
> > > > >	20/293T/Single Cells/PI, SSC-A subset-1/HCRTR2-GFP+/AF555+	100	6444
> > > > > >	20/293T/Single Cells/PI, SSC-A subset-1/HCRTR2-GFP+/AF555+	229
> > > > > >	20/293T/Single Cells/PI, SSC-A subset-1/HCRTR2-GFP+/AF555+	200
> > > > >	20/293T/Single Cells/PI, SSC-A subset-1/HCRTR2-GFP+/AF555-	0	0
> > > >	20/293T/Single Cells/PI, SSC-A subset-1/HCRTR2-GFP-	76.4	20840
> > > > >	20/293T/Single Cells/PI, SSC-A subset-1/HCRTR2-GFP-/AF555+	100	20840
> > > > > >	20/293T/Single Cells/PI, SSC-A subset-1/HCRTR2-GFP-/AF555+	223
> > > > > >	20/293T/Single Cells/PI, SSC-A subset-1/HCRTR2-GFP-/AF555+	198
> > > > >	20/293T/Single Cells/PI, SSC-A subset-1/HCRTR2-GFP-/AF555-	0	0
	21		30000
>	21/293T	98.3	29487
> >	21/293T/Single Cells	98	28893
> > >	21/293T/Single Cells/PI, SSC-A subset	96.9	27997
> > > >	21/293T/Single Cells/PI, SSC-A subset/Q1: HCRTR2-GFP- , AF555+	0.093	26
> > > >	21/293T/Single Cells/PI, SSC-A subset/Q2: HCRTR2-GFP+ , AF555+	0.036	10
> > > >	21/293T/Single Cells/PI, SSC-A subset/Q3: HCRTR2-GFP+ , AF555-	22.9	6403
> > > >	21/293T/Single Cells/PI, SSC-A subset/Q4: HCRTR2-GFP- , AF555-	77	21558
> > >	21/293T/Single Cells/PI, SSC-A subset-1	94.9	27417
> > > >	21/293T/Single Cells/PI, SSC-A subset-1/HCRTR2-GFP+	22.5	6162
> > > > >	21/293T/Single Cells/PI, SSC-A subset-1/HCRTR2-GFP+/AF555+	100	6162
> > > > > >	21/293T/Single Cells/PI, SSC-A subset-1/HCRTR2-GFP+/AF555+	212
> > > > > >	21/293T/Single Cells/PI, SSC-A subset-1/HCRTR2-GFP+/AF555+	175
> > > > >	21/293T/Single Cells/PI, SSC-A subset-1/HCRTR2-GFP+/AF555-	0	0
> > > >	21/293T/Single Cells/PI, SSC-A subset-1/HCRTR2-GFP-	77.5	21255
> > > > >	21/293T/Single Cells/PI, SSC-A subset-1/HCRTR2-GFP-/AF555+	100	21255
> > > > > >	21/293T/Single Cells/PI, SSC-A subset-1/HCRTR2-GFP-/AF555+	223
> > > > > >	21/293T/Single Cells/PI, SSC-A subset-1/HCRTR2-GFP-/AF555+	188
> > > > >	21/293T/Single Cells/PI, SSC-A subset-1/HCRTR2-GFP-/AF555-	0	0
	22		30000
>	22/293T	98.2	29453
> >	22/293T/Single Cells	98.4	28987
> > >	22/293T/Single Cells/PI, SSC-A subset	97.6	28286
> > > >	22/293T/Single Cells/PI, SSC-A subset/Q1: HCRTR2-GFP- , AF555+	0.039	11
> > > >	22/293T/Single Cells/PI, SSC-A subset/Q2: HCRTR2-GFP+ , AF555+	0.00707	2
> > > >	22/293T/Single Cells/PI, SSC-A subset/Q3: HCRTR2-GFP+ , AF555-	23.3	6599
> > > >	22/293T/Single Cells/PI, SSC-A subset/Q4: HCRTR2-GFP- , AF555-	76.6	21674
> > >	22/293T/Single Cells/PI, SSC-A subset-1	95.5	27675
> > > >	22/293T/Single Cells/PI, SSC-A subset-1/HCRTR2-GFP+	22.7	6293
> > > > >	22/293T/Single Cells/PI, SSC-A subset-1/HCRTR2-GFP+/AF555+	100	6293
> > > > > >	22/293T/Single Cells/PI, SSC-A subset-1/HCRTR2-GFP+/AF555+	183
> > > > > >	22/293T/Single Cells/PI, SSC-A subset-1/HCRTR2-GFP+/AF555+	162
> > > > >	22/293T/Single Cells/PI, SSC-A subset-1/HCRTR2-GFP+/AF555-	0	0
> > > >	22/293T/Single Cells/PI, SSC-A subset-1/HCRTR2-GFP-	77.3	21382
> > > > >	22/293T/Single Cells/PI, SSC-A subset-1/HCRTR2-GFP-/AF555+	100	21382
> > > > > >	22/293T/Single Cells/PI, SSC-A subset-1/HCRTR2-GFP-/AF555+	182
> > > > > >	22/293T/Single Cells/PI, SSC-A subset-1/HCRTR2-GFP-/AF555+	162
> > > > >	22/293T/Single Cells/PI, SSC-A subset-1/HCRTR2-GFP-/AF555-	0	0
	23		30000
>	23/293T	98.1	29434
> >	23/293T/Single Cells	97.6	28731
> > >	23/293T/Single Cells/PI, SSC-A subset	96.7	27784
> > > >	23/293T/Single Cells/PI, SSC-A subset/Q1: HCRTR2-GFP- , AF555+	0.23	64
> > > >	23/293T/Single Cells/PI, SSC-A subset/Q2: HCRTR2-GFP+ , AF555+	0.086	24
> > > >	23/293T/Single Cells/PI, SSC-A subset/Q3: HCRTR2-GFP+ , AF555-	23.2	6440
> > > >	23/293T/Single Cells/PI, SSC-A subset/Q4: HCRTR2-GFP- , AF555-	76.5	21256
> > >	23/293T/Single Cells/PI, SSC-A subset-1	92.7	26620
> > > >	23/293T/Single Cells/PI, SSC-A subset-1/HCRTR2-GFP+	22.5	5991
> > > > >	23/293T/Single Cells/PI, SSC-A subset-1/HCRTR2-GFP+/AF555+	100	5991
> > > > > >	23/293T/Single Cells/PI, SSC-A subset-1/HCRTR2-GFP+/AF555+	934
> > > > > >	23/293T/Single Cells/PI, SSC-A subset-1/HCRTR2-GFP+/AF555+	857
> > > > >	23/293T/Single Cells/PI, SSC-A subset-1/HCRTR2-GFP+/AF555-	0	0
> > > >	23/293T/Single Cells/PI, SSC-A subset-1/HCRTR2-GFP-	77.5	20629
> > > > >	23/293T/Single Cells/PI, SSC-A subset-1/HCRTR2-GFP-/AF555+	100	20629
> > > > > >	23/293T/Single Cells/PI, SSC-A subset-1/HCRTR2-GFP-/AF555+	1006
> > > > > >	23/293T/Single Cells/PI, SSC-A subset-1/HCRTR2-GFP-/AF555+	925
> > > > >	23/293T/Single Cells/PI, SSC-A subset-1/HCRTR2-GFP-/AF555-	0	0
	24		30000
>	24/293T	98.1	29432
> >	24/293T/Single Cells	97.9	28825
> > >	24/293T/Single Cells/PI, SSC-A subset	96.4	27784
> > > >	24/293T/Single Cells/PI, SSC-A subset/Q1: HCRTR2-GFP- , AF555+	2.25	626
> > > >	24/293T/Single Cells/PI, SSC-A subset/Q2: HCRTR2-GFP+ , AF555+	0.55	153
> > > >	24/293T/Single Cells/PI, SSC-A subset/Q3: HCRTR2-GFP+ , AF555-	22.6	6281
> > > >	24/293T/Single Cells/PI, SSC-A subset/Q4: HCRTR2-GFP- , AF555-	74.6	20724
> > >	24/293T/Single Cells/PI, SSC-A subset-1	90.3	26024
> > > >	24/293T/Single Cells/PI, SSC-A subset-1/HCRTR2-GFP+	22	5732
> > > > >	24/293T/Single Cells/PI, SSC-A subset-1/HCRTR2-GFP+/AF555+	100	5732
> > > > > >	24/293T/Single Cells/PI, SSC-A subset-1/HCRTR2-GFP+/AF555+	487
> > > > > >	24/293T/Single Cells/PI, SSC-A subset-1/HCRTR2-GFP+/AF555+	322
> > > > >	24/293T/Single Cells/PI, SSC-A subset-1/HCRTR2-GFP+/AF555-	0	0
> > > >	24/293T/Single Cells/PI, SSC-A subset-1/HCRTR2-GFP-	78	20292
> > > > >	24/293T/Single Cells/PI, SSC-A subset-1/HCRTR2-GFP-/AF555+	100	20292
> > > > > >	24/293T/Single Cells/PI, SSC-A subset-1/HCRTR2-GFP-/AF555+	531
> > > > > >	24/293T/Single Cells/PI, SSC-A subset-1/HCRTR2-GFP-/AF555+	340
> > > > >	24/293T/Single Cells/PI, SSC-A subset-1/HCRTR2-GFP-/AF555-	0	0
	25		30000
>	25/293T	98.1	29422
> >	25/293T/Single Cells	98.2	28898
> > >	25/293T/Single Cells/PI, SSC-A subset	97	28034
> > > >	25/293T/Single Cells/PI, SSC-A subset/Q1: HCRTR2-GFP- , AF555+	0.086	24
> > > >	25/293T/Single Cells/PI, SSC-A subset/Q2: HCRTR2-GFP+ , AF555+	0.05	14
> > > >	25/293T/Single Cells/PI, SSC-A subset/Q3: HCRTR2-GFP+ , AF555-	23.3	6542
> > > >	25/293T/Single Cells/PI, SSC-A subset/Q4: HCRTR2-GFP- , AF555-	76.5	21454
> > >	25/293T/Single Cells/PI, SSC-A subset-1	93	26883
> > > >	25/293T/Single Cells/PI, SSC-A subset-1/HCRTR2-GFP+	22.5	6057
> > > > >	25/293T/Single Cells/PI, SSC-A subset-1/HCRTR2-GFP+/AF555+	100	6057
> > > > > >	25/293T/Single Cells/PI, SSC-A subset-1/HCRTR2-GFP+/AF555+	274
> > > > > >	25/293T/Single Cells/PI, SSC-A subset-1/HCRTR2-GFP+/AF555+	241
> > > > >	25/293T/Single Cells/PI, SSC-A subset-1/HCRTR2-GFP+/AF555-	0	0
> > > >	25/293T/Single Cells/PI, SSC-A subset-1/HCRTR2-GFP-	77.5	20826
> > > > >	25/293T/Single Cells/PI, SSC-A subset-1/HCRTR2-GFP-/AF555+	100	20826
> > > > > >	25/293T/Single Cells/PI, SSC-A subset-1/HCRTR2-GFP-/AF555+	294
> > > > > >	25/293T/Single Cells/PI, SSC-A subset-1/HCRTR2-GFP-/AF555+	261
> > > > >	25/293T/Single Cells/PI, SSC-A subset-1/HCRTR2-GFP-/AF555-	0	0
	26		30000
>	26/293T	97.9	29368
> >	26/293T/Single Cells	98.2	28827
> > >	26/293T/Single Cells/PI, SSC-A subset	96.7	27863
> > > >	26/293T/Single Cells/PI, SSC-A subset/Q1: HCRTR2-GFP- , AF555+	0.047	13
> > > >	26/293T/Single Cells/PI, SSC-A subset/Q2: HCRTR2-GFP+ , AF555+	0.018	5
> > > >	26/293T/Single Cells/PI, SSC-A subset/Q3: HCRTR2-GFP+ , AF555-	23.9	6657
> > > >	26/293T/Single Cells/PI, SSC-A subset/Q4: HCRTR2-GFP- , AF555-	76	21188
> > >	26/293T/Single Cells/PI, SSC-A subset-1	90.5	26091
> > > >	26/293T/Single Cells/PI, SSC-A subset-1/HCRTR2-GFP+	22.6	5909
> > > > >	26/293T/Single Cells/PI, SSC-A subset-1/HCRTR2-GFP+/AF555+	100	5909
> > > > > >	26/293T/Single Cells/PI, SSC-A subset-1/HCRTR2-GFP+/AF555+	266
> > > > > >	26/293T/Single Cells/PI, SSC-A subset-1/HCRTR2-GFP+/AF555+	238
> > > > >	26/293T/Single Cells/PI, SSC-A subset-1/HCRTR2-GFP+/AF555-	0	0
> > > >	26/293T/Single Cells/PI, SSC-A subset-1/HCRTR2-GFP-	77.4	20182
> > > > >	26/293T/Single Cells/PI, SSC-A subset-1/HCRTR2-GFP-/AF555+	100	20182
> > > > > >	26/293T/Single Cells/PI, SSC-A subset-1/HCRTR2-GFP-/AF555+	284
> > > > > >	26/293T/Single Cells/PI, SSC-A subset-1/HCRTR2-GFP-/AF555+	253
> > > > >	26/293T/Single Cells/PI, SSC-A subset-1/HCRTR2-GFP-/AF555-	0	0
	27		30000
>	27/293T	98	29403
> >	27/293T/Single Cells	98.6	28984
> > >	27/293T/Single Cells/PI, SSC-A subset	97.5	28246
> > > >	27/293T/Single Cells/PI, SSC-A subset/Q1: HCRTR2-GFP- , AF555+	0.053	15
> > > >	27/293T/Single Cells/PI, SSC-A subset/Q2: HCRTR2-GFP+ , AF555+	0.028	8
> > > >	27/293T/Single Cells/PI, SSC-A subset/Q3: HCRTR2-GFP+ , AF555-	24	6769
> > > >	27/293T/Single Cells/PI, SSC-A subset/Q4: HCRTR2-GFP- , AF555-	76	21454
> > >	27/293T/Single Cells/PI, SSC-A subset-1	94.5	27383
> > > >	27/293T/Single Cells/PI, SSC-A subset-1/HCRTR2-GFP+	23.2	6343
> > > > >	27/293T/Single Cells/PI, SSC-A subset-1/HCRTR2-GFP+/AF555+	100	6343
> > > > > >	27/293T/Single Cells/PI, SSC-A subset-1/HCRTR2-GFP+/AF555+	305
> > > > > >	27/293T/Single Cells/PI, SSC-A subset-1/HCRTR2-GFP+/AF555+	261
> > > > >	27/293T/Single Cells/PI, SSC-A subset-1/HCRTR2-GFP+/AF555-	0	0
> > > >	27/293T/Single Cells/PI, SSC-A subset-1/HCRTR2-GFP-	76.8	21040
> > > > >	27/293T/Single Cells/PI, SSC-A subset-1/HCRTR2-GFP-/AF555+	100	21040
> > > > > >	27/293T/Single Cells/PI, SSC-A subset-1/HCRTR2-GFP-/AF555+	318
> > > > > >	27/293T/Single Cells/PI, SSC-A subset-1/HCRTR2-GFP-/AF555+	274
> > > > >	27/293T/Single Cells/PI, SSC-A subset-1/HCRTR2-GFP-/AF555-	0	0
	28		30000
>	28/293T	98.2	29446
> >	28/293T/Single Cells	97.8	28784
> > >	28/293T/Single Cells/PI, SSC-A subset	97.1	27942
> > > >	28/293T/Single Cells/PI, SSC-A subset/Q1: HCRTR2-GFP- , AF555+	0.025	7
> > > >	28/293T/Single Cells/PI, SSC-A subset/Q2: HCRTR2-GFP+ , AF555+	0.00716	2
> > > >	28/293T/Single Cells/PI, SSC-A subset/Q3: HCRTR2-GFP+ , AF555-	23.6	6592
> > > >	28/293T/Single Cells/PI, SSC-A subset/Q4: HCRTR2-GFP- , AF555-	76.4	21341
> > >	28/293T/Single Cells/PI, SSC-A subset-1	94.5	27194
> > > >	28/293T/Single Cells/PI, SSC-A subset-1/HCRTR2-GFP+	22.8	6188
> > > > >	28/293T/Single Cells/PI, SSC-A subset-1/HCRTR2-GFP+/AF555+	100	6188
> > > > > >	28/293T/Single Cells/PI, SSC-A subset-1/HCRTR2-GFP+/AF555+	204
> > > > > >	28/293T/Single Cells/PI, SSC-A subset-1/HCRTR2-GFP+/AF555+	178
> > > > >	28/293T/Single Cells/PI, SSC-A subset-1/HCRTR2-GFP+/AF555-	0	0
> > > >	28/293T/Single Cells/PI, SSC-A subset-1/HCRTR2-GFP-	77.2	21006
> > > > >	28/293T/Single Cells/PI, SSC-A subset-1/HCRTR2-GFP-/AF555+	100	21006
> > > > > >	28/293T/Single Cells/PI, SSC-A subset-1/HCRTR2-GFP-/AF555+	195
> > > > > >	28/293T/Single Cells/PI, SSC-A subset-1/HCRTR2-GFP-/AF555+	178
> > > > >	28/293T/Single Cells/PI, SSC-A subset-1/HCRTR2-GFP-/AF555-	0	0
	29		30000
>	29/293T	97.9	29372
> >	29/293T/Single Cells	97.6	28673
> > >	29/293T/Single Cells/PI, SSC-A subset	96.7	27721
> > > >	29/293T/Single Cells/PI, SSC-A subset/Q1: HCRTR2-GFP- , AF555+	0.043	12
> > > >	29/293T/Single Cells/PI, SSC-A subset/Q2: HCRTR2-GFP+ , AF555+	0.014	4
> > > >	29/293T/Single Cells/PI, SSC-A subset/Q3: HCRTR2-GFP+ , AF555-	24.1	6690
> > > >	29/293T/Single Cells/PI, SSC-A subset/Q4: HCRTR2-GFP- , AF555-	75.8	21015
> > >	29/293T/Single Cells/PI, SSC-A subset-1	93.1	26708
> > > >	29/293T/Single Cells/PI, SSC-A subset-1/HCRTR2-GFP+	23.3	6211
> > > > >	29/293T/Single Cells/PI, SSC-A subset-1/HCRTR2-GFP+/AF555+	100	6211
> > > > > >	29/293T/Single Cells/PI, SSC-A subset-1/HCRTR2-GFP+/AF555+	220
> > > > > >	29/293T/Single Cells/PI, SSC-A subset-1/HCRTR2-GFP+/AF555+	182
> > > > >	29/293T/Single Cells/PI, SSC-A subset-1/HCRTR2-GFP+/AF555-	0	0
> > > >	29/293T/Single Cells/PI, SSC-A subset-1/HCRTR2-GFP-	76.7	20497
> > > > >	29/293T/Single Cells/PI, SSC-A subset-1/HCRTR2-GFP-/AF555+	100	20497
> > > > > >	29/293T/Single Cells/PI, SSC-A subset-1/HCRTR2-GFP-/AF555+	237
> > > > > >	29/293T/Single Cells/PI, SSC-A subset-1/HCRTR2-GFP-/AF555+	194
> > > > >	29/293T/Single Cells/PI, SSC-A subset-1/HCRTR2-GFP-/AF555-	0	0
	30		30000
>	31/293T	98.2	29456
> >	31/293T/Single Cells	98.8	29097
> > >	31/293T/Single Cells/PI, SSC-A subset	97.5	28376
> > > >	31/293T/Single Cells/PI, SSC-A subset/Q1: HCRTR2-GFP- , AF555+	0.018	5
> > > >	31/293T/Single Cells/PI, SSC-A subset/Q2: HCRTR2-GFP+ , AF555+	0.014	4
> > > >	31/293T/Single Cells/PI, SSC-A subset/Q3: HCRTR2-GFP+ , AF555-	23	6534
> > > >	31/293T/Single Cells/PI, SSC-A subset/Q4: HCRTR2-GFP- , AF555-	76.9	21833
> > >	31/293T/Single Cells/PI, SSC-A subset-1	95.5	27782
> > > >	31/293T/Single Cells/PI, SSC-A subset-1/HCRTR2-GFP+	22.5	6245
> > > > >	31/293T/Single Cells/PI, SSC-A subset-1/HCRTR2-GFP+/AF555+	100	6245
> > > > > >	31/293T/Single Cells/PI, SSC-A subset-1/HCRTR2-GFP+/AF555+	176
> > > > > >	31/293T/Single Cells/PI, SSC-A subset-1/HCRTR2-GFP+/AF555+	160
> > > > >	31/293T/Single Cells/PI, SSC-A subset-1/HCRTR2-GFP+/AF555-	0	0
> > > >	31/293T/Single Cells/PI, SSC-A subset-1/HCRTR2-GFP-	77.5	21537
> > > > >	31/293T/Single Cells/PI, SSC-A subset-1/HCRTR2-GFP-/AF555+	100	21537
> > > > > >	31/293T/Single Cells/PI, SSC-A subset-1/HCRTR2-GFP-/AF555+	188
> > > > > >	31/293T/Single Cells/PI, SSC-A subset-1/HCRTR2-GFP-/AF555+	173
> > > > >	31/293T/Single Cells/PI, SSC-A subset-1/HCRTR2-GFP-/AF555-	0	0
	32		30000
>	32/293T	97.9	29365
> >	32/293T/Single Cells	98.3	28867
> > >	32/293T/Single Cells/PI, SSC-A subset	97.5	28137
> > > >	32/293T/Single Cells/PI, SSC-A subset/Q1: HCRTR2-GFP- , AF555+	0.011	3
> > > >	32/293T/Single Cells/PI, SSC-A subset/Q2: HCRTR2-GFP+ , AF555+	0.00711	2
> > > >	32/293T/Single Cells/PI, SSC-A subset/Q3: HCRTR2-GFP+ , AF555-	24.7	6962
> > > >	32/293T/Single Cells/PI, SSC-A subset/Q4: HCRTR2-GFP- , AF555-	75.2	21170
> > >	32/293T/Single Cells/PI, SSC-A subset-1	94.8	27365
> > > >	32/293T/Single Cells/PI, SSC-A subset-1/HCRTR2-GFP+	24	6560
> > > > >	32/293T/Single Cells/PI, SSC-A subset-1/HCRTR2-GFP+/AF555+	100	6560
> > > > > >	32/293T/Single Cells/PI, SSC-A subset-1/HCRTR2-GFP+/AF555+	204
> > > > > >	32/293T/Single Cells/PI, SSC-A subset-1/HCRTR2-GFP+/AF555+	182
> > > > >	32/293T/Single Cells/PI, SSC-A subset-1/HCRTR2-GFP+/AF555-	0	0
> > > >	32/293T/Single Cells/PI, SSC-A subset-1/HCRTR2-GFP-	76	20805
> > > > >	32/293T/Single Cells/PI, SSC-A subset-1/HCRTR2-GFP-/AF555+	100	20805
> > > > > >	32/293T/Single Cells/PI, SSC-A subset-1/HCRTR2-GFP-/AF555+	221
> > > > > >	32/293T/Single Cells/PI, SSC-A subset-1/HCRTR2-GFP-/AF555+	199
> > > > >	32/293T/Single Cells/PI, SSC-A subset-1/HCRTR2-GFP-/AF555-	0	0
	33		30000
>	33/293T	98.2	29468
> >	33/293T/Single Cells	98.5	29017
> > >	33/293T/Single Cells/PI, SSC-A subset	97.4	28257
> > > >	33/293T/Single Cells/PI, SSC-A subset/Q1: HCRTR2-GFP- , AF555+	0.071	20
> > > >	33/293T/Single Cells/PI, SSC-A subset/Q2: HCRTR2-GFP+ , AF555+	0.021	6
> > > >	33/293T/Single Cells/PI, SSC-A subset/Q3: HCRTR2-GFP+ , AF555-	22.8	6452
> > > >	33/293T/Single Cells/PI, SSC-A subset/Q4: HCRTR2-GFP- , AF555-	77.1	21779
> > >	33/293T/Single Cells/PI, SSC-A subset-1	95.3	27639
> > > >	33/293T/Single Cells/PI, SSC-A subset-1/HCRTR2-GFP+	22.2	6141
> > > > >	33/293T/Single Cells/PI, SSC-A subset-1/HCRTR2-GFP+/AF555+	100	6141
> > > > > >	33/293T/Single Cells/PI, SSC-A subset-1/HCRTR2-GFP+/AF555+	246
> > > > > >	33/293T/Single Cells/PI, SSC-A subset-1/HCRTR2-GFP+/AF555+	204
> > > > >	33/293T/Single Cells/PI, SSC-A subset-1/HCRTR2-GFP+/AF555-	0	0
> > > >	33/293T/Single Cells/PI, SSC-A subset-1/HCRTR2-GFP-	77.8	21498
> > > > >	33/293T/Single Cells/PI, SSC-A subset-1/HCRTR2-GFP-/AF555+	100	21498
> > > > > >	33/293T/Single Cells/PI, SSC-A subset-1/HCRTR2-GFP-/AF555+	242
> > > > > >	33/293T/Single Cells/PI, SSC-A subset-1/HCRTR2-GFP-/AF555+	203
> > > > >	33/293T/Single Cells/PI, SSC-A subset-1/HCRTR2-GFP-/AF555-	0	0
	34		30000
>	34/293T	98.3	29489
> >	34/293T/Single Cells	98.4	29011
> > >	34/293T/Single Cells/PI, SSC-A subset	97.6	28306
> > > >	34/293T/Single Cells/PI, SSC-A subset/Q1: HCRTR2-GFP- , AF555+	0.014	4
> > > >	34/293T/Single Cells/PI, SSC-A subset/Q2: HCRTR2-GFP+ , AF555+	0.00707	2
> > > >	34/293T/Single Cells/PI, SSC-A subset/Q3: HCRTR2-GFP+ , AF555-	23.5	6651
> > > >	34/293T/Single Cells/PI, SSC-A subset/Q4: HCRTR2-GFP- , AF555-	76.5	21649
> > >	34/293T/Single Cells/PI, SSC-A subset-1	95.4	27685
> > > >	34/293T/Single Cells/PI, SSC-A subset-1/HCRTR2-GFP+	22.8	6321
> > > > >	34/293T/Single Cells/PI, SSC-A subset-1/HCRTR2-GFP+/AF555+	100	6321
> > > > > >	34/293T/Single Cells/PI, SSC-A subset-1/HCRTR2-GFP+/AF555+	202
> > > > > >	34/293T/Single Cells/PI, SSC-A subset-1/HCRTR2-GFP+/AF555+	181
> > > > >	34/293T/Single Cells/PI, SSC-A subset-1/HCRTR2-GFP+/AF555-	0	0
> > > >	34/293T/Single Cells/PI, SSC-A subset-1/HCRTR2-GFP-	77.2	21364
> > > > >	34/293T/Single Cells/PI, SSC-A subset-1/HCRTR2-GFP-/AF555+	100	21364
> > > > > >	34/293T/Single Cells/PI, SSC-A subset-1/HCRTR2-GFP-/AF555+	219
> > > > > >	34/293T/Single Cells/PI, SSC-A subset-1/HCRTR2-GFP-/AF555+	199
> > > > >	34/293T/Single Cells/PI, SSC-A subset-1/HCRTR2-GFP-/AF555-	0	0
	35		30000
>	35/293T	98	29385
> >	35/293T/Single Cells	97.3	28580
> > >	35/293T/Single Cells/PI, SSC-A subset	96.6	27617
> > > >	35/293T/Single Cells/PI, SSC-A subset/Q1: HCRTR2-GFP- , AF555+	0.033	9
> > > >	35/293T/Single Cells/PI, SSC-A subset/Q2: HCRTR2-GFP+ , AF555+	0.011	3
> > > >	35/293T/Single Cells/PI, SSC-A subset/Q3: HCRTR2-GFP+ , AF555-	23.6	6524
> > > >	35/293T/Single Cells/PI, SSC-A subset/Q4: HCRTR2-GFP- , AF555-	76.3	21081
> > >	35/293T/Single Cells/PI, SSC-A subset-1	94.5	27019
> > > >	35/293T/Single Cells/PI, SSC-A subset-1/HCRTR2-GFP+	23	6204
> > > > >	35/293T/Single Cells/PI, SSC-A subset-1/HCRTR2-GFP+/AF555+	100	6204
> > > > > >	35/293T/Single Cells/PI, SSC-A subset-1/HCRTR2-GFP+/AF555+	193
> > > > > >	35/293T/Single Cells/PI, SSC-A subset-1/HCRTR2-GFP+/AF555+	170
> > > > >	35/293T/Single Cells/PI, SSC-A subset-1/HCRTR2-GFP+/AF555-	0	0
> > > >	35/293T/Single Cells/PI, SSC-A subset-1/HCRTR2-GFP-	77	20815
> > > > >	35/293T/Single Cells/PI, SSC-A subset-1/HCRTR2-GFP-/AF555+	100	20815
> > > > > >	35/293T/Single Cells/PI, SSC-A subset-1/HCRTR2-GFP-/AF555+	212
> > > > > >	35/293T/Single Cells/PI, SSC-A subset-1/HCRTR2-GFP-/AF555+	188
> > > > >	35/293T/Single Cells/PI, SSC-A subset-1/HCRTR2-GFP-/AF555-	0	0
	36		30000
>	36/293T	98.1	29436
> >	36/293T/Single Cells	98.5	28992
> > >	36/293T/Single Cells/PI, SSC-A subset	97.1	28158
> > > >	36/293T/Single Cells/PI, SSC-A subset/Q1: HCRTR2-GFP- , AF555+	0.33	94
> > > >	36/293T/Single Cells/PI, SSC-A subset/Q2: HCRTR2-GFP+ , AF555+	0.15	43
> > > >	36/293T/Single Cells/PI, SSC-A subset/Q3: HCRTR2-GFP+ , AF555-	23.6	6652
> > > >	36/293T/Single Cells/PI, SSC-A subset/Q4: HCRTR2-GFP- , AF555-	75.9	21369
> > >	36/293T/Single Cells/PI, SSC-A subset-1	94.4	27379
> > > >	36/293T/Single Cells/PI, SSC-A subset-1/HCRTR2-GFP+	23	6295
> > > > >	36/293T/Single Cells/PI, SSC-A subset-1/HCRTR2-GFP+/AF555+	100	6295
> > > > > >	36/293T/Single Cells/PI, SSC-A subset-1/HCRTR2-GFP+/AF555+	286
> > > > > >	36/293T/Single Cells/PI, SSC-A subset-1/HCRTR2-GFP+/AF555+	209
> > > > >	36/293T/Single Cells/PI, SSC-A subset-1/HCRTR2-GFP+/AF555-	0	0
> > > >	36/293T/Single Cells/PI, SSC-A subset-1/HCRTR2-GFP-	77	21084
> > > > >	36/293T/Single Cells/PI, SSC-A subset-1/HCRTR2-GFP-/AF555+	100	21084
> > > > > >	36/293T/Single Cells/PI, SSC-A subset-1/HCRTR2-GFP-/AF555+	267
> > > > > >	36/293T/Single Cells/PI, SSC-A subset-1/HCRTR2-GFP-/AF555+	203
> > > > >	36/293T/Single Cells/PI, SSC-A subset-1/HCRTR2-GFP-/AF555-	0	0
	37		29840
>	37/293T	98.3	29341
> >	37/293T/Single Cells	98.7	28963
> > >	37/293T/Single Cells/PI, SSC-A subset	97.5	28242
> > > >	37/293T/Single Cells/PI, SSC-A subset/Q1: HCRTR2-GFP- , AF555+	0.042	12
> > > >	37/293T/Single Cells/PI, SSC-A subset/Q2: HCRTR2-GFP+ , AF555+	0.018	5
> > > >	37/293T/Single Cells/PI, SSC-A subset/Q3: HCRTR2-GFP+ , AF555-	24.2	6842
> > > >	37/293T/Single Cells/PI, SSC-A subset/Q4: HCRTR2-GFP- , AF555-	75.7	21383
> > >	37/293T/Single Cells/PI, SSC-A subset-1	94.7	27414
> > > >	37/293T/Single Cells/PI, SSC-A subset-1/HCRTR2-GFP+	23.3	6399
> > > > >	37/293T/Single Cells/PI, SSC-A subset-1/HCRTR2-GFP+/AF555+	100	6399
> > > > > >	37/293T/Single Cells/PI, SSC-A subset-1/HCRTR2-GFP+/AF555+	301
> > > > > >	37/293T/Single Cells/PI, SSC-A subset-1/HCRTR2-GFP+/AF555+	244
> > > > >	37/293T/Single Cells/PI, SSC-A subset-1/HCRTR2-GFP+/AF555-	0	0
> > > >	37/293T/Single Cells/PI, SSC-A subset-1/HCRTR2-GFP-	76.7	21015
> > > > >	37/293T/Single Cells/PI, SSC-A subset-1/HCRTR2-GFP-/AF555+	100	21015
> > > > > >	37/293T/Single Cells/PI, SSC-A subset-1/HCRTR2-GFP-/AF555+	312
> > > > > >	37/293T/Single Cells/PI, SSC-A subset-1/HCRTR2-GFP-/AF555+	255
> > > > >	37/293T/Single Cells/PI, SSC-A subset-1/HCRTR2-GFP-/AF555-	0	0
	38		30000
>	38/293T	98	29399
> >	38/293T/Single Cells	98.2	28879
> > >	38/293T/Single Cells/PI, SSC-A subset	97	28011
> > > >	38/293T/Single Cells/PI, SSC-A subset/Q1: HCRTR2-GFP- , AF555+	0.014	4
> > > >	38/293T/Single Cells/PI, SSC-A subset/Q2: HCRTR2-GFP+ , AF555+	0.014	4
> > > >	38/293T/Single Cells/PI, SSC-A subset/Q3: HCRTR2-GFP+ , AF555-	23.5	6586
> > > >	38/293T/Single Cells/PI, SSC-A subset/Q4: HCRTR2-GFP- , AF555-	76.5	21417
> > >	38/293T/Single Cells/PI, SSC-A subset-1	93.3	26932
> > > >	38/293T/Single Cells/PI, SSC-A subset-1/HCRTR2-GFP+	22.6	6081
> > > > >	38/293T/Single Cells/PI, SSC-A subset-1/HCRTR2-GFP+/AF555+	100	6081
> > > > > >	38/293T/Single Cells/PI, SSC-A subset-1/HCRTR2-GFP+/AF555+	193
> > > > > >	38/293T/Single Cells/PI, SSC-A subset-1/HCRTR2-GFP+/AF555+	175
> > > > >	38/293T/Single Cells/PI, SSC-A subset-1/HCRTR2-GFP+/AF555-	0	0
> > > >	38/293T/Single Cells/PI, SSC-A subset-1/HCRTR2-GFP-	77.4	20851
> > > > >	38/293T/Single Cells/PI, SSC-A subset-1/HCRTR2-GFP-/AF555+	100	20851
> > > > > >	38/293T/Single Cells/PI, SSC-A subset-1/HCRTR2-GFP-/AF555+	186
> > > > > >	38/293T/Single Cells/PI, SSC-A subset-1/HCRTR2-GFP-/AF555+	171
> > > > >	38/293T/Single Cells/PI, SSC-A subset-1/HCRTR2-GFP-/AF555-	0	0
	39		30000
>	39/293T	98.2	29468
> >	39/293T/Single Cells	98.4	28993
> > >	39/293T/Single Cells/PI, SSC-A subset	97.2	28173
> > > >	39/293T/Single Cells/PI, SSC-A subset/Q1: HCRTR2-GFP- , AF555+	0.0071	2
> > > >	39/293T/Single Cells/PI, SSC-A subset/Q2: HCRTR2-GFP+ , AF555+	0.00355	1
> > > >	39/293T/Single Cells/PI, SSC-A subset/Q3: HCRTR2-GFP+ , AF555-	23.8	6715
> > > >	39/293T/Single Cells/PI, SSC-A subset/Q4: HCRTR2-GFP- , AF555-	76.2	21455
> > >	39/293T/Single Cells/PI, SSC-A subset-1	94.4	27383
> > > >	39/293T/Single Cells/PI, SSC-A subset-1/HCRTR2-GFP+	23.1	6315
> > > > >	39/293T/Single Cells/PI, SSC-A subset-1/HCRTR2-GFP+/AF555+	100	6315
> > > > > >	39/293T/Single Cells/PI, SSC-A subset-1/HCRTR2-GFP+/AF555+	305
> > > > > >	39/293T/Single Cells/PI, SSC-A subset-1/HCRTR2-GFP+/AF555+	270
> > > > >	39/293T/Single Cells/PI, SSC-A subset-1/HCRTR2-GFP+/AF555-	0	0
> > > >	39/293T/Single Cells/PI, SSC-A subset-1/HCRTR2-GFP-	76.9	21068
> > > > >	39/293T/Single Cells/PI, SSC-A subset-1/HCRTR2-GFP-/AF555+	100	21068
> > > > > >	39/293T/Single Cells/PI, SSC-A subset-1/HCRTR2-GFP-/AF555+	276
> > > > > >	39/293T/Single Cells/PI, SSC-A subset-1/HCRTR2-GFP-/AF555+	248
> > > > >	39/293T/Single Cells/PI, SSC-A subset-1/HCRTR2-GFP-/AF555-	0	0
	40		30000
>	40/293T	98.2	29449
> >	40/293T/Single Cells	98.6	29027
> > >	40/293T/Single Cells/PI, SSC-A subset	95.8	27797
> > > >	40/293T/Single Cells/PI, SSC-A subset/Q1: HCRTR2-GFP- , AF555+	0.061	17
> > > >	40/293T/Single Cells/PI, SSC-A subset/Q2: HCRTR2-GFP+ , AF555+	0.032	9
> > > >	40/293T/Single Cells/PI, SSC-A subset/Q3: HCRTR2-GFP+ , AF555-	23.1	6420
> > > >	40/293T/Single Cells/PI, SSC-A subset/Q4: HCRTR2-GFP- , AF555-	76.8	21351
> > >	40/293T/Single Cells/PI, SSC-A subset-1	90.2	26181
> > > >	40/293T/Single Cells/PI, SSC-A subset-1/HCRTR2-GFP+	22	5761
> > > > >	40/293T/Single Cells/PI, SSC-A subset-1/HCRTR2-GFP+/AF555+	100	5761
> > > > > >	40/293T/Single Cells/PI, SSC-A subset-1/HCRTR2-GFP+/AF555+	312
> > > > > >	40/293T/Single Cells/PI, SSC-A subset-1/HCRTR2-GFP+/AF555+	281
> > > > >	40/293T/Single Cells/PI, SSC-A subset-1/HCRTR2-GFP+/AF555-	0	0
> > > >	40/293T/Single Cells/PI, SSC-A subset-1/HCRTR2-GFP-	78	20420
> > > > >	40/293T/Single Cells/PI, SSC-A subset-1/HCRTR2-GFP-/AF555+	100	20420
> > > > > >	40/293T/Single Cells/PI, SSC-A subset-1/HCRTR2-GFP-/AF555+	317
> > > > > >	40/293T/Single Cells/PI, SSC-A subset-1/HCRTR2-GFP-/AF555+	283
> > > > >	40/293T/Single Cells/PI, SSC-A subset-1/HCRTR2-GFP-/AF555-	0	0
	41		30000
>	41/293T	98.2	29453
> >	41/293T/Single Cells	98.6	29048
> > >	41/293T/Single Cells/PI, SSC-A subset	97.5	28311
> > > >	41/293T/Single Cells/PI, SSC-A subset/Q1: HCRTR2-GFP- , AF555+	0.018	5
> > > >	41/293T/Single Cells/PI, SSC-A subset/Q2: HCRTR2-GFP+ , AF555+	0.00353	1
> > > >	41/293T/Single Cells/PI, SSC-A subset/Q3: HCRTR2-GFP+ , AF555-	23.6	6683
> > > >	41/293T/Single Cells/PI, SSC-A subset/Q4: HCRTR2-GFP- , AF555-	76.4	21622
> > >	41/293T/Single Cells/PI, SSC-A subset-1	94.7	27506
> > > >	41/293T/Single Cells/PI, SSC-A subset-1/HCRTR2-GFP+	22.9	6286
> > > > >	41/293T/Single Cells/PI, SSC-A subset-1/HCRTR2-GFP+/AF555+	100	6286
> > > > > >	41/293T/Single Cells/PI, SSC-A subset-1/HCRTR2-GFP+/AF555+	208
> > > > > >	41/293T/Single Cells/PI, SSC-A subset-1/HCRTR2-GFP+/AF555+	188
> > > > >	41/293T/Single Cells/PI, SSC-A subset-1/HCRTR2-GFP+/AF555-	0	0
> > > >	41/293T/Single Cells/PI, SSC-A subset-1/HCRTR2-GFP-	77.1	21220
> > > > >	41/293T/Single Cells/PI, SSC-A subset-1/HCRTR2-GFP-/AF555+	100	21220
> > > > > >	41/293T/Single Cells/PI, SSC-A subset-1/HCRTR2-GFP-/AF555+	214
> > > > > >	41/293T/Single Cells/PI, SSC-A subset-1/HCRTR2-GFP-/AF555+	196
> > > > >	41/293T/Single Cells/PI, SSC-A subset-1/HCRTR2-GFP-/AF555-	0	0
	42		30000
>	42/293T	98.2	29469
> >	42/293T/Single Cells	98.3	28971
> > >	42/293T/Single Cells/PI, SSC-A subset	96.9	28073
> > > >	42/293T/Single Cells/PI, SSC-A subset/Q1: HCRTR2-GFP- , AF555+	0.039	11
> > > >	42/293T/Single Cells/PI, SSC-A subset/Q2: HCRTR2-GFP+ , AF555+	0.021	6
> > > >	42/293T/Single Cells/PI, SSC-A subset/Q3: HCRTR2-GFP+ , AF555-	23.6	6616
> > > >	42/293T/Single Cells/PI, SSC-A subset/Q4: HCRTR2-GFP- , AF555-	76.4	21440
> > >	42/293T/Single Cells/PI, SSC-A subset-1	93	26955
> > > >	42/293T/Single Cells/PI, SSC-A subset-1/HCRTR2-GFP+	22.8	6135
> > > > >	42/293T/Single Cells/PI, SSC-A subset-1/HCRTR2-GFP+/AF555+	100	6135
> > > > > >	42/293T/Single Cells/PI, SSC-A subset-1/HCRTR2-GFP+/AF555+	393
> > > > > >	42/293T/Single Cells/PI, SSC-A subset-1/HCRTR2-GFP+/AF555+	341
> > > > >	42/293T/Single Cells/PI, SSC-A subset-1/HCRTR2-GFP+/AF555-	0	0
> > > >	42/293T/Single Cells/PI, SSC-A subset-1/HCRTR2-GFP-	77.2	20820
> > > > >	42/293T/Single Cells/PI, SSC-A subset-1/HCRTR2-GFP-/AF555+	100	20820
> > > > > >	42/293T/Single Cells/PI, SSC-A subset-1/HCRTR2-GFP-/AF555+	373
> > > > > >	42/293T/Single Cells/PI, SSC-A subset-1/HCRTR2-GFP-/AF555+	317
> > > > >	42/293T/Single Cells/PI, SSC-A subset-1/HCRTR2-GFP-/AF555-	0	0
	43		30000
>	43/293T	98.3	29489
> >	43/293T/Single Cells	99	29184
> > >	43/293T/Single Cells/PI, SSC-A subset	97.6	28490
> > > >	43/293T/Single Cells/PI, SSC-A subset/Q1: HCRTR2-GFP- , AF555+	0.27	76
> > > >	43/293T/Single Cells/PI, SSC-A subset/Q2: HCRTR2-GFP+ , AF555+	0.074	21
> > > >	43/293T/Single Cells/PI, SSC-A subset/Q3: HCRTR2-GFP+ , AF555-	23.8	6788
> > > >	43/293T/Single Cells/PI, SSC-A subset/Q4: HCRTR2-GFP- , AF555-	75.8	21605
> > >	43/293T/Single Cells/PI, SSC-A subset-1	94.7	27637
> > > >	43/293T/Single Cells/PI, SSC-A subset-1/HCRTR2-GFP+	23.3	6453
> > > > >	43/293T/Single Cells/PI, SSC-A subset-1/HCRTR2-GFP+/AF555+	100	6453
> > > > > >	43/293T/Single Cells/PI, SSC-A subset-1/HCRTR2-GFP+/AF555+	403
> > > > > >	43/293T/Single Cells/PI, SSC-A subset-1/HCRTR2-GFP+/AF555+	347
> > > > >	43/293T/Single Cells/PI, SSC-A subset-1/HCRTR2-GFP+/AF555-	0	0
> > > >	43/293T/Single Cells/PI, SSC-A subset-1/HCRTR2-GFP-	76.7	21184
> > > > >	43/293T/Single Cells/PI, SSC-A subset-1/HCRTR2-GFP-/AF555+	100	21184
> > > > > >	43/293T/Single Cells/PI, SSC-A subset-1/HCRTR2-GFP-/AF555+	428
> > > > > >	43/293T/Single Cells/PI, SSC-A subset-1/HCRTR2-GFP-/AF555+	360
> > > > >	43/293T/Single Cells/PI, SSC-A subset-1/HCRTR2-GFP-/AF555-	0	0
	44		30000
>	44/293T	97.8	29340
> >	44/293T/Single Cells	98.3	28842
> > >	44/293T/Single Cells/PI, SSC-A subset	97.3	28074
> > > >	44/293T/Single Cells/PI, SSC-A subset/Q1: HCRTR2-GFP- , AF555+	0.061	17
> > > >	44/293T/Single Cells/PI, SSC-A subset/Q2: HCRTR2-GFP+ , AF555+	0.018	5
> > > >	44/293T/Single Cells/PI, SSC-A subset/Q3: HCRTR2-GFP+ , AF555-	24.3	6818
> > > >	44/293T/Single Cells/PI, SSC-A subset/Q4: HCRTR2-GFP- , AF555-	75.6	21234
> > >	44/293T/Single Cells/PI, SSC-A subset-1	93.9	27086
> > > >	44/293T/Single Cells/PI, SSC-A subset-1/HCRTR2-GFP+	23.5	6359
> > > > >	44/293T/Single Cells/PI, SSC-A subset-1/HCRTR2-GFP+/AF555+	100	6359
> > > > > >	44/293T/Single Cells/PI, SSC-A subset-1/HCRTR2-GFP+/AF555+	262
> > > > > >	44/293T/Single Cells/PI, SSC-A subset-1/HCRTR2-GFP+/AF555+	241
> > > > >	44/293T/Single Cells/PI, SSC-A subset-1/HCRTR2-GFP+/AF555-	0	0
> > > >	44/293T/Single Cells/PI, SSC-A subset-1/HCRTR2-GFP-	76.5	20727
> > > > >	44/293T/Single Cells/PI, SSC-A subset-1/HCRTR2-GFP-/AF555+	100	20727
> > > > > >	44/293T/Single Cells/PI, SSC-A subset-1/HCRTR2-GFP-/AF555+	280
> > > > > >	44/293T/Single Cells/PI, SSC-A subset-1/HCRTR2-GFP-/AF555+	257
> > > > >	44/293T/Single Cells/PI, SSC-A subset-1/HCRTR2-GFP-/AF555-	0	0
	45		30000
>	45/293T	98.2	29449
> >	45/293T/Single Cells	98.5	28998
> > >	45/293T/Single Cells/PI, SSC-A subset	97.5	28279
> > > >	45/293T/Single Cells/PI, SSC-A subset/Q1: HCRTR2-GFP- , AF555+	0.025	7
> > > >	45/293T/Single Cells/PI, SSC-A subset/Q2: HCRTR2-GFP+ , AF555+	0.018	5
> > > >	45/293T/Single Cells/PI, SSC-A subset/Q3: HCRTR2-GFP+ , AF555-	23.6	6668
> > > >	45/293T/Single Cells/PI, SSC-A subset/Q4: HCRTR2-GFP- , AF555-	76.4	21599
> > >	45/293T/Single Cells/PI, SSC-A subset-1	94.6	27420
> > > >	45/293T/Single Cells/PI, SSC-A subset-1/HCRTR2-GFP+	22.9	6266
> > > > >	45/293T/Single Cells/PI, SSC-A subset-1/HCRTR2-GFP+/AF555+	100	6266
> > > > > >	45/293T/Single Cells/PI, SSC-A subset-1/HCRTR2-GFP+/AF555+	432
> > > > > >	45/293T/Single Cells/PI, SSC-A subset-1/HCRTR2-GFP+/AF555+	367
> > > > >	45/293T/Single Cells/PI, SSC-A subset-1/HCRTR2-GFP+/AF555-	0	0
> > > >	45/293T/Single Cells/PI, SSC-A subset-1/HCRTR2-GFP-	77.1	21154
> > > > >	45/293T/Single Cells/PI, SSC-A subset-1/HCRTR2-GFP-/AF555+	100	21154
> > > > > >	45/293T/Single Cells/PI, SSC-A subset-1/HCRTR2-GFP-/AF555+	388
> > > > > >	45/293T/Single Cells/PI, SSC-A subset-1/HCRTR2-GFP-/AF555+	326
> > > > >	45/293T/Single Cells/PI, SSC-A subset-1/HCRTR2-GFP-/AF555-	0	0
	46		30000
>	46/293T	97.9	29379
> >	46/293T/Single Cells	98.3	28880
> > >	46/293T/Single Cells/PI, SSC-A subset	97.2	28068
> > > >	46/293T/Single Cells/PI, SSC-A subset/Q1: HCRTR2-GFP- , AF555+	0.057	16
> > > >	46/293T/Single Cells/PI, SSC-A subset/Q2: HCRTR2-GFP+ , AF555+	0.018	5
> > > >	46/293T/Single Cells/PI, SSC-A subset/Q3: HCRTR2-GFP+ , AF555-	23.4	6560
> > > >	46/293T/Single Cells/PI, SSC-A subset/Q4: HCRTR2-GFP- , AF555-	76.6	21487
> > >	46/293T/Single Cells/PI, SSC-A subset-1	94.4	27277
> > > >	46/293T/Single Cells/PI, SSC-A subset-1/HCRTR2-GFP+	22.6	6166
> > > > >	46/293T/Single Cells/PI, SSC-A subset-1/HCRTR2-GFP+/AF555+	100	6166
> > > > > >	46/293T/Single Cells/PI, SSC-A subset-1/HCRTR2-GFP+/AF555+	239
> > > > > >	46/293T/Single Cells/PI, SSC-A subset-1/HCRTR2-GFP+/AF555+	204
> > > > >	46/293T/Single Cells/PI, SSC-A subset-1/HCRTR2-GFP+/AF555-	0	0
> > > >	46/293T/Single Cells/PI, SSC-A subset-1/HCRTR2-GFP-	77.4	21111
> > > > >	46/293T/Single Cells/PI, SSC-A subset-1/HCRTR2-GFP-/AF555+	100	21111
> > > > > >	46/293T/Single Cells/PI, SSC-A subset-1/HCRTR2-GFP-/AF555+	240
> > > > > >	46/293T/Single Cells/PI, SSC-A subset-1/HCRTR2-GFP-/AF555+	207
> > > > >	46/293T/Single Cells/PI, SSC-A subset-1/HCRTR2-GFP-/AF555-	0	0
	48		30000
>	48/293T	98.1	29416
> >	48/293T/Single Cells	98.7	29040
> > >	48/293T/Single Cells/PI, SSC-A subset	97.4	28291
> > > >	48/293T/Single Cells/PI, SSC-A subset/Q1: HCRTR2-GFP- , AF555+	0.032	9
> > > >	48/293T/Single Cells/PI, SSC-A subset/Q2: HCRTR2-GFP+ , AF555+	0.014	4
> > > >	48/293T/Single Cells/PI, SSC-A subset/Q3: HCRTR2-GFP+ , AF555-	23.6	6689
> > > >	48/293T/Single Cells/PI, SSC-A subset/Q4: HCRTR2-GFP- , AF555-	76.3	21589
> > >	48/293T/Single Cells/PI, SSC-A subset-1	94.1	27330
> > > >	48/293T/Single Cells/PI, SSC-A subset-1/HCRTR2-GFP+	22.9	6265
> > > > >	48/293T/Single Cells/PI, SSC-A subset-1/HCRTR2-GFP+/AF555+	100	6265
> > > > > >	48/293T/Single Cells/PI, SSC-A subset-1/HCRTR2-GFP+/AF555+	222
> > > > > >	48/293T/Single Cells/PI, SSC-A subset-1/HCRTR2-GFP+/AF555+	198
> > > > >	48/293T/Single Cells/PI, SSC-A subset-1/HCRTR2-GFP+/AF555-	0	0
> > > >	48/293T/Single Cells/PI, SSC-A subset-1/HCRTR2-GFP-	77.1	21065
> > > > >	48/293T/Single Cells/PI, SSC-A subset-1/HCRTR2-GFP-/AF555+	100	21065
> > > > > >	48/293T/Single Cells/PI, SSC-A subset-1/HCRTR2-GFP-/AF555+	233
> > > > > >	48/293T/Single Cells/PI, SSC-A subset-1/HCRTR2-GFP-/AF555+	207
> > > > >	48/293T/Single Cells/PI, SSC-A subset-1/HCRTR2-GFP-/AF555-	0	0
	49		30000
>	49/293T	98.3	29476
> >	49/293T/Single Cells	98.9	29151
> > >	49/293T/Single Cells/PI, SSC-A subset	97.4	28379
> > > >	49/293T/Single Cells/PI, SSC-A subset/Q1: HCRTR2-GFP- , AF555+	0.025	7
> > > >	49/293T/Single Cells/PI, SSC-A subset/Q2: HCRTR2-GFP+ , AF555+	0.011	3
> > > >	49/293T/Single Cells/PI, SSC-A subset/Q3: HCRTR2-GFP+ , AF555-	22.6	6417
> > > >	49/293T/Single Cells/PI, SSC-A subset/Q4: HCRTR2-GFP- , AF555-	77.4	21952
> > >	49/293T/Single Cells/PI, SSC-A subset-1	94.3	27487
> > > >	49/293T/Single Cells/PI, SSC-A subset-1/HCRTR2-GFP+	21.9	6008
> > > > >	49/293T/Single Cells/PI, SSC-A subset-1/HCRTR2-GFP+/AF555+	100	6008
> > > > > >	49/293T/Single Cells/PI, SSC-A subset-1/HCRTR2-GFP+/AF555+	257
> > > > > >	49/293T/Single Cells/PI, SSC-A subset-1/HCRTR2-GFP+/AF555+	222
> > > > >	49/293T/Single Cells/PI, SSC-A subset-1/HCRTR2-GFP+/AF555-	0	0
> > > >	49/293T/Single Cells/PI, SSC-A subset-1/HCRTR2-GFP-	78.1	21479
> > > > >	49/293T/Single Cells/PI, SSC-A subset-1/HCRTR2-GFP-/AF555+	100	21479
> > > > > >	49/293T/Single Cells/PI, SSC-A subset-1/HCRTR2-GFP-/AF555+	271
> > > > > >	49/293T/Single Cells/PI, SSC-A subset-1/HCRTR2-GFP-/AF555+	234
> > > > >	49/293T/Single Cells/PI, SSC-A subset-1/HCRTR2-GFP-/AF555-	0	0
	50		30000
>	50/293T	98	29408
> >	50/293T/Single Cells	98.7	29026
> > >	50/293T/Single Cells/PI, SSC-A subset	97.4	28258
> > > >	50/293T/Single Cells/PI, SSC-A subset/Q1: HCRTR2-GFP- , AF555+	0.05	14
> > > >	50/293T/Single Cells/PI, SSC-A subset/Q2: HCRTR2-GFP+ , AF555+	0.025	7
> > > >	50/293T/Single Cells/PI, SSC-A subset/Q3: HCRTR2-GFP+ , AF555-	23.6	6655
> > > >	50/293T/Single Cells/PI, SSC-A subset/Q4: HCRTR2-GFP- , AF555-	76.4	21582
> > >	50/293T/Single Cells/PI, SSC-A subset-1	94.4	27389
> > > >	50/293T/Single Cells/PI, SSC-A subset-1/HCRTR2-GFP+	22.8	6242
> > > > >	50/293T/Single Cells/PI, SSC-A subset-1/HCRTR2-GFP+/AF555+	100	6242
> > > > > >	50/293T/Single Cells/PI, SSC-A subset-1/HCRTR2-GFP+/AF555+	424
> > > > > >	50/293T/Single Cells/PI, SSC-A subset-1/HCRTR2-GFP+/AF555+	347
> > > > >	50/293T/Single Cells/PI, SSC-A subset-1/HCRTR2-GFP+/AF555-	0	0
> > > >	50/293T/Single Cells/PI, SSC-A subset-1/HCRTR2-GFP-	77.2	21147
> > > > >	50/293T/Single Cells/PI, SSC-A subset-1/HCRTR2-GFP-/AF555+	100	21147
> > > > > >	50/293T/Single Cells/PI, SSC-A subset-1/HCRTR2-GFP-/AF555+	470
> > > > > >	50/293T/Single Cells/PI, SSC-A subset-1/HCRTR2-GFP-/AF555+	395
> > > > >	50/293T/Single Cells/PI, SSC-A subset-1/HCRTR2-GFP-/AF555-	0	0
	51		30000
>	51/293T	98.1	29443
> >	51/293T/Single Cells	98.6	29038
> > >	51/293T/Single Cells/PI, SSC-A subset	96.9	28125
> > > >	51/293T/Single Cells/PI, SSC-A subset/Q1: HCRTR2-GFP- , AF555+	0.52	145
> > > >	51/293T/Single Cells/PI, SSC-A subset/Q2: HCRTR2-GFP+ , AF555+	0.15	42
> > > >	51/293T/Single Cells/PI, SSC-A subset/Q3: HCRTR2-GFP+ , AF555-	22.8	6417
> > > >	51/293T/Single Cells/PI, SSC-A subset/Q4: HCRTR2-GFP- , AF555-	76.5	21521
> > >	51/293T/Single Cells/PI, SSC-A subset-1	92.4	26842
> > > >	51/293T/Single Cells/PI, SSC-A subset-1/HCRTR2-GFP+	22.1	5919
> > > > >	51/293T/Single Cells/PI, SSC-A subset-1/HCRTR2-GFP+/AF555+	100	5919
> > > > > >	51/293T/Single Cells/PI, SSC-A subset-1/HCRTR2-GFP+/AF555+	499
> > > > > >	51/293T/Single Cells/PI, SSC-A subset-1/HCRTR2-GFP+/AF555+	388
> > > > >	51/293T/Single Cells/PI, SSC-A subset-1/HCRTR2-GFP+/AF555-	0	0
> > > >	51/293T/Single Cells/PI, SSC-A subset-1/HCRTR2-GFP-	77.9	20923
> > > > >	51/293T/Single Cells/PI, SSC-A subset-1/HCRTR2-GFP-/AF555+	100	20923
> > > > > >	51/293T/Single Cells/PI, SSC-A subset-1/HCRTR2-GFP-/AF555+	498
> > > > > >	51/293T/Single Cells/PI, SSC-A subset-1/HCRTR2-GFP-/AF555+	383
> > > > >	51/293T/Single Cells/PI, SSC-A subset-1/HCRTR2-GFP-/AF555-	0	0
	52		30000
>	52/293T	98.1	29438
> >	52/293T/Single Cells	98.7	29060
> > >	52/293T/Single Cells/PI, SSC-A subset	96.7	28110
> > > >	52/293T/Single Cells/PI, SSC-A subset/Q1: HCRTR2-GFP- , AF555+	0.075	21
> > > >	52/293T/Single Cells/PI, SSC-A subset/Q2: HCRTR2-GFP+ , AF555+	0.014	4
> > > >	52/293T/Single Cells/PI, SSC-A subset/Q3: HCRTR2-GFP+ , AF555-	23.9	6717
> > > >	52/293T/Single Cells/PI, SSC-A subset/Q4: HCRTR2-GFP- , AF555-	76	21368
> > >	52/293T/Single Cells/PI, SSC-A subset-1	92.2	26783
> > > >	52/293T/Single Cells/PI, SSC-A subset-1/HCRTR2-GFP+	23	6153
> > > > >	52/293T/Single Cells/PI, SSC-A subset-1/HCRTR2-GFP+/AF555+	100	6153
> > > > > >	52/293T/Single Cells/PI, SSC-A subset-1/HCRTR2-GFP+/AF555+	299
> > > > > >	52/293T/Single Cells/PI, SSC-A subset-1/HCRTR2-GFP+/AF555+	265
> > > > >	52/293T/Single Cells/PI, SSC-A subset-1/HCRTR2-GFP+/AF555-	0	0
> > > >	52/293T/Single Cells/PI, SSC-A subset-1/HCRTR2-GFP-	77	20630
> > > > >	52/293T/Single Cells/PI, SSC-A subset-1/HCRTR2-GFP-/AF555+	100	20630
> > > > > >	52/293T/Single Cells/PI, SSC-A subset-1/HCRTR2-GFP-/AF555+	294
> > > > > >	52/293T/Single Cells/PI, SSC-A subset-1/HCRTR2-GFP-/AF555+	261
> > > > >	52/293T/Single Cells/PI, SSC-A subset-1/HCRTR2-GFP-/AF555-	0	0
	53		30000
>	53/293T	98.2	29472
> >	53/293T/Single Cells	98.3	28964
> > >	53/293T/Single Cells/PI, SSC-A subset	97.2	28167
> > > >	53/293T/Single Cells/PI, SSC-A subset/Q1: HCRTR2-GFP- , AF555+	0.06	17
> > > >	53/293T/Single Cells/PI, SSC-A subset/Q2: HCRTR2-GFP+ , AF555+	0.039	11
> > > >	53/293T/Single Cells/PI, SSC-A subset/Q3: HCRTR2-GFP+ , AF555-	22.1	6217
> > > >	53/293T/Single Cells/PI, SSC-A subset/Q4: HCRTR2-GFP- , AF555-	77.8	21922
> > >	53/293T/Single Cells/PI, SSC-A subset-1	95.5	27671
> > > >	53/293T/Single Cells/PI, SSC-A subset-1/HCRTR2-GFP+	21.6	5985
> > > > >	53/293T/Single Cells/PI, SSC-A subset-1/HCRTR2-GFP+/AF555+	100	5985
> > > > > >	53/293T/Single Cells/PI, SSC-A subset-1/HCRTR2-GFP+/AF555+	218
> > > > > >	53/293T/Single Cells/PI, SSC-A subset-1/HCRTR2-GFP+/AF555+	182
> > > > >	53/293T/Single Cells/PI, SSC-A subset-1/HCRTR2-GFP+/AF555-	0	0
> > > >	53/293T/Single Cells/PI, SSC-A subset-1/HCRTR2-GFP-	78.4	21686
> > > > >	53/293T/Single Cells/PI, SSC-A subset-1/HCRTR2-GFP-/AF555+	100	21686
> > > > > >	53/293T/Single Cells/PI, SSC-A subset-1/HCRTR2-GFP-/AF555+	208
> > > > > >	53/293T/Single Cells/PI, SSC-A subset-1/HCRTR2-GFP-/AF555+	183
> > > > >	53/293T/Single Cells/PI, SSC-A subset-1/HCRTR2-GFP-/AF555-	0	0
	54		30000
>	54/293T	98	29415
> >	54/293T/Single Cells	98.3	28919
> > >	54/293T/Single Cells/PI, SSC-A subset	97	28056
> > > >	54/293T/Single Cells/PI, SSC-A subset/Q1: HCRTR2-GFP- , AF555+	0.29	81
> > > >	54/293T/Single Cells/PI, SSC-A subset/Q2: HCRTR2-GFP+ , AF555+	0.13	36
> > > >	54/293T/Single Cells/PI, SSC-A subset/Q3: HCRTR2-GFP+ , AF555-	24.4	6832
> > > >	54/293T/Single Cells/PI, SSC-A subset/Q4: HCRTR2-GFP- , AF555-	75.2	21107
> > >	54/293T/Single Cells/PI, SSC-A subset-1	93.7	27104
> > > >	54/293T/Single Cells/PI, SSC-A subset-1/HCRTR2-GFP+	23.7	6420
> > > > >	54/293T/Single Cells/PI, SSC-A subset-1/HCRTR2-GFP+/AF555+	100	6420
> > > > > >	54/293T/Single Cells/PI, SSC-A subset-1/HCRTR2-GFP+/AF555+	503
> > > > > >	54/293T/Single Cells/PI, SSC-A subset-1/HCRTR2-GFP+/AF555+	413
> > > > >	54/293T/Single Cells/PI, SSC-A subset-1/HCRTR2-GFP+/AF555-	0	0
> > > >	54/293T/Single Cells/PI, SSC-A subset-1/HCRTR2-GFP-	76.3	20684
> > > > >	54/293T/Single Cells/PI, SSC-A subset-1/HCRTR2-GFP-/AF555+	100	20684
> > > > > >	54/293T/Single Cells/PI, SSC-A subset-1/HCRTR2-GFP-/AF555+	511
> > > > > >	54/293T/Single Cells/PI, SSC-A subset-1/HCRTR2-GFP-/AF555+	413
> > > > >	54/293T/Single Cells/PI, SSC-A subset-1/HCRTR2-GFP-/AF555-	0	0
	55		30000
>	55/293T	98	29394
> >	55/293T/Single Cells	98.6	28997
> > >	55/293T/Single Cells/PI, SSC-A subset	97.5	28262
> > > >	55/293T/Single Cells/PI, SSC-A subset/Q1: HCRTR2-GFP- , AF555+	0.067	19
> > > >	55/293T/Single Cells/PI, SSC-A subset/Q2: HCRTR2-GFP+ , AF555+	0.032	9
> > > >	55/293T/Single Cells/PI, SSC-A subset/Q3: HCRTR2-GFP+ , AF555-	24.1	6800
> > > >	55/293T/Single Cells/PI, SSC-A subset/Q4: HCRTR2-GFP- , AF555-	75.8	21434
> > >	55/293T/Single Cells/PI, SSC-A subset-1	94.9	27514
> > > >	55/293T/Single Cells/PI, SSC-A subset-1/HCRTR2-GFP+	23.4	6425
> > > > >	55/293T/Single Cells/PI, SSC-A subset-1/HCRTR2-GFP+/AF555+	100	6425
> > > > > >	55/293T/Single Cells/PI, SSC-A subset-1/HCRTR2-GFP+/AF555+	216
> > > > > >	55/293T/Single Cells/PI, SSC-A subset-1/HCRTR2-GFP+/AF555+	183
> > > > >	55/293T/Single Cells/PI, SSC-A subset-1/HCRTR2-GFP+/AF555-	0	0
> > > >	55/293T/Single Cells/PI, SSC-A subset-1/HCRTR2-GFP-	76.6	21089
> > > > >	55/293T/Single Cells/PI, SSC-A subset-1/HCRTR2-GFP-/AF555+	100	21089
> > > > > >	55/293T/Single Cells/PI, SSC-A subset-1/HCRTR2-GFP-/AF555+	221
> > > > > >	55/293T/Single Cells/PI, SSC-A subset-1/HCRTR2-GFP-/AF555+	190
> > > > >	55/293T/Single Cells/PI, SSC-A subset-1/HCRTR2-GFP-/AF555-	0	0
	56		30000
>	56/293T	97.9	29361
> >	56/293T/Single Cells	99.1	29083
> > >	56/293T/Single Cells/PI, SSC-A subset	97.5	28354
> > > >	56/293T/Single Cells/PI, SSC-A subset/Q1: HCRTR2-GFP- , AF555+	0.099	28
> > > >	56/293T/Single Cells/PI, SSC-A subset/Q2: HCRTR2-GFP+ , AF555+	0.046	13
> > > >	56/293T/Single Cells/PI, SSC-A subset/Q3: HCRTR2-GFP+ , AF555-	24.4	6916
> > > >	56/293T/Single Cells/PI, SSC-A subset/Q4: HCRTR2-GFP- , AF555-	75.5	21397
> > >	56/293T/Single Cells/PI, SSC-A subset-1	95.4	27751
> > > >	56/293T/Single Cells/PI, SSC-A subset-1/HCRTR2-GFP+	23.8	6593
> > > > >	56/293T/Single Cells/PI, SSC-A subset-1/HCRTR2-GFP+/AF555+	100	6593
> > > > > >	56/293T/Single Cells/PI, SSC-A subset-1/HCRTR2-GFP+/AF555+	269
> > > > > >	56/293T/Single Cells/PI, SSC-A subset-1/HCRTR2-GFP+/AF555+	220
> > > > >	56/293T/Single Cells/PI, SSC-A subset-1/HCRTR2-GFP+/AF555-	0	0
> > > >	56/293T/Single Cells/PI, SSC-A subset-1/HCRTR2-GFP-	76.2	21158
> > > > >	56/293T/Single Cells/PI, SSC-A subset-1/HCRTR2-GFP-/AF555+	100	21158
> > > > > >	56/293T/Single Cells/PI, SSC-A subset-1/HCRTR2-GFP-/AF555+	262
> > > > > >	56/293T/Single Cells/PI, SSC-A subset-1/HCRTR2-GFP-/AF555+	215
> > > > >	56/293T/Single Cells/PI, SSC-A subset-1/HCRTR2-GFP-/AF555-	0	0
	57		30000
>	57/293T	97.9	29367
> >	57/293T/Single Cells	99.1	29108
> > >	57/293T/Single Cells/PI, SSC-A subset	97.6	28405
> > > >	57/293T/Single Cells/PI, SSC-A subset/Q1: HCRTR2-GFP- , AF555+	0.13	38
> > > >	57/293T/Single Cells/PI, SSC-A subset/Q2: HCRTR2-GFP+ , AF555+	0.039	11
> > > >	57/293T/Single Cells/PI, SSC-A subset/Q3: HCRTR2-GFP+ , AF555-	23.7	6743
> > > >	57/293T/Single Cells/PI, SSC-A subset/Q4: HCRTR2-GFP- , AF555-	76.1	21613
> > >	57/293T/Single Cells/PI, SSC-A subset-1	94.1	27399
> > > >	57/293T/Single Cells/PI, SSC-A subset-1/HCRTR2-GFP+	23	6292
> > > > >	57/293T/Single Cells/PI, SSC-A subset-1/HCRTR2-GFP+/AF555+	100	6292
> > > > > >	57/293T/Single Cells/PI, SSC-A subset-1/HCRTR2-GFP+/AF555+	315
> > > > > >	57/293T/Single Cells/PI, SSC-A subset-1/HCRTR2-GFP+/AF555+	267
> > > > >	57/293T/Single Cells/PI, SSC-A subset-1/HCRTR2-GFP+/AF555-	0	0
> > > >	57/293T/Single Cells/PI, SSC-A subset-1/HCRTR2-GFP-	77	21107
> > > > >	57/293T/Single Cells/PI, SSC-A subset-1/HCRTR2-GFP-/AF555+	100	21107
> > > > > >	57/293T/Single Cells/PI, SSC-A subset-1/HCRTR2-GFP-/AF555+	315
> > > > > >	57/293T/Single Cells/PI, SSC-A subset-1/HCRTR2-GFP-/AF555+	263
> > > > >	57/293T/Single Cells/PI, SSC-A subset-1/HCRTR2-GFP-/AF555-	0	0
	58		30000
>	58/293T	97.9	29357
> >	58/293T/Single Cells	99.2	29120
> > >	58/293T/Single Cells/PI, SSC-A subset	97.7	28450
> > > >	58/293T/Single Cells/PI, SSC-A subset/Q1: HCRTR2-GFP- , AF555+	0.063	18
> > > >	58/293T/Single Cells/PI, SSC-A subset/Q2: HCRTR2-GFP+ , AF555+	0.011	3
> > > >	58/293T/Single Cells/PI, SSC-A subset/Q3: HCRTR2-GFP+ , AF555-	23.9	6800
> > > >	58/293T/Single Cells/PI, SSC-A subset/Q4: HCRTR2-GFP- , AF555-	76	21629
> > >	58/293T/Single Cells/PI, SSC-A subset-1	95.1	27695
> > > >	58/293T/Single Cells/PI, SSC-A subset-1/HCRTR2-GFP+	23.2	6412
> > > > >	58/293T/Single Cells/PI, SSC-A subset-1/HCRTR2-GFP+/AF555+	100	6412
> > > > > >	58/293T/Single Cells/PI, SSC-A subset-1/HCRTR2-GFP+/AF555+	292
> > > > > >	58/293T/Single Cells/PI, SSC-A subset-1/HCRTR2-GFP+/AF555+	253
> > > > >	58/293T/Single Cells/PI, SSC-A subset-1/HCRTR2-GFP+/AF555-	0	0
> > > >	58/293T/Single Cells/PI, SSC-A subset-1/HCRTR2-GFP-	76.8	21283
> > > > >	58/293T/Single Cells/PI, SSC-A subset-1/HCRTR2-GFP-/AF555+	100	21283
> > > > > >	58/293T/Single Cells/PI, SSC-A subset-1/HCRTR2-GFP-/AF555+	278
> > > > > >	58/293T/Single Cells/PI, SSC-A subset-1/HCRTR2-GFP-/AF555+	244
> > > > >	58/293T/Single Cells/PI, SSC-A subset-1/HCRTR2-GFP-/AF555-	0	0
	59		30000
>	59/293T	98.1	29420
> >	59/293T/Single Cells	99.2	29173
> > >	59/293T/Single Cells/PI, SSC-A subset	97.4	28415
> > > >	59/293T/Single Cells/PI, SSC-A subset/Q1: HCRTR2-GFP- , AF555+	0.36	103
> > > >	59/293T/Single Cells/PI, SSC-A subset/Q2: HCRTR2-GFP+ , AF555+	0.15	44
> > > >	59/293T/Single Cells/PI, SSC-A subset/Q3: HCRTR2-GFP+ , AF555-	23.2	6594
> > > >	59/293T/Single Cells/PI, SSC-A subset/Q4: HCRTR2-GFP- , AF555-	76.3	21674
> > >	59/293T/Single Cells/PI, SSC-A subset-1	94.2	27482
> > > >	59/293T/Single Cells/PI, SSC-A subset-1/HCRTR2-GFP+	22.6	6223
> > > > >	59/293T/Single Cells/PI, SSC-A subset-1/HCRTR2-GFP+/AF555+	100	6223
> > > > > >	59/293T/Single Cells/PI, SSC-A subset-1/HCRTR2-GFP+/AF555+	406
> > > > > >	59/293T/Single Cells/PI, SSC-A subset-1/HCRTR2-GFP+/AF555+	325
> > > > >	59/293T/Single Cells/PI, SSC-A subset-1/HCRTR2-GFP+/AF555-	0	0
> > > >	59/293T/Single Cells/PI, SSC-A subset-1/HCRTR2-GFP-	77.4	21259
> > > > >	59/293T/Single Cells/PI, SSC-A subset-1/HCRTR2-GFP-/AF555+	100	21259
> > > > > >	59/293T/Single Cells/PI, SSC-A subset-1/HCRTR2-GFP-/AF555+	388
> > > > > >	59/293T/Single Cells/PI, SSC-A subset-1/HCRTR2-GFP-/AF555+	301
> > > > >	59/293T/Single Cells/PI, SSC-A subset-1/HCRTR2-GFP-/AF555-	0	0
	60		30000
>	60/293T	98	29400
> >	60/293T/Single Cells	99.1	29149
> > >	60/293T/Single Cells/PI, SSC-A subset	97.3	28358
> > > >	60/293T/Single Cells/PI, SSC-A subset/Q1: HCRTR2-GFP- , AF555+	0.071	20
> > > >	60/293T/Single Cells/PI, SSC-A subset/Q2: HCRTR2-GFP+ , AF555+	0.035	10
> > > >	60/293T/Single Cells/PI, SSC-A subset/Q3: HCRTR2-GFP+ , AF555-	23.4	6635
> > > >	60/293T/Single Cells/PI, SSC-A subset/Q4: HCRTR2-GFP- , AF555-	76.5	21693
> > >	60/293T/Single Cells/PI, SSC-A subset-1	94.2	27462
> > > >	60/293T/Single Cells/PI, SSC-A subset-1/HCRTR2-GFP+	22.6	6204
> > > > >	60/293T/Single Cells/PI, SSC-A subset-1/HCRTR2-GFP+/AF555+	100	6204
> > > > > >	60/293T/Single Cells/PI, SSC-A subset-1/HCRTR2-GFP+/AF555+	259
> > > > > >	60/293T/Single Cells/PI, SSC-A subset-1/HCRTR2-GFP+/AF555+	217
> > > > >	60/293T/Single Cells/PI, SSC-A subset-1/HCRTR2-GFP+/AF555-	0	0
> > > >	60/293T/Single Cells/PI, SSC-A subset-1/HCRTR2-GFP-	77.4	21258
> > > > >	60/293T/Single Cells/PI, SSC-A subset-1/HCRTR2-GFP-/AF555+	100	21258
> > > > > >	60/293T/Single Cells/PI, SSC-A subset-1/HCRTR2-GFP-/AF555+	249
> > > > > >	60/293T/Single Cells/PI, SSC-A subset-1/HCRTR2-GFP-/AF555+	212
> > > > >	60/293T/Single Cells/PI, SSC-A subset-1/HCRTR2-GFP-/AF555-	0	0
	61		30000
>	61/293T	98.3	29481
> >	61/293T/Single Cells	99.1	29217
> > >	61/293T/Single Cells/PI, SSC-A subset	97.3	28436
> > > >	61/293T/Single Cells/PI, SSC-A subset/Q1: HCRTR2-GFP- , AF555+	0.12	35
> > > >	61/293T/Single Cells/PI, SSC-A subset/Q2: HCRTR2-GFP+ , AF555+	0.042	12
> > > >	61/293T/Single Cells/PI, SSC-A subset/Q3: HCRTR2-GFP+ , AF555-	21.5	6105
> > > >	61/293T/Single Cells/PI, SSC-A subset/Q4: HCRTR2-GFP- , AF555-	78.4	22284
> > >	61/293T/Single Cells/PI, SSC-A subset-1	95.4	27885
> > > >	61/293T/Single Cells/PI, SSC-A subset-1/HCRTR2-GFP+	21	5853
> > > > >	61/293T/Single Cells/PI, SSC-A subset-1/HCRTR2-GFP+/AF555+	100	5853
> > > > > >	61/293T/Single Cells/PI, SSC-A subset-1/HCRTR2-GFP+/AF555+	300
> > > > > >	61/293T/Single Cells/PI, SSC-A subset-1/HCRTR2-GFP+/AF555+	242
> > > > >	61/293T/Single Cells/PI, SSC-A subset-1/HCRTR2-GFP+/AF555-	0	0
> > > >	61/293T/Single Cells/PI, SSC-A subset-1/HCRTR2-GFP-	79	22032
> > > > >	61/293T/Single Cells/PI, SSC-A subset-1/HCRTR2-GFP-/AF555+	100	22032
> > > > > >	61/293T/Single Cells/PI, SSC-A subset-1/HCRTR2-GFP-/AF555+	306
> > > > > >	61/293T/Single Cells/PI, SSC-A subset-1/HCRTR2-GFP-/AF555+	240
> > > > >	61/293T/Single Cells/PI, SSC-A subset-1/HCRTR2-GFP-/AF555-	0	0
	62		30000
>	62/293T	98.2	29456
> >	62/293T/Single Cells	99.2	29219
> > >	62/293T/Single Cells/PI, SSC-A subset	94.1	27482
> > > >	62/293T/Single Cells/PI, SSC-A subset/Q1: HCRTR2-GFP- , AF555+	8.46	2325
> > > >	62/293T/Single Cells/PI, SSC-A subset/Q2: HCRTR2-GFP+ , AF555+	2.8	770
> > > >	62/293T/Single Cells/PI, SSC-A subset/Q3: HCRTR2-GFP+ , AF555-	20.1	5519
> > > >	62/293T/Single Cells/PI, SSC-A subset/Q4: HCRTR2-GFP- , AF555-	68.7	18868
> > >	62/293T/Single Cells/PI, SSC-A subset-1	86.5	25285
> > > >	62/293T/Single Cells/PI, SSC-A subset-1/HCRTR2-GFP+	21.7	5493
> > > > >	62/293T/Single Cells/PI, SSC-A subset-1/HCRTR2-GFP+/AF555+	100	5493
> > > > > >	62/293T/Single Cells/PI, SSC-A subset-1/HCRTR2-GFP+/AF555+	1081
> > > > > >	62/293T/Single Cells/PI, SSC-A subset-1/HCRTR2-GFP+/AF555+	561
> > > > >	62/293T/Single Cells/PI, SSC-A subset-1/HCRTR2-GFP+/AF555-	0	0
> > > >	62/293T/Single Cells/PI, SSC-A subset-1/HCRTR2-GFP-	78.3	19792
> > > > >	62/293T/Single Cells/PI, SSC-A subset-1/HCRTR2-GFP-/AF555+	100	19792
> > > > > >	62/293T/Single Cells/PI, SSC-A subset-1/HCRTR2-GFP-/AF555+	1042
> > > > > >	62/293T/Single Cells/PI, SSC-A subset-1/HCRTR2-GFP-/AF555+	535
> > > > >	62/293T/Single Cells/PI, SSC-A subset-1/HCRTR2-GFP-/AF555-	0	0
	63		30000
>	63/293T	98.1	29444
> >	63/293T/Single Cells	99	29163
> > >	63/293T/Single Cells/PI, SSC-A subset	97.2	28357
> > > >	63/293T/Single Cells/PI, SSC-A subset/Q1: HCRTR2-GFP- , AF555+	0.16	46
> > > >	63/293T/Single Cells/PI, SSC-A subset/Q2: HCRTR2-GFP+ , AF555+	0.042	12
> > > >	63/293T/Single Cells/PI, SSC-A subset/Q3: HCRTR2-GFP+ , AF555-	23.5	6652
> > > >	63/293T/Single Cells/PI, SSC-A subset/Q4: HCRTR2-GFP- , AF555-	76.3	21647
> > >	63/293T/Single Cells/PI, SSC-A subset-1	94.4	27518
> > > >	63/293T/Single Cells/PI, SSC-A subset-1/HCRTR2-GFP+	22.7	6248
> > > > >	63/293T/Single Cells/PI, SSC-A subset-1/HCRTR2-GFP+/AF555+	100	6248
> > > > > >	63/293T/Single Cells/PI, SSC-A subset-1/HCRTR2-GFP+/AF555+	287
> > > > > >	63/293T/Single Cells/PI, SSC-A subset-1/HCRTR2-GFP+/AF555+	233
> > > > >	63/293T/Single Cells/PI, SSC-A subset-1/HCRTR2-GFP+/AF555-	0	0
> > > >	63/293T/Single Cells/PI, SSC-A subset-1/HCRTR2-GFP-	77.3	21270
> > > > >	63/293T/Single Cells/PI, SSC-A subset-1/HCRTR2-GFP-/AF555+	100	21270
> > > > > >	63/293T/Single Cells/PI, SSC-A subset-1/HCRTR2-GFP-/AF555+	273
> > > > > >	63/293T/Single Cells/PI, SSC-A subset-1/HCRTR2-GFP-/AF555+	217
> > > > >	63/293T/Single Cells/PI, SSC-A subset-1/HCRTR2-GFP-/AF555-	0	0
	64		30000
>	64/293T	97.9	29382
> >	64/293T/Single Cells	99.2	29135
> > >	64/293T/Single Cells/PI, SSC-A subset	97.4	28368
> > > >	64/293T/Single Cells/PI, SSC-A subset/Q1: HCRTR2-GFP- , AF555+	0.00705	2
> > > >	64/293T/Single Cells/PI, SSC-A subset/Q2: HCRTR2-GFP+ , AF555+	0.00353	1
> > > >	64/293T/Single Cells/PI, SSC-A subset/Q3: HCRTR2-GFP+ , AF555-	23.4	6648
> > > >	64/293T/Single Cells/PI, SSC-A subset/Q4: HCRTR2-GFP- , AF555-	76.6	21717
> > >	64/293T/Single Cells/PI, SSC-A subset-1	94.5	27546
> > > >	64/293T/Single Cells/PI, SSC-A subset-1/HCRTR2-GFP+	22.7	6256
> > > > >	64/293T/Single Cells/PI, SSC-A subset-1/HCRTR2-GFP+/AF555+	100	6256
> > > > > >	64/293T/Single Cells/PI, SSC-A subset-1/HCRTR2-GFP+/AF555+	164
> > > > > >	64/293T/Single Cells/PI, SSC-A subset-1/HCRTR2-GFP+/AF555+	148
> > > > >	64/293T/Single Cells/PI, SSC-A subset-1/HCRTR2-GFP+/AF555-	0	0
> > > >	64/293T/Single Cells/PI, SSC-A subset-1/HCRTR2-GFP-	77.3	21290
> > > > >	64/293T/Single Cells/PI, SSC-A subset-1/HCRTR2-GFP-/AF555+	100	21290
> > > > > >	64/293T/Single Cells/PI, SSC-A subset-1/HCRTR2-GFP-/AF555+	177
> > > > > >	64/293T/Single Cells/PI, SSC-A subset-1/HCRTR2-GFP-/AF555+	162
> > > > >	64/293T/Single Cells/PI, SSC-A subset-1/HCRTR2-GFP-/AF555-	0	0
	65		30000
>	65/293T	98	29410
> >	65/293T/Single Cells	99.1	29148
> > >	65/293T/Single Cells/PI, SSC-A subset	96.1	28020
> > > >	65/293T/Single Cells/PI, SSC-A subset/Q1: HCRTR2-GFP- , AF555+	24.4	6837
> > > >	65/293T/Single Cells/PI, SSC-A subset/Q2: HCRTR2-GFP+ , AF555+	6.11	1711
> > > >	65/293T/Single Cells/PI, SSC-A subset/Q3: HCRTR2-GFP+ , AF555-	16.6	4662
> > > >	65/293T/Single Cells/PI, SSC-A subset/Q4: HCRTR2-GFP- , AF555-	52.9	14810
> > >	65/293T/Single Cells/PI, SSC-A subset-1	86.3	25161
> > > >	65/293T/Single Cells/PI, SSC-A subset-1/HCRTR2-GFP+	21.7	5455
> > > > >	65/293T/Single Cells/PI, SSC-A subset-1/HCRTR2-GFP+/AF555+	100	5455
> > > > > >	65/293T/Single Cells/PI, SSC-A subset-1/HCRTR2-GFP+/AF555+	2223
> > > > > >	65/293T/Single Cells/PI, SSC-A subset-1/HCRTR2-GFP+/AF555+	1987
> > > > >	65/293T/Single Cells/PI, SSC-A subset-1/HCRTR2-GFP+/AF555-	0	0
> > > >	65/293T/Single Cells/PI, SSC-A subset-1/HCRTR2-GFP-	78.3	19706
> > > > >	65/293T/Single Cells/PI, SSC-A subset-1/HCRTR2-GFP-/AF555+	100	19706
> > > > > >	65/293T/Single Cells/PI, SSC-A subset-1/HCRTR2-GFP-/AF555+	2573
> > > > > >	65/293T/Single Cells/PI, SSC-A subset-1/HCRTR2-GFP-/AF555+	2391
> > > > >	65/293T/Single Cells/PI, SSC-A subset-1/HCRTR2-GFP-/AF555-	0	0
	66		30000
>	66/293T	98.2	29463
> >	66/293T/Single Cells	99.2	29236
> > >	66/293T/Single Cells/PI, SSC-A subset	97.7	28574
> > > >	66/293T/Single Cells/PI, SSC-A subset/Q1: HCRTR2-GFP- , AF555+	0.13	36
> > > >	66/293T/Single Cells/PI, SSC-A subset/Q2: HCRTR2-GFP+ , AF555+	0.035	10
> > > >	66/293T/Single Cells/PI, SSC-A subset/Q3: HCRTR2-GFP+ , AF555-	23.4	6674
> > > >	66/293T/Single Cells/PI, SSC-A subset/Q4: HCRTR2-GFP- , AF555-	76.5	21854
> > >	66/293T/Single Cells/PI, SSC-A subset-1	95.1	27803
> > > >	66/293T/Single Cells/PI, SSC-A subset-1/HCRTR2-GFP+	22.6	6288
> > > > >	66/293T/Single Cells/PI, SSC-A subset-1/HCRTR2-GFP+/AF555+	100	6288
> > > > > >	66/293T/Single Cells/PI, SSC-A subset-1/HCRTR2-GFP+/AF555+	312
> > > > > >	66/293T/Single Cells/PI, SSC-A subset-1/HCRTR2-GFP+/AF555+	237
> > > > >	66/293T/Single Cells/PI, SSC-A subset-1/HCRTR2-GFP+/AF555-	0	0
> > > >	66/293T/Single Cells/PI, SSC-A subset-1/HCRTR2-GFP-	77.4	21515
> > > > >	66/293T/Single Cells/PI, SSC-A subset-1/HCRTR2-GFP-/AF555+	100	21515
> > > > > >	66/293T/Single Cells/PI, SSC-A subset-1/HCRTR2-GFP-/AF555+	318
> > > > > >	66/293T/Single Cells/PI, SSC-A subset-1/HCRTR2-GFP-/AF555+	237
> > > > >	66/293T/Single Cells/PI, SSC-A subset-1/HCRTR2-GFP-/AF555-	0	0
	67		30000
>	67/293T	98.3	29501
> >	67/293T/Single Cells	99.2	29253
> > >	67/293T/Single Cells/PI, SSC-A subset	97.4	28497
> > > >	67/293T/Single Cells/PI, SSC-A subset/Q1: HCRTR2-GFP- , AF555+	0.1	29
> > > >	67/293T/Single Cells/PI, SSC-A subset/Q2: HCRTR2-GFP+ , AF555+	0.032	9
> > > >	67/293T/Single Cells/PI, SSC-A subset/Q3: HCRTR2-GFP+ , AF555-	23.4	6664
> > > >	67/293T/Single Cells/PI, SSC-A subset/Q4: HCRTR2-GFP- , AF555-	76.5	21795
> > >	67/293T/Single Cells/PI, SSC-A subset-1	94.7	27709
> > > >	67/293T/Single Cells/PI, SSC-A subset-1/HCRTR2-GFP+	22.7	6280
> > > > >	67/293T/Single Cells/PI, SSC-A subset-1/HCRTR2-GFP+/AF555+	100	6280
> > > > > >	67/293T/Single Cells/PI, SSC-A subset-1/HCRTR2-GFP+/AF555+	279
> > > > > >	67/293T/Single Cells/PI, SSC-A subset-1/HCRTR2-GFP+/AF555+	236
> > > > >	67/293T/Single Cells/PI, SSC-A subset-1/HCRTR2-GFP+/AF555-	0	0
> > > >	67/293T/Single Cells/PI, SSC-A subset-1/HCRTR2-GFP-	77.3	21429
> > > > >	67/293T/Single Cells/PI, SSC-A subset-1/HCRTR2-GFP-/AF555+	100	21429
> > > > > >	67/293T/Single Cells/PI, SSC-A subset-1/HCRTR2-GFP-/AF555+	277
> > > > > >	67/293T/Single Cells/PI, SSC-A subset-1/HCRTR2-GFP-/AF555+	233
> > > > >	67/293T/Single Cells/PI, SSC-A subset-1/HCRTR2-GFP-/AF555-	0	0
	68		30000
>	68/293T	97.9	29375
> >	68/293T/Single Cells	99.2	29126
> > >	68/293T/Single Cells/PI, SSC-A subset	97.6	28413
> > > >	68/293T/Single Cells/PI, SSC-A subset/Q1: HCRTR2-GFP- , AF555+	0.62	176
> > > >	68/293T/Single Cells/PI, SSC-A subset/Q2: HCRTR2-GFP+ , AF555+	0.2	56
> > > >	68/293T/Single Cells/PI, SSC-A subset/Q3: HCRTR2-GFP+ , AF555-	23.5	6669
> > > >	68/293T/Single Cells/PI, SSC-A subset/Q4: HCRTR2-GFP- , AF555-	75.7	21512
> > >	68/293T/Single Cells/PI, SSC-A subset-1	94.4	27490
> > > >	68/293T/Single Cells/PI, SSC-A subset-1/HCRTR2-GFP+	22.9	6296
> > > > >	68/293T/Single Cells/PI, SSC-A subset-1/HCRTR2-GFP+/AF555+	100	6296
> > > > > >	68/293T/Single Cells/PI, SSC-A subset-1/HCRTR2-GFP+/AF555+	359
> > > > > >	68/293T/Single Cells/PI, SSC-A subset-1/HCRTR2-GFP+/AF555+	230
> > > > >	68/293T/Single Cells/PI, SSC-A subset-1/HCRTR2-GFP+/AF555-	0	0
> > > >	68/293T/Single Cells/PI, SSC-A subset-1/HCRTR2-GFP-	77.1	21194
> > > > >	68/293T/Single Cells/PI, SSC-A subset-1/HCRTR2-GFP-/AF555+	100	21194
> > > > > >	68/293T/Single Cells/PI, SSC-A subset-1/HCRTR2-GFP-/AF555+	370
> > > > > >	68/293T/Single Cells/PI, SSC-A subset-1/HCRTR2-GFP-/AF555+	233
> > > > >	68/293T/Single Cells/PI, SSC-A subset-1/HCRTR2-GFP-/AF555-	0	0
	69		30000
>	69/293T	98	29412
> >	69/293T/Single Cells	99	29123
> > >	69/293T/Single Cells/PI, SSC-A subset	96.5	28114
> > > >	69/293T/Single Cells/PI, SSC-A subset/Q1: HCRTR2-GFP- , AF555+	8.26	2323
> > > >	69/293T/Single Cells/PI, SSC-A subset/Q2: HCRTR2-GFP+ , AF555+	4.11	1156
> > > >	69/293T/Single Cells/PI, SSC-A subset/Q3: HCRTR2-GFP+ , AF555-	19.2	5391
> > > >	69/293T/Single Cells/PI, SSC-A subset/Q4: HCRTR2-GFP- , AF555-	68.4	19244
> > >	69/293T/Single Cells/PI, SSC-A subset-1	89.3	25997
> > > >	69/293T/Single Cells/PI, SSC-A subset-1/HCRTR2-GFP+	21.9	5697
> > > > >	69/293T/Single Cells/PI, SSC-A subset-1/HCRTR2-GFP+/AF555+	100	5697
> > > > > >	69/293T/Single Cells/PI, SSC-A subset-1/HCRTR2-GFP+/AF555+	1664
> > > > > >	69/293T/Single Cells/PI, SSC-A subset-1/HCRTR2-GFP+/AF555+	1340
> > > > >	69/293T/Single Cells/PI, SSC-A subset-1/HCRTR2-GFP+/AF555-	0	0
> > > >	69/293T/Single Cells/PI, SSC-A subset-1/HCRTR2-GFP-	78.1	20300
> > > > >	69/293T/Single Cells/PI, SSC-A subset-1/HCRTR2-GFP-/AF555+	100	20300
> > > > > >	69/293T/Single Cells/PI, SSC-A subset-1/HCRTR2-GFP-/AF555+	1378
> > > > > >	69/293T/Single Cells/PI, SSC-A subset-1/HCRTR2-GFP-/AF555+	1049
> > > > >	69/293T/Single Cells/PI, SSC-A subset-1/HCRTR2-GFP-/AF555-	0	0
	71		30000
>	71/293T	98.4	29518
> >	71/293T/Single Cells	99.1	29264
> > >	71/293T/Single Cells/PI, SSC-A subset	96.9	28363
> > > >	71/293T/Single Cells/PI, SSC-A subset/Q1: HCRTR2-GFP- , AF555+	0.25	70
> > > >	71/293T/Single Cells/PI, SSC-A subset/Q2: HCRTR2-GFP+ , AF555+	0.092	26
> > > >	71/293T/Single Cells/PI, SSC-A subset/Q3: HCRTR2-GFP+ , AF555-	22.6	6423
> > > >	71/293T/Single Cells/PI, SSC-A subset/Q4: HCRTR2-GFP- , AF555-	77	21844
> > >	71/293T/Single Cells/PI, SSC-A subset-1	94	27517
> > > >	71/293T/Single Cells/PI, SSC-A subset-1/HCRTR2-GFP+	22	6059
> > > > >	71/293T/Single Cells/PI, SSC-A subset-1/HCRTR2-GFP+/AF555+	100	6059
> > > > > >	71/293T/Single Cells/PI, SSC-A subset-1/HCRTR2-GFP+/AF555+	437
> > > > > >	71/293T/Single Cells/PI, SSC-A subset-1/HCRTR2-GFP+/AF555+	359
> > > > >	71/293T/Single Cells/PI, SSC-A subset-1/HCRTR2-GFP+/AF555-	0	0
> > > >	71/293T/Single Cells/PI, SSC-A subset-1/HCRTR2-GFP-	78	21458
> > > > >	71/293T/Single Cells/PI, SSC-A subset-1/HCRTR2-GFP-/AF555+	100	21458
> > > > > >	71/293T/Single Cells/PI, SSC-A subset-1/HCRTR2-GFP-/AF555+	421
> > > > > >	71/293T/Single Cells/PI, SSC-A subset-1/HCRTR2-GFP-/AF555+	344
> > > > >	71/293T/Single Cells/PI, SSC-A subset-1/HCRTR2-GFP-/AF555-	0	0
	72		30000
>	72/293T	98.3	29483
> >	72/293T/Single Cells	99.1	29222
> > >	72/293T/Single Cells/PI, SSC-A subset	97.1	28378
> > > >	72/293T/Single Cells/PI, SSC-A subset/Q1: HCRTR2-GFP- , AF555+	0.8	228
> > > >	72/293T/Single Cells/PI, SSC-A subset/Q2: HCRTR2-GFP+ , AF555+	0.22	62
> > > >	72/293T/Single Cells/PI, SSC-A subset/Q3: HCRTR2-GFP+ , AF555-	22.4	6369
> > > >	72/293T/Single Cells/PI, SSC-A subset/Q4: HCRTR2-GFP- , AF555-	76.5	21719
> > >	72/293T/Single Cells/PI, SSC-A subset-1	93.3	27272
> > > >	72/293T/Single Cells/PI, SSC-A subset-1/HCRTR2-GFP+	21.7	5927
> > > > >	72/293T/Single Cells/PI, SSC-A subset-1/HCRTR2-GFP+/AF555+	100	5927
> > > > > >	72/293T/Single Cells/PI, SSC-A subset-1/HCRTR2-GFP+/AF555+	439
> > > > > >	72/293T/Single Cells/PI, SSC-A subset-1/HCRTR2-GFP+/AF555+	333
> > > > >	72/293T/Single Cells/PI, SSC-A subset-1/HCRTR2-GFP+/AF555-	0	0
> > > >	72/293T/Single Cells/PI, SSC-A subset-1/HCRTR2-GFP-	78.3	21345
> > > > >	72/293T/Single Cells/PI, SSC-A subset-1/HCRTR2-GFP-/AF555+	100	21345
> > > > > >	72/293T/Single Cells/PI, SSC-A subset-1/HCRTR2-GFP-/AF555+	437
> > > > > >	72/293T/Single Cells/PI, SSC-A subset-1/HCRTR2-GFP-/AF555+	322
> > > > >	72/293T/Single Cells/PI, SSC-A subset-1/HCRTR2-GFP-/AF555-	0	0
	73		30000
>	73/293T	97.9	29382
> >	73/293T/Single Cells	99	29084
> > >	73/293T/Single Cells/PI, SSC-A subset	96	27922
> > > >	73/293T/Single Cells/PI, SSC-A subset/Q1: HCRTR2-GFP- , AF555+	0.38	107
> > > >	73/293T/Single Cells/PI, SSC-A subset/Q2: HCRTR2-GFP+ , AF555+	0.12	33
> > > >	73/293T/Single Cells/PI, SSC-A subset/Q3: HCRTR2-GFP+ , AF555-	22.9	6405
> > > >	73/293T/Single Cells/PI, SSC-A subset/Q4: HCRTR2-GFP- , AF555-	76.6	21377
> > >	73/293T/Single Cells/PI, SSC-A subset-1	89.4	26000
> > > >	73/293T/Single Cells/PI, SSC-A subset-1/HCRTR2-GFP+	21.8	5655
> > > > >	73/293T/Single Cells/PI, SSC-A subset-1/HCRTR2-GFP+/AF555+	100	5655
> > > > > >	73/293T/Single Cells/PI, SSC-A subset-1/HCRTR2-GFP+/AF555+	425
> > > > > >	73/293T/Single Cells/PI, SSC-A subset-1/HCRTR2-GFP+/AF555+	348
> > > > >	73/293T/Single Cells/PI, SSC-A subset-1/HCRTR2-GFP+/AF555-	0	0
> > > >	73/293T/Single Cells/PI, SSC-A subset-1/HCRTR2-GFP-	78.2	20345
> > > > >	73/293T/Single Cells/PI, SSC-A subset-1/HCRTR2-GFP-/AF555+	100	20345
> > > > > >	73/293T/Single Cells/PI, SSC-A subset-1/HCRTR2-GFP-/AF555+	407
> > > > > >	73/293T/Single Cells/PI, SSC-A subset-1/HCRTR2-GFP-/AF555+	332
> > > > >	73/293T/Single Cells/PI, SSC-A subset-1/HCRTR2-GFP-/AF555-	0	0
	74		30000
>	74/293T	98.1	29430
> >	74/293T/Single Cells	99	29133
> > >	74/293T/Single Cells/PI, SSC-A subset	96.2	28024
> > > >	74/293T/Single Cells/PI, SSC-A subset/Q1: HCRTR2-GFP- , AF555+	0.95	265
> > > >	74/293T/Single Cells/PI, SSC-A subset/Q2: HCRTR2-GFP+ , AF555+	0.36	100
> > > >	74/293T/Single Cells/PI, SSC-A subset/Q3: HCRTR2-GFP+ , AF555-	22.1	6182
> > > >	74/293T/Single Cells/PI, SSC-A subset/Q4: HCRTR2-GFP- , AF555-	76.6	21477
> > >	74/293T/Single Cells/PI, SSC-A subset-1	89.8	26152
> > > >	74/293T/Single Cells/PI, SSC-A subset-1/HCRTR2-GFP+	21.2	5545
> > > > >	74/293T/Single Cells/PI, SSC-A subset-1/HCRTR2-GFP+/AF555+	100	5545
> > > > > >	74/293T/Single Cells/PI, SSC-A subset-1/HCRTR2-GFP+/AF555+	502
> > > > > >	74/293T/Single Cells/PI, SSC-A subset-1/HCRTR2-GFP+/AF555+	359
> > > > >	74/293T/Single Cells/PI, SSC-A subset-1/HCRTR2-GFP+/AF555-	0	0
> > > >	74/293T/Single Cells/PI, SSC-A subset-1/HCRTR2-GFP-	78.8	20607
> > > > >	74/293T/Single Cells/PI, SSC-A subset-1/HCRTR2-GFP-/AF555+	100	20607
> > > > > >	74/293T/Single Cells/PI, SSC-A subset-1/HCRTR2-GFP-/AF555+	417
> > > > > >	74/293T/Single Cells/PI, SSC-A subset-1/HCRTR2-GFP-/AF555+	277
> > > > >	74/293T/Single Cells/PI, SSC-A subset-1/HCRTR2-GFP-/AF555-	0	0
	75		30000
>	75/293T	98.3	29489
> >	75/293T/Single Cells	99.2	29250
> > >	75/293T/Single Cells/PI, SSC-A subset	96.7	28293
> > > >	75/293T/Single Cells/PI, SSC-A subset/Q1: HCRTR2-GFP- , AF555+	1.53	432
> > > >	75/293T/Single Cells/PI, SSC-A subset/Q2: HCRTR2-GFP+ , AF555+	0.72	203
> > > >	75/293T/Single Cells/PI, SSC-A subset/Q3: HCRTR2-GFP+ , AF555-	22.1	6244
> > > >	75/293T/Single Cells/PI, SSC-A subset/Q4: HCRTR2-GFP- , AF555-	75.7	21414
> > >	75/293T/Single Cells/PI, SSC-A subset-1	89.7	26241
> > > >	75/293T/Single Cells/PI, SSC-A subset-1/HCRTR2-GFP+	21.4	5617
> > > > >	75/293T/Single Cells/PI, SSC-A subset-1/HCRTR2-GFP+/AF555+	100	5617
> > > > > >	75/293T/Single Cells/PI, SSC-A subset-1/HCRTR2-GFP+/AF555+	940
> > > > > >	75/293T/Single Cells/PI, SSC-A subset-1/HCRTR2-GFP+/AF555+	765
> > > > >	75/293T/Single Cells/PI, SSC-A subset-1/HCRTR2-GFP+/AF555-	0	0
> > > >	75/293T/Single Cells/PI, SSC-A subset-1/HCRTR2-GFP-	78.6	20624
> > > > >	75/293T/Single Cells/PI, SSC-A subset-1/HCRTR2-GFP-/AF555+	100	20624
> > > > > >	75/293T/Single Cells/PI, SSC-A subset-1/HCRTR2-GFP-/AF555+	783
> > > > > >	75/293T/Single Cells/PI, SSC-A subset-1/HCRTR2-GFP-/AF555+	599
> > > > >	75/293T/Single Cells/PI, SSC-A subset-1/HCRTR2-GFP-/AF555-	0	0
	76		30000
>	76/293T	98	29409
> >	76/293T/Single Cells	99	29112
> > >	76/293T/Single Cells/PI, SSC-A subset	96.1	27984
> > > >	76/293T/Single Cells/PI, SSC-A subset/Q1: HCRTR2-GFP- , AF555+	0.34	94
> > > >	76/293T/Single Cells/PI, SSC-A subset/Q2: HCRTR2-GFP+ , AF555+	0.16	46
> > > >	76/293T/Single Cells/PI, SSC-A subset/Q3: HCRTR2-GFP+ , AF555-	22.9	6422
> > > >	76/293T/Single Cells/PI, SSC-A subset/Q4: HCRTR2-GFP- , AF555-	76.6	21422
> > >	76/293T/Single Cells/PI, SSC-A subset-1	88.7	25823
> > > >	76/293T/Single Cells/PI, SSC-A subset-1/HCRTR2-GFP+	21.7	5612
> > > > >	76/293T/Single Cells/PI, SSC-A subset-1/HCRTR2-GFP+/AF555+	100	5612
> > > > > >	76/293T/Single Cells/PI, SSC-A subset-1/HCRTR2-GFP+/AF555+	592
> > > > > >	76/293T/Single Cells/PI, SSC-A subset-1/HCRTR2-GFP+/AF555+	497
> > > > >	76/293T/Single Cells/PI, SSC-A subset-1/HCRTR2-GFP+/AF555-	0	0
> > > >	76/293T/Single Cells/PI, SSC-A subset-1/HCRTR2-GFP-	78.3	20211
> > > > >	76/293T/Single Cells/PI, SSC-A subset-1/HCRTR2-GFP-/AF555+	100	20211
> > > > > >	76/293T/Single Cells/PI, SSC-A subset-1/HCRTR2-GFP-/AF555+	538
> > > > > >	76/293T/Single Cells/PI, SSC-A subset-1/HCRTR2-GFP-/AF555+	457
> > > > >	76/293T/Single Cells/PI, SSC-A subset-1/HCRTR2-GFP-/AF555-	0	0
	78		30040
>	78/293T	98	29452
> >	78/293T/Single Cells	99.1	29195
> > >	78/293T/Single Cells/PI, SSC-A subset	96.3	28126
> > > >	78/293T/Single Cells/PI, SSC-A subset/Q1: HCRTR2-GFP- , AF555+	0.18	51
> > > >	78/293T/Single Cells/PI, SSC-A subset/Q2: HCRTR2-GFP+ , AF555+	0.089	25
> > > >	78/293T/Single Cells/PI, SSC-A subset/Q3: HCRTR2-GFP+ , AF555-	23.5	6599
> > > >	78/293T/Single Cells/PI, SSC-A subset/Q4: HCRTR2-GFP- , AF555-	76.3	21451
> > >	78/293T/Single Cells/PI, SSC-A subset-1	89.5	26116
> > > >	78/293T/Single Cells/PI, SSC-A subset-1/HCRTR2-GFP+	22.3	5814
> > > > >	78/293T/Single Cells/PI, SSC-A subset-1/HCRTR2-GFP+/AF555+	100	5814
> > > > > >	78/293T/Single Cells/PI, SSC-A subset-1/HCRTR2-GFP+/AF555+	371
> > > > > >	78/293T/Single Cells/PI, SSC-A subset-1/HCRTR2-GFP+/AF555+	313
> > > > >	78/293T/Single Cells/PI, SSC-A subset-1/HCRTR2-GFP+/AF555-	0	0
> > > >	78/293T/Single Cells/PI, SSC-A subset-1/HCRTR2-GFP-	77.7	20302
> > > > >	78/293T/Single Cells/PI, SSC-A subset-1/HCRTR2-GFP-/AF555+	100	20302
> > > > > >	78/293T/Single Cells/PI, SSC-A subset-1/HCRTR2-GFP-/AF555+	353
> > > > > >	78/293T/Single Cells/PI, SSC-A subset-1/HCRTR2-GFP-/AF555+	304
> > > > >	78/293T/Single Cells/PI, SSC-A subset-1/HCRTR2-GFP-/AF555-	0	0
	79		30000
>	79/293T	98.3	29478
> >	79/293T/Single Cells	99.2	29231
> > >	79/293T/Single Cells/PI, SSC-A subset	97.8	28581
> > > >	79/293T/Single Cells/PI, SSC-A subset/Q1: HCRTR2-GFP- , AF555+	0.58	166
> > > >	79/293T/Single Cells/PI, SSC-A subset/Q2: HCRTR2-GFP+ , AF555+	0.19	54
> > > >	79/293T/Single Cells/PI, SSC-A subset/Q3: HCRTR2-GFP+ , AF555-	22.2	6345
> > > >	79/293T/Single Cells/PI, SSC-A subset/Q4: HCRTR2-GFP- , AF555-	77	22016
> > >	79/293T/Single Cells/PI, SSC-A subset-1	96.4	28179
> > > >	79/293T/Single Cells/PI, SSC-A subset-1/HCRTR2-GFP+	21.9	6177
> > > > >	79/293T/Single Cells/PI, SSC-A subset-1/HCRTR2-GFP+/AF555+	100	6177
> > > > > >	79/293T/Single Cells/PI, SSC-A subset-1/HCRTR2-GFP+/AF555+	416
> > > > > >	79/293T/Single Cells/PI, SSC-A subset-1/HCRTR2-GFP+/AF555+	308
> > > > >	79/293T/Single Cells/PI, SSC-A subset-1/HCRTR2-GFP+/AF555-	0	0
> > > >	79/293T/Single Cells/PI, SSC-A subset-1/HCRTR2-GFP-	78.1	22002
> > > > >	79/293T/Single Cells/PI, SSC-A subset-1/HCRTR2-GFP-/AF555+	100	22002
> > > > > >	79/293T/Single Cells/PI, SSC-A subset-1/HCRTR2-GFP-/AF555+	408
> > > > > >	79/293T/Single Cells/PI, SSC-A subset-1/HCRTR2-GFP-/AF555+	299
> > > > >	79/293T/Single Cells/PI, SSC-A subset-1/HCRTR2-GFP-/AF555-	0	0
	80		30000
>	80/293T	98.1	29417
> >	80/293T/Single Cells	98.9	29103
> > >	80/293T/Single Cells/PI, SSC-A subset	97.5	28370
> > > >	80/293T/Single Cells/PI, SSC-A subset/Q1: HCRTR2-GFP- , AF555+	0.21	60
> > > >	80/293T/Single Cells/PI, SSC-A subset/Q2: HCRTR2-GFP+ , AF555+	0.095	27
> > > >	80/293T/Single Cells/PI, SSC-A subset/Q3: HCRTR2-GFP+ , AF555-	22.7	6441
> > > >	80/293T/Single Cells/PI, SSC-A subset/Q4: HCRTR2-GFP- , AF555-	77	21842
> > >	80/293T/Single Cells/PI, SSC-A subset-1	91.6	26652
> > > >	80/293T/Single Cells/PI, SSC-A subset-1/HCRTR2-GFP+	21.6	5768
> > > > >	80/293T/Single Cells/PI, SSC-A subset-1/HCRTR2-GFP+/AF555+	100	5768
> > > > > >	80/293T/Single Cells/PI, SSC-A subset-1/HCRTR2-GFP+/AF555+	313
> > > > > >	80/293T/Single Cells/PI, SSC-A subset-1/HCRTR2-GFP+/AF555+	266
> > > > >	80/293T/Single Cells/PI, SSC-A subset-1/HCRTR2-GFP+/AF555-	0	0
> > > >	80/293T/Single Cells/PI, SSC-A subset-1/HCRTR2-GFP-	78.4	20884
> > > > >	80/293T/Single Cells/PI, SSC-A subset-1/HCRTR2-GFP-/AF555+	100	20884
> > > > > >	80/293T/Single Cells/PI, SSC-A subset-1/HCRTR2-GFP-/AF555+	312
> > > > > >	80/293T/Single Cells/PI, SSC-A subset-1/HCRTR2-GFP-/AF555+	269
> > > > >	80/293T/Single Cells/PI, SSC-A subset-1/HCRTR2-GFP-/AF555-	0	0
	81		30000
>	81/293T	98.2	29457
> >	81/293T/Single Cells	99.1	29198
> > >	81/293T/Single Cells/PI, SSC-A subset	97.8	28558
> > > >	81/293T/Single Cells/PI, SSC-A subset/Q1: HCRTR2-GFP- , AF555+	0.63	180
> > > >	81/293T/Single Cells/PI, SSC-A subset/Q2: HCRTR2-GFP+ , AF555+	0.25	72
> > > >	81/293T/Single Cells/PI, SSC-A subset/Q3: HCRTR2-GFP+ , AF555-	23.3	6651
> > > >	81/293T/Single Cells/PI, SSC-A subset/Q4: HCRTR2-GFP- , AF555-	75.8	21655
> > >	81/293T/Single Cells/PI, SSC-A subset-1	94	27460
> > > >	81/293T/Single Cells/PI, SSC-A subset-1/HCRTR2-GFP+	22.6	6215
> > > > >	81/293T/Single Cells/PI, SSC-A subset-1/HCRTR2-GFP+/AF555+	100	6215
> > > > > >	81/293T/Single Cells/PI, SSC-A subset-1/HCRTR2-GFP+/AF555+	485
> > > > > >	81/293T/Single Cells/PI, SSC-A subset-1/HCRTR2-GFP+/AF555+	337
> > > > >	81/293T/Single Cells/PI, SSC-A subset-1/HCRTR2-GFP+/AF555-	0	0
> > > >	81/293T/Single Cells/PI, SSC-A subset-1/HCRTR2-GFP-	77.4	21245
> > > > >	81/293T/Single Cells/PI, SSC-A subset-1/HCRTR2-GFP-/AF555+	100	21245
> > > > > >	81/293T/Single Cells/PI, SSC-A subset-1/HCRTR2-GFP-/AF555+	457
> > > > > >	81/293T/Single Cells/PI, SSC-A subset-1/HCRTR2-GFP-/AF555+	314
> > > > >	81/293T/Single Cells/PI, SSC-A subset-1/HCRTR2-GFP-/AF555-	0	0
	82		30000
>	82/293T	98.2	29473
> >	82/293T/Single Cells	99.1	29210
> > >	82/293T/Single Cells/PI, SSC-A subset	97.7	28538
> > > >	82/293T/Single Cells/PI, SSC-A subset/Q1: HCRTR2-GFP- , AF555+	0.77	221
> > > >	82/293T/Single Cells/PI, SSC-A subset/Q2: HCRTR2-GFP+ , AF555+	0.25	70
> > > >	82/293T/Single Cells/PI, SSC-A subset/Q3: HCRTR2-GFP+ , AF555-	23.1	6600
> > > >	82/293T/Single Cells/PI, SSC-A subset/Q4: HCRTR2-GFP- , AF555-	75.9	21647
> > >	82/293T/Single Cells/PI, SSC-A subset-1	93.7	27379
> > > >	82/293T/Single Cells/PI, SSC-A subset-1/HCRTR2-GFP+	22.4	6142
> > > > >	82/293T/Single Cells/PI, SSC-A subset-1/HCRTR2-GFP+/AF555+	100	6142
> > > > > >	82/293T/Single Cells/PI, SSC-A subset-1/HCRTR2-GFP+/AF555+	471
> > > > > >	82/293T/Single Cells/PI, SSC-A subset-1/HCRTR2-GFP+/AF555+	339
> > > > >	82/293T/Single Cells/PI, SSC-A subset-1/HCRTR2-GFP+/AF555-	0	0
> > > >	82/293T/Single Cells/PI, SSC-A subset-1/HCRTR2-GFP-	77.6	21237
> > > > >	82/293T/Single Cells/PI, SSC-A subset-1/HCRTR2-GFP-/AF555+	100	21237
> > > > > >	82/293T/Single Cells/PI, SSC-A subset-1/HCRTR2-GFP-/AF555+	443
> > > > > >	82/293T/Single Cells/PI, SSC-A subset-1/HCRTR2-GFP-/AF555+	304
> > > > >	82/293T/Single Cells/PI, SSC-A subset-1/HCRTR2-GFP-/AF555-	0	0
	84		30000
>	84/293T	98.4	29514
> >	84/293T/Single Cells	99.1	29249
> > >	84/293T/Single Cells/PI, SSC-A subset	97.8	28613
> > > >	84/293T/Single Cells/PI, SSC-A subset/Q1: HCRTR2-GFP- , AF555+	0.56	160
> > > >	84/293T/Single Cells/PI, SSC-A subset/Q2: HCRTR2-GFP+ , AF555+	0.26	75
> > > >	84/293T/Single Cells/PI, SSC-A subset/Q3: HCRTR2-GFP+ , AF555-	22.1	6331
> > > >	84/293T/Single Cells/PI, SSC-A subset/Q4: HCRTR2-GFP- , AF555-	77.1	22047
> > >	84/293T/Single Cells/PI, SSC-A subset-1	94.3	27574
> > > >	84/293T/Single Cells/PI, SSC-A subset-1/HCRTR2-GFP+	21.5	5930
> > > > >	84/293T/Single Cells/PI, SSC-A subset-1/HCRTR2-GFP+/AF555+	100	5930
> > > > > >	84/293T/Single Cells/PI, SSC-A subset-1/HCRTR2-GFP+/AF555+	821
> > > > > >	84/293T/Single Cells/PI, SSC-A subset-1/HCRTR2-GFP+/AF555+	702
> > > > >	84/293T/Single Cells/PI, SSC-A subset-1/HCRTR2-GFP+/AF555-	0	0
> > > >	84/293T/Single Cells/PI, SSC-A subset-1/HCRTR2-GFP-	78.5	21644
> > > > >	84/293T/Single Cells/PI, SSC-A subset-1/HCRTR2-GFP-/AF555+	100	21644
> > > > > >	84/293T/Single Cells/PI, SSC-A subset-1/HCRTR2-GFP-/AF555+	751
> > > > > >	84/293T/Single Cells/PI, SSC-A subset-1/HCRTR2-GFP-/AF555+	622
> > > > >	84/293T/Single Cells/PI, SSC-A subset-1/HCRTR2-GFP-/AF555-	0	0
	85		30000
>	85/293T	98.4	29519
> >	85/293T/Single Cells	99.3	29313
> > >	85/293T/Single Cells/PI, SSC-A subset	97.8	28663
> > > >	85/293T/Single Cells/PI, SSC-A subset/Q1: HCRTR2-GFP- , AF555+	0.1	29
> > > >	85/293T/Single Cells/PI, SSC-A subset/Q2: HCRTR2-GFP+ , AF555+	0.024	7
> > > >	85/293T/Single Cells/PI, SSC-A subset/Q3: HCRTR2-GFP+ , AF555-	22.2	6373
> > > >	85/293T/Single Cells/PI, SSC-A subset/Q4: HCRTR2-GFP- , AF555-	77.6	22254
> > >	85/293T/Single Cells/PI, SSC-A subset-1	93.5	27419
> > > >	85/293T/Single Cells/PI, SSC-A subset-1/HCRTR2-GFP+	21.5	5885
> > > > >	85/293T/Single Cells/PI, SSC-A subset-1/HCRTR2-GFP+/AF555+	100	5885
> > > > > >	85/293T/Single Cells/PI, SSC-A subset-1/HCRTR2-GFP+/AF555+	328
> > > > > >	85/293T/Single Cells/PI, SSC-A subset-1/HCRTR2-GFP+/AF555+	273
> > > > >	85/293T/Single Cells/PI, SSC-A subset-1/HCRTR2-GFP+/AF555-	0	0
> > > >	85/293T/Single Cells/PI, SSC-A subset-1/HCRTR2-GFP-	78.5	21534
> > > > >	85/293T/Single Cells/PI, SSC-A subset-1/HCRTR2-GFP-/AF555+	100	21534
> > > > > >	85/293T/Single Cells/PI, SSC-A subset-1/HCRTR2-GFP-/AF555+	326
> > > > > >	85/293T/Single Cells/PI, SSC-A subset-1/HCRTR2-GFP-/AF555+	271
> > > > >	85/293T/Single Cells/PI, SSC-A subset-1/HCRTR2-GFP-/AF555-	0	0
	87		30000
>	87/293T	98.4	29520
> >	87/293T/Single Cells	99.2	29280
> > >	87/293T/Single Cells/PI, SSC-A subset	97.8	28636
> > > >	87/293T/Single Cells/PI, SSC-A subset/Q1: HCRTR2-GFP- , AF555+	0.46	131
> > > >	87/293T/Single Cells/PI, SSC-A subset/Q2: HCRTR2-GFP+ , AF555+	0.13	38
> > > >	87/293T/Single Cells/PI, SSC-A subset/Q3: HCRTR2-GFP+ , AF555-	22.2	6343
> > > >	87/293T/Single Cells/PI, SSC-A subset/Q4: HCRTR2-GFP- , AF555-	77.3	22124
> > >	87/293T/Single Cells/PI, SSC-A subset-1	93.9	27505
> > > >	87/293T/Single Cells/PI, SSC-A subset-1/HCRTR2-GFP+	21.4	5885
> > > > >	87/293T/Single Cells/PI, SSC-A subset-1/HCRTR2-GFP+/AF555+	100	5885
> > > > > >	87/293T/Single Cells/PI, SSC-A subset-1/HCRTR2-GFP+/AF555+	467
> > > > > >	87/293T/Single Cells/PI, SSC-A subset-1/HCRTR2-GFP+/AF555+	350
> > > > >	87/293T/Single Cells/PI, SSC-A subset-1/HCRTR2-GFP+/AF555-	0	0
> > > >	87/293T/Single Cells/PI, SSC-A subset-1/HCRTR2-GFP-	78.6	21620
> > > > >	87/293T/Single Cells/PI, SSC-A subset-1/HCRTR2-GFP-/AF555+	100	21620
> > > > > >	87/293T/Single Cells/PI, SSC-A subset-1/HCRTR2-GFP-/AF555+	469
> > > > > >	87/293T/Single Cells/PI, SSC-A subset-1/HCRTR2-GFP-/AF555+	345
> > > > >	87/293T/Single Cells/PI, SSC-A subset-1/HCRTR2-GFP-/AF555-	0	0
	88		30000
>	88/293T	98.2	29473
> >	88/293T/Single Cells	99	29186
> > >	88/293T/Single Cells/PI, SSC-A subset	97.5	28452
> > > >	88/293T/Single Cells/PI, SSC-A subset/Q1: HCRTR2-GFP- , AF555+	0.53	151
> > > >	88/293T/Single Cells/PI, SSC-A subset/Q2: HCRTR2-GFP+ , AF555+	0.16	46
> > > >	88/293T/Single Cells/PI, SSC-A subset/Q3: HCRTR2-GFP+ , AF555-	22.6	6416
> > > >	88/293T/Single Cells/PI, SSC-A subset/Q4: HCRTR2-GFP- , AF555-	76.8	21839
> > >	88/293T/Single Cells/PI, SSC-A subset-1	93.3	27245
> > > >	88/293T/Single Cells/PI, SSC-A subset-1/HCRTR2-GFP+	21.7	5907
> > > > >	88/293T/Single Cells/PI, SSC-A subset-1/HCRTR2-GFP+/AF555+	100	5907
> > > > > >	88/293T/Single Cells/PI, SSC-A subset-1/HCRTR2-GFP+/AF555+	279
> > > > > >	88/293T/Single Cells/PI, SSC-A subset-1/HCRTR2-GFP+/AF555+	187
> > > > >	88/293T/Single Cells/PI, SSC-A subset-1/HCRTR2-GFP+/AF555-	0	0
> > > >	88/293T/Single Cells/PI, SSC-A subset-1/HCRTR2-GFP-	78.3	21338
> > > > >	88/293T/Single Cells/PI, SSC-A subset-1/HCRTR2-GFP-/AF555+	100	21338
> > > > > >	88/293T/Single Cells/PI, SSC-A subset-1/HCRTR2-GFP-/AF555+	262
> > > > > >	88/293T/Single Cells/PI, SSC-A subset-1/HCRTR2-GFP-/AF555+	175
> > > > >	88/293T/Single Cells/PI, SSC-A subset-1/HCRTR2-GFP-/AF555-	0	0
	89		30000
>	89/293T	98.4	29517
> >	89/293T/Single Cells	99.1	29250
> > >	89/293T/Single Cells/PI, SSC-A subset	98.1	28699
> > > >	89/293T/Single Cells/PI, SSC-A subset/Q1: HCRTR2-GFP- , AF555+	0.031	9
> > > >	89/293T/Single Cells/PI, SSC-A subset/Q2: HCRTR2-GFP+ , AF555+	0.00697	2
> > > >	89/293T/Single Cells/PI, SSC-A subset/Q3: HCRTR2-GFP+ , AF555-	22.5	6454
> > > >	89/293T/Single Cells/PI, SSC-A subset/Q4: HCRTR2-GFP- , AF555-	77.5	22234
> > >	89/293T/Single Cells/PI, SSC-A subset-1	96	28093
> > > >	89/293T/Single Cells/PI, SSC-A subset-1/HCRTR2-GFP+	21.9	6145
> > > > >	89/293T/Single Cells/PI, SSC-A subset-1/HCRTR2-GFP+/AF555+	100	6145
> > > > > >	89/293T/Single Cells/PI, SSC-A subset-1/HCRTR2-GFP+/AF555+	321
> > > > > >	89/293T/Single Cells/PI, SSC-A subset-1/HCRTR2-GFP+/AF555+	297
> > > > >	89/293T/Single Cells/PI, SSC-A subset-1/HCRTR2-GFP+/AF555-	0	0
> > > >	89/293T/Single Cells/PI, SSC-A subset-1/HCRTR2-GFP-	78.1	21948
> > > > >	89/293T/Single Cells/PI, SSC-A subset-1/HCRTR2-GFP-/AF555+	100	21948
> > > > > >	89/293T/Single Cells/PI, SSC-A subset-1/HCRTR2-GFP-/AF555+	333
> > > > > >	89/293T/Single Cells/PI, SSC-A subset-1/HCRTR2-GFP-/AF555+	309
> > > > >	89/293T/Single Cells/PI, SSC-A subset-1/HCRTR2-GFP-/AF555-	0	0
	90		30000
>	90/293T	98.1	29421
> >	90/293T/Single Cells	98.9	29095
> > >	90/293T/Single Cells/PI, SSC-A subset	96.9	28186
> > > >	90/293T/Single Cells/PI, SSC-A subset/Q1: HCRTR2-GFP- , AF555+	0.31	87
> > > >	90/293T/Single Cells/PI, SSC-A subset/Q2: HCRTR2-GFP+ , AF555+	0.099	28
> > > >	90/293T/Single Cells/PI, SSC-A subset/Q3: HCRTR2-GFP+ , AF555-	22.9	6467
> > > >	90/293T/Single Cells/PI, SSC-A subset/Q4: HCRTR2-GFP- , AF555-	76.6	21604
> > >	90/293T/Single Cells/PI, SSC-A subset-1	90.3	26269
> > > >	90/293T/Single Cells/PI, SSC-A subset-1/HCRTR2-GFP+	21.8	5714
> > > > >	90/293T/Single Cells/PI, SSC-A subset-1/HCRTR2-GFP+/AF555+	100	5714
> > > > > >	90/293T/Single Cells/PI, SSC-A subset-1/HCRTR2-GFP+/AF555+	654
> > > > > >	90/293T/Single Cells/PI, SSC-A subset-1/HCRTR2-GFP+/AF555+	564
> > > > >	90/293T/Single Cells/PI, SSC-A subset-1/HCRTR2-GFP+/AF555-	0	0
> > > >	90/293T/Single Cells/PI, SSC-A subset-1/HCRTR2-GFP-	78.2	20555
> > > > >	90/293T/Single Cells/PI, SSC-A subset-1/HCRTR2-GFP-/AF555+	100	20555
> > > > > >	90/293T/Single Cells/PI, SSC-A subset-1/HCRTR2-GFP-/AF555+	675
> > > > > >	90/293T/Single Cells/PI, SSC-A subset-1/HCRTR2-GFP-/AF555+	579
> > > > >	90/293T/Single Cells/PI, SSC-A subset-1/HCRTR2-GFP-/AF555-	0	0
	91		30000
>	91/293T	98.1	29425
> >	91/293T/Single Cells	98.9	29116
> > >	91/293T/Single Cells/PI, SSC-A subset	96.9	28225
> > > >	91/293T/Single Cells/PI, SSC-A subset/Q1: HCRTR2-GFP- , AF555+	0.33	94
> > > >	91/293T/Single Cells/PI, SSC-A subset/Q2: HCRTR2-GFP+ , AF555+	0.11	30
> > > >	91/293T/Single Cells/PI, SSC-A subset/Q3: HCRTR2-GFP+ , AF555-	23.3	6565
> > > >	91/293T/Single Cells/PI, SSC-A subset/Q4: HCRTR2-GFP- , AF555-	76.3	21536
> > >	91/293T/Single Cells/PI, SSC-A subset-1	90.2	26251
> > > >	91/293T/Single Cells/PI, SSC-A subset-1/HCRTR2-GFP+	22	5774
> > > > >	91/293T/Single Cells/PI, SSC-A subset-1/HCRTR2-GFP+/AF555+	100	5774
> > > > > >	91/293T/Single Cells/PI, SSC-A subset-1/HCRTR2-GFP+/AF555+	271
> > > > > >	91/293T/Single Cells/PI, SSC-A subset-1/HCRTR2-GFP+/AF555+	196
> > > > >	91/293T/Single Cells/PI, SSC-A subset-1/HCRTR2-GFP+/AF555-	0	0
> > > >	91/293T/Single Cells/PI, SSC-A subset-1/HCRTR2-GFP-	78	20477
> > > > >	91/293T/Single Cells/PI, SSC-A subset-1/HCRTR2-GFP-/AF555+	100	20477
> > > > > >	91/293T/Single Cells/PI, SSC-A subset-1/HCRTR2-GFP-/AF555+	275
> > > > > >	91/293T/Single Cells/PI, SSC-A subset-1/HCRTR2-GFP-/AF555+	205
> > > > >	91/293T/Single Cells/PI, SSC-A subset-1/HCRTR2-GFP-/AF555-	0	0
	86 200000 events		200000
>	86 200000 events/293T	98.5	196973
> >	86 200000 events/293T/Single Cells	99.2	195307
> > >	86 200000 events/293T/Single Cells/PI, SSC-A subset	97.4	190278
> > > >	86 200000 events/293T/Single Cells/PI, SSC-A subset/Q1: HCRTR2-GFP- , AF555+	1.4	2672
> > > >	86 200000 events/293T/Single Cells/PI, SSC-A subset/Q2: HCRTR2-GFP+ , AF555+	1.05	2003
> > > >	86 200000 events/293T/Single Cells/PI, SSC-A subset/Q3: HCRTR2-GFP+ , AF555-	21.6	41037
> > > >	86 200000 events/293T/Single Cells/PI, SSC-A subset/Q4: HCRTR2-GFP- , AF555-	76	144566
> > >	86 200000 events/293T/Single Cells/PI, SSC-A subset-1	92.6	180921
> > > >	86 200000 events/293T/Single Cells/PI, SSC-A subset-1/HCRTR2-GFP+	21.5	38841
> > > > >	86 200000 events/293T/Single Cells/PI, SSC-A subset-1/HCRTR2-GFP+/AF555+	100	38841
> > > > > >	86 200000 events/293T/Single Cells/PI, SSC-A subset-1/HCRTR2-GFP+/AF555+	918
> > > > > >	86 200000 events/293T/Single Cells/PI, SSC-A subset-1/HCRTR2-GFP+/AF555+	682
> > > > >	86 200000 events/293T/Single Cells/PI, SSC-A subset-1/HCRTR2-GFP+/AF555-	0	0
> > > >	86 200000 events/293T/Single Cells/PI, SSC-A subset-1/HCRTR2-GFP-	78.5	142080
> > > > >	86 200000 events/293T/Single Cells/PI, SSC-A subset-1/HCRTR2-GFP-/AF555+	100	142080
> > > > > >	86 200000 events/293T/Single Cells/PI, SSC-A subset-1/HCRTR2-GFP-/AF555+	690
> > > > > >	86 200000 events/293T/Single Cells/PI, SSC-A subset-1/HCRTR2-GFP-/AF555+	518
> > > > >	86 200000 events/293T/Single Cells/PI, SSC-A subset-1/HCRTR2-GFP-/AF555-	0	0
	83 200000 events		200000
>	83 200000 events/293T	98.4	196772
> >	83 200000 events/293T/Single Cells	99.1	194920
> > >	83 200000 events/293T/Single Cells/PI, SSC-A subset	97.1	189247
> > > >	83 200000 events/293T/Single Cells/PI, SSC-A subset/Q1: HCRTR2-GFP- , AF555+	1.37	2591
> > > >	83 200000 events/293T/Single Cells/PI, SSC-A subset/Q2: HCRTR2-GFP+ , AF555+	0.51	961
> > > >	83 200000 events/293T/Single Cells/PI, SSC-A subset/Q3: HCRTR2-GFP+ , AF555-	22.7	42906
> > > >	83 200000 events/293T/Single Cells/PI, SSC-A subset/Q4: HCRTR2-GFP- , AF555-	75.5	142789
> > >	83 200000 events/293T/Single Cells/PI, SSC-A subset-1	92.5	180274
> > > >	83 200000 events/293T/Single Cells/PI, SSC-A subset-1/HCRTR2-GFP+	22.2	39969
> > > > >	83 200000 events/293T/Single Cells/PI, SSC-A subset-1/HCRTR2-GFP+/AF555+	100	39969
> > > > > >	83 200000 events/293T/Single Cells/PI, SSC-A subset-1/HCRTR2-GFP+/AF555+	540
> > > > > >	83 200000 events/293T/Single Cells/PI, SSC-A subset-1/HCRTR2-GFP+/AF555+	339
> > > > >	83 200000 events/293T/Single Cells/PI, SSC-A subset-1/HCRTR2-GFP+/AF555-	0	0
> > > >	83 200000 events/293T/Single Cells/PI, SSC-A subset-1/HCRTR2-GFP-	77.8	140305
> > > > >	83 200000 events/293T/Single Cells/PI, SSC-A subset-1/HCRTR2-GFP-/AF555+	100	140305
> > > > > >	83 200000 events/293T/Single Cells/PI, SSC-A subset-1/HCRTR2-GFP-/AF555+	398
> > > > > >	83 200000 events/293T/Single Cells/PI, SSC-A subset-1/HCRTR2-GFP-/AF555+	203
> > > > >	83 200000 events/293T/Single Cells/PI, SSC-A subset-1/HCRTR2-GFP-/AF555-	0	0
	77 200000 events		200000
>	77 200000 events/293T	98.3	196699
> >	77 200000 events/293T/Single Cells	99.2	195111
> > >	77 200000 events/293T/Single Cells/PI, SSC-A subset	96.5	188263
> > > >	77 200000 events/293T/Single Cells/PI, SSC-A subset/Q1: HCRTR2-GFP- , AF555+	1.26	2376
> > > >	77 200000 events/293T/Single Cells/PI, SSC-A subset/Q2: HCRTR2-GFP+ , AF555+	0.49	927
> > > >	77 200000 events/293T/Single Cells/PI, SSC-A subset/Q3: HCRTR2-GFP+ , AF555-	22.5	42376
> > > >	77 200000 events/293T/Single Cells/PI, SSC-A subset/Q4: HCRTR2-GFP- , AF555-	75.7	142584
> > >	77 200000 events/293T/Single Cells/PI, SSC-A subset-1	92.8	181106
> > > >	77 200000 events/293T/Single Cells/PI, SSC-A subset-1/HCRTR2-GFP+	22.1	40063
> > > > >	77 200000 events/293T/Single Cells/PI, SSC-A subset-1/HCRTR2-GFP+/AF555+	100	40063
> > > > > >	77 200000 events/293T/Single Cells/PI, SSC-A subset-1/HCRTR2-GFP+/AF555+	444
> > > > > >	77 200000 events/293T/Single Cells/PI, SSC-A subset-1/HCRTR2-GFP+/AF555+	237
> > > > >	77 200000 events/293T/Single Cells/PI, SSC-A subset-1/HCRTR2-GFP+/AF555-	0	0
> > > >	77 200000 events/293T/Single Cells/PI, SSC-A subset-1/HCRTR2-GFP-	77.9	141043
> > > > >	77 200000 events/293T/Single Cells/PI, SSC-A subset-1/HCRTR2-GFP-/AF555+	100	141043
> > > > > >	77 200000 events/293T/Single Cells/PI, SSC-A subset-1/HCRTR2-GFP-/AF555+	318
> > > > > >	77 200000 events/293T/Single Cells/PI, SSC-A subset-1/HCRTR2-GFP-/AF555+	143
> > > > >	77 200000 events/293T/Single Cells/PI, SSC-A subset-1/HCRTR2-GFP-/AF555-	0	0
	70 200000 events		200000
>	70 200000 events/293T	98.2	196495
> >	70 200000 events/293T/Single Cells	99.2	194853
> > >	70 200000 events/293T/Single Cells/PI, SSC-A subset	96.5	188114
> > > >	70 200000 events/293T/Single Cells/PI, SSC-A subset/Q1: HCRTR2-GFP- , AF555+	0.11	207
> > > >	70 200000 events/293T/Single Cells/PI, SSC-A subset/Q2: HCRTR2-GFP+ , AF555+	1.33	2501
> > > >	70 200000 events/293T/Single Cells/PI, SSC-A subset/Q3: HCRTR2-GFP+ , AF555-	21.7	40868
> > > >	70 200000 events/293T/Single Cells/PI, SSC-A subset/Q4: HCRTR2-GFP- , AF555-	76.8	144538
> > >	70 200000 events/293T/Single Cells/PI, SSC-A subset-1	92.8	180742
> > > >	70 200000 events/293T/Single Cells/PI, SSC-A subset-1/HCRTR2-GFP+	21.8	39452
> > > > >	70 200000 events/293T/Single Cells/PI, SSC-A subset-1/HCRTR2-GFP+/AF555+	100	39452
> > > > > >	70 200000 events/293T/Single Cells/PI, SSC-A subset-1/HCRTR2-GFP+/AF555+	866
> > > > > >	70 200000 events/293T/Single Cells/PI, SSC-A subset-1/HCRTR2-GFP+/AF555+	497
> > > > >	70 200000 events/293T/Single Cells/PI, SSC-A subset-1/HCRTR2-GFP+/AF555-	0	0
> > > >	70 200000 events/293T/Single Cells/PI, SSC-A subset-1/HCRTR2-GFP-	78.2	141290
> > > > >	70 200000 events/293T/Single Cells/PI, SSC-A subset-1/HCRTR2-GFP-/AF555+	100	141290
> > > > > >	70 200000 events/293T/Single Cells/PI, SSC-A subset-1/HCRTR2-GFP-/AF555+	322
> > > > > >	70 200000 events/293T/Single Cells/PI, SSC-A subset-1/HCRTR2-GFP-/AF555+	266
> > > > >	70 200000 events/293T/Single Cells/PI, SSC-A subset-1/HCRTR2-GFP-/AF555-	0	0
	47 200000 events		200040
>	47 200000 events/293T	98.2	196506
> >	47 200000 events/293T/Single Cells	99	194586
> > >	47 200000 events/293T/Single Cells/PI, SSC-A subset	96	186727
> > > >	47 200000 events/293T/Single Cells/PI, SSC-A subset/Q1: HCRTR2-GFP- , AF555+	0.99	1843
> > > >	47 200000 events/293T/Single Cells/PI, SSC-A subset/Q2: HCRTR2-GFP+ , AF555+	0.27	495
> > > >	47 200000 events/293T/Single Cells/PI, SSC-A subset/Q3: HCRTR2-GFP+ , AF555-	22.7	42362
> > > >	47 200000 events/293T/Single Cells/PI, SSC-A subset/Q4: HCRTR2-GFP- , AF555-	76.1	142027
> > >	47 200000 events/293T/Single Cells/PI, SSC-A subset-1	90	175125
> > > >	47 200000 events/293T/Single Cells/PI, SSC-A subset-1/HCRTR2-GFP+	21.9	38322
> > > > >	47 200000 events/293T/Single Cells/PI, SSC-A subset-1/HCRTR2-GFP+/AF555+	100	38322
> > > > > >	47 200000 events/293T/Single Cells/PI, SSC-A subset-1/HCRTR2-GFP+/AF555+	498
> > > > > >	47 200000 events/293T/Single Cells/PI, SSC-A subset-1/HCRTR2-GFP+/AF555+	363
> > > > >	47 200000 events/293T/Single Cells/PI, SSC-A subset-1/HCRTR2-GFP+/AF555-	0	0
> > > >	47 200000 events/293T/Single Cells/PI, SSC-A subset-1/HCRTR2-GFP-	78.1	136803
> > > > >	47 200000 events/293T/Single Cells/PI, SSC-A subset-1/HCRTR2-GFP-/AF555+	100	136803
> > > > > >	47 200000 events/293T/Single Cells/PI, SSC-A subset-1/HCRTR2-GFP-/AF555+	453
> > > > > >	47 200000 events/293T/Single Cells/PI, SSC-A subset-1/HCRTR2-GFP-/AF555+	316
> > > > >	47 200000 events/293T/Single Cells/PI, SSC-A subset-1/HCRTR2-GFP-/AF555-	0	0
	30 200000 events		200000
>	30 200000 events/293T	98.4	196845
> >	30 200000 events/293T/Single Cells	99.1	195143
> > >	30 200000 events/293T/Single Cells/PI, SSC-A subset	97.5	190279
> > > >	30 200000 events/293T/Single Cells/PI, SSC-A subset/Q1: HCRTR2-GFP- , AF555+	0.012	23
> > > >	30 200000 events/293T/Single Cells/PI, SSC-A subset/Q2: HCRTR2-GFP+ , AF555+	0.22	423
> > > >	30 200000 events/293T/Single Cells/PI, SSC-A subset/Q3: HCRTR2-GFP+ , AF555-	23.3	44296
> > > >	30 200000 events/293T/Single Cells/PI, SSC-A subset/Q4: HCRTR2-GFP- , AF555-	76.5	145537
> > >	30 200000 events/293T/Single Cells/PI, SSC-A subset-1	95.1	185661
> > > >	30 200000 events/293T/Single Cells/PI, SSC-A subset-1/HCRTR2-GFP+	22.8	42250
> > > > >	30 200000 events/293T/Single Cells/PI, SSC-A subset-1/HCRTR2-GFP+/AF555+	100	42250
> > > > > >	30 200000 events/293T/Single Cells/PI, SSC-A subset-1/HCRTR2-GFP+/AF555+	441
> > > > > >	30 200000 events/293T/Single Cells/PI, SSC-A subset-1/HCRTR2-GFP+/AF555+	283
> > > > >	30 200000 events/293T/Single Cells/PI, SSC-A subset-1/HCRTR2-GFP+/AF555-	0	0
> > > >	30 200000 events/293T/Single Cells/PI, SSC-A subset-1/HCRTR2-GFP-	77.2	143411
> > > > >	30 200000 events/293T/Single Cells/PI, SSC-A subset-1/HCRTR2-GFP-/AF555+	100	143411
> > > > > >	30 200000 events/293T/Single Cells/PI, SSC-A subset-1/HCRTR2-GFP-/AF555+	227
> > > > > >	30 200000 events/293T/Single Cells/PI, SSC-A subset-1/HCRTR2-GFP-/AF555+	209
> > > > >	30 200000 events/293T/Single Cells/PI, SSC-A subset-1/HCRTR2-GFP-/AF555-	0	0
	9 200000 events		200000
>	9 200000 events/293T	98.3	196680
> >	9 200000 events/293T/Single Cells	99	194762
> > >	9 200000 events/293T/Single Cells/PI, SSC-A subset	97.2	189320
> > > >	9 200000 events/293T/Single Cells/PI, SSC-A subset/Q1: HCRTR2-GFP- , AF555+	0.1	195
> > > >	9 200000 events/293T/Single Cells/PI, SSC-A subset/Q2: HCRTR2-GFP+ , AF555+	0.043	82
> > > >	9 200000 events/293T/Single Cells/PI, SSC-A subset/Q3: HCRTR2-GFP+ , AF555-	24	45470
> > > >	9 200000 events/293T/Single Cells/PI, SSC-A subset/Q4: HCRTR2-GFP- , AF555-	75.8	143573
> > >	9 200000 events/293T/Single Cells/PI, SSC-A subset-1	93.6	182301
> > > >	9 200000 events/293T/Single Cells/PI, SSC-A subset-1/HCRTR2-GFP+	23.2	42333
> > > > >	9 200000 events/293T/Single Cells/PI, SSC-A subset-1/HCRTR2-GFP+/AF555+	100	42333
> > > > > >	9 200000 events/293T/Single Cells/PI, SSC-A subset-1/HCRTR2-GFP+/AF555+	531
> > > > > >	9 200000 events/293T/Single Cells/PI, SSC-A subset-1/HCRTR2-GFP+/AF555+	447
> > > > >	9 200000 events/293T/Single Cells/PI, SSC-A subset-1/HCRTR2-GFP+/AF555-	0	0
> > > >	9 200000 events/293T/Single Cells/PI, SSC-A subset-1/HCRTR2-GFP-	76.8	139968
> > > > >	9 200000 events/293T/Single Cells/PI, SSC-A subset-1/HCRTR2-GFP-/AF555+	100	139968
> > > > > >	9 200000 events/293T/Single Cells/PI, SSC-A subset-1/HCRTR2-GFP-/AF555+	448
> > > > > >	9 200000 events/293T/Single Cells/PI, SSC-A subset-1/HCRTR2-GFP-/AF555+	367
> > > > >	9 200000 events/293T/Single Cells/PI, SSC-A subset-1/HCRTR2-GFP-/AF555-	0	0
	14 200000 events		200000
>	14 200000 events/293T	98.3	196650
> >	14 200000 events/293T/Single Cells	99	194657
> > >	14 200000 events/293T/Single Cells/PI, SSC-A subset	97	188819
> > > >	14 200000 events/293T/Single Cells/PI, SSC-A subset/Q1: HCRTR2-GFP- , AF555+	3.14	5921
> > > >	14 200000 events/293T/Single Cells/PI, SSC-A subset/Q2: HCRTR2-GFP+ , AF555+	1.55	2934
> > > >	14 200000 events/293T/Single Cells/PI, SSC-A subset/Q3: HCRTR2-GFP+ , AF555-	22	41618
> > > >	14 200000 events/293T/Single Cells/PI, SSC-A subset/Q4: HCRTR2-GFP- , AF555-	73.3	138346
> > >	14 200000 events/293T/Single Cells/PI, SSC-A subset-1	92.9	180824
> > > >	14 200000 events/293T/Single Cells/PI, SSC-A subset-1/HCRTR2-GFP+	22.7	41041
> > > > >	14 200000 events/293T/Single Cells/PI, SSC-A subset-1/HCRTR2-GFP+/AF555+	100	41041
> > > > > >	14 200000 events/293T/Single Cells/PI, SSC-A subset-1/HCRTR2-GFP+/AF555+	1351
> > > > > >	14 200000 events/293T/Single Cells/PI, SSC-A subset-1/HCRTR2-GFP+/AF555+	1150
> > > > >	14 200000 events/293T/Single Cells/PI, SSC-A subset-1/HCRTR2-GFP+/AF555-	0	0
> > > >	14 200000 events/293T/Single Cells/PI, SSC-A subset-1/HCRTR2-GFP-	77.3	139783
> > > > >	14 200000 events/293T/Single Cells/PI, SSC-A subset-1/HCRTR2-GFP-/AF555+	100	139783
> > > > > >	14 200000 events/293T/Single Cells/PI, SSC-A subset-1/HCRTR2-GFP-/AF555+	1138
> > > > > >	14 200000 events/293T/Single Cells/PI, SSC-A subset-1/HCRTR2-GFP-/AF555+	916
> > > > >	14 200000 events/293T/Single Cells/PI, SSC-A subset-1/HCRTR2-GFP-/AF555-	0	0
	Ling 30		100000
>	Ling 30/293T	59.7	59717
> >	Ling 30/293T/Single Cells	98.7	58963
> > >	Ling 30/293T/Single Cells/PI, SSC-A subset	96.3	56810
> > > >	Ling 30/293T/Single Cells/PI, SSC-A subset/Q1: HCRTR2-GFP- , AF555+	0.34	192
> > > >	Ling 30/293T/Single Cells/PI, SSC-A subset/Q2: HCRTR2-GFP+ , AF555+	1.1	627
> > > >	Ling 30/293T/Single Cells/PI, SSC-A subset/Q3: HCRTR2-GFP+ , AF555-	15.6	8845
> > > >	Ling 30/293T/Single Cells/PI, SSC-A subset/Q4: HCRTR2-GFP- , AF555-	83	47146
> > >	Ling 30/293T/Single Cells/PI, SSC-A subset-1	96	56596
> > > >	Ling 30/293T/Single Cells/PI, SSC-A subset-1/HCRTR2-GFP+	17.3	9777
> > > > >	Ling 30/293T/Single Cells/PI, SSC-A subset-1/HCRTR2-GFP+/AF555+	100	9777
> > > > > >	Ling 30/293T/Single Cells/PI, SSC-A subset-1/HCRTR2-GFP+/AF555+	579
> > > > > >	Ling 30/293T/Single Cells/PI, SSC-A subset-1/HCRTR2-GFP+/AF555+	503
> > > > >	Ling 30/293T/Single Cells/PI, SSC-A subset-1/HCRTR2-GFP+/AF555-	0	0
> > > >	Ling 30/293T/Single Cells/PI, SSC-A subset-1/HCRTR2-GFP-	82.7	46819
> > > > >	Ling 30/293T/Single Cells/PI, SSC-A subset-1/HCRTR2-GFP-/AF555+	100	46819
> > > > > >	Ling 30/293T/Single Cells/PI, SSC-A subset-1/HCRTR2-GFP-/AF555+	354
> > > > > >	Ling 30/293T/Single Cells/PI, SSC-A subset-1/HCRTR2-GFP-/AF555+	309
> > > > >	Ling 30/293T/Single Cells/PI, SSC-A subset-1/HCRTR2-GFP-/AF555-	0	0
	Ling 47		100000
>	Ling 47/293T	59.4	59388
> >	Ling 47/293T/Single Cells	98.8	58687
> > >	Ling 47/293T/Single Cells/PI, SSC-A subset	97.1	57004
> > > >	Ling 47/293T/Single Cells/PI, SSC-A subset/Q1: HCRTR2-GFP- , AF555+	1.75	997
> > > >	Ling 47/293T/Single Cells/PI, SSC-A subset/Q2: HCRTR2-GFP+ , AF555+	0.54	309
> > > >	Ling 47/293T/Single Cells/PI, SSC-A subset/Q3: HCRTR2-GFP+ , AF555-	16.3	9283
> > > >	Ling 47/293T/Single Cells/PI, SSC-A subset/Q4: HCRTR2-GFP- , AF555-	81.4	46415
> > >	Ling 47/293T/Single Cells/PI, SSC-A subset-1	96.8	56828
> > > >	Ling 47/293T/Single Cells/PI, SSC-A subset-1/HCRTR2-GFP+	17.5	9938
> > > > >	Ling 47/293T/Single Cells/PI, SSC-A subset-1/HCRTR2-GFP+/AF555+	100	9938
> > > > > >	Ling 47/293T/Single Cells/PI, SSC-A subset-1/HCRTR2-GFP+/AF555+	470
> > > > > >	Ling 47/293T/Single Cells/PI, SSC-A subset-1/HCRTR2-GFP+/AF555+	374
> > > > >	Ling 47/293T/Single Cells/PI, SSC-A subset-1/HCRTR2-GFP+/AF555-	0	0
> > > >	Ling 47/293T/Single Cells/PI, SSC-A subset-1/HCRTR2-GFP-	82.5	46890
> > > > >	Ling 47/293T/Single Cells/PI, SSC-A subset-1/HCRTR2-GFP-/AF555+	100	46890
> > > > > >	Ling 47/293T/Single Cells/PI, SSC-A subset-1/HCRTR2-GFP-/AF555+	360
> > > > > >	Ling 47/293T/Single Cells/PI, SSC-A subset-1/HCRTR2-GFP-/AF555+	309
> > > > >	Ling 47/293T/Single Cells/PI, SSC-A subset-1/HCRTR2-GFP-/AF555-	0	0
	Ling 70		100000
>	Ling 70/293T	52.1	52066
> >	Ling 70/293T/Single Cells	98.8	51422
> > >	Ling 70/293T/Single Cells/PI, SSC-A subset	95.7	49225
> > > >	Ling 70/293T/Single Cells/PI, SSC-A subset/Q1: HCRTR2-GFP- , AF555+	3.41	1678
> > > >	Ling 70/293T/Single Cells/PI, SSC-A subset/Q2: HCRTR2-GFP+ , AF555+	9.69	4769
> > > >	Ling 70/293T/Single Cells/PI, SSC-A subset/Q3: HCRTR2-GFP+ , AF555-	6.83	3360
> > > >	Ling 70/293T/Single Cells/PI, SSC-A subset/Q4: HCRTR2-GFP- , AF555-	80.1	39418
> > >	Ling 70/293T/Single Cells/PI, SSC-A subset-1	95.1	48886
> > > >	Ling 70/293T/Single Cells/PI, SSC-A subset-1/HCRTR2-GFP+	17	8306
> > > > >	Ling 70/293T/Single Cells/PI, SSC-A subset-1/HCRTR2-GFP+/AF555+	100	8306
> > > > > >	Ling 70/293T/Single Cells/PI, SSC-A subset-1/HCRTR2-GFP+/AF555+	1832
> > > > > >	Ling 70/293T/Single Cells/PI, SSC-A subset-1/HCRTR2-GFP+/AF555+	1275
> > > > >	Ling 70/293T/Single Cells/PI, SSC-A subset-1/HCRTR2-GFP+/AF555-	0	0
> > > >	Ling 70/293T/Single Cells/PI, SSC-A subset-1/HCRTR2-GFP-	83	40580
> > > > >	Ling 70/293T/Single Cells/PI, SSC-A subset-1/HCRTR2-GFP-/AF555+	100	40580
> > > > > >	Ling 70/293T/Single Cells/PI, SSC-A subset-1/HCRTR2-GFP-/AF555+	519
> > > > > >	Ling 70/293T/Single Cells/PI, SSC-A subset-1/HCRTR2-GFP-/AF555+	438
> > > > >	Ling 70/293T/Single Cells/PI, SSC-A subset-1/HCRTR2-GFP-/AF555-	0	0
	Ling 77		100000
>	Ling 77/293T	51.3	51253
> >	Ling 77/293T/Single Cells	98.9	50695
> > >	Ling 77/293T/Single Cells/PI, SSC-A subset	96.7	49030
> > > >	Ling 77/293T/Single Cells/PI, SSC-A subset/Q1: HCRTR2-GFP- , AF555+	0.5	243
> > > >	Ling 77/293T/Single Cells/PI, SSC-A subset/Q2: HCRTR2-GFP+ , AF555+	1.97	966
> > > >	Ling 77/293T/Single Cells/PI, SSC-A subset/Q3: HCRTR2-GFP+ , AF555-	14.3	6990
> > > >	Ling 77/293T/Single Cells/PI, SSC-A subset/Q4: HCRTR2-GFP- , AF555-	83.3	40831
> > >	Ling 77/293T/Single Cells/PI, SSC-A subset-1	96.4	48880
> > > >	Ling 77/293T/Single Cells/PI, SSC-A subset-1/HCRTR2-GFP+	16.9	8244
> > > > >	Ling 77/293T/Single Cells/PI, SSC-A subset-1/HCRTR2-GFP+/AF555+	100	8244
> > > > > >	Ling 77/293T/Single Cells/PI, SSC-A subset-1/HCRTR2-GFP+/AF555+	659
> > > > > >	Ling 77/293T/Single Cells/PI, SSC-A subset-1/HCRTR2-GFP+/AF555+	503
> > > > >	Ling 77/293T/Single Cells/PI, SSC-A subset-1/HCRTR2-GFP+/AF555-	0	0
> > > >	Ling 77/293T/Single Cells/PI, SSC-A subset-1/HCRTR2-GFP-	83.1	40636
> > > > >	Ling 77/293T/Single Cells/PI, SSC-A subset-1/HCRTR2-GFP-/AF555+	100	40636
> > > > > >	Ling 77/293T/Single Cells/PI, SSC-A subset-1/HCRTR2-GFP-/AF555+	356
> > > > > >	Ling 77/293T/Single Cells/PI, SSC-A subset-1/HCRTR2-GFP-/AF555+	309
> > > > >	Ling 77/293T/Single Cells/PI, SSC-A subset-1/HCRTR2-GFP-/AF555-	0	0
	Ling 83		100000
>	Ling 83/293T	53.8	53812
> >	Ling 83/293T/Single Cells	98.9	53205
> > >	Ling 83/293T/Single Cells/PI, SSC-A subset	96.7	51423
> > > >	Ling 83/293T/Single Cells/PI, SSC-A subset/Q1: HCRTR2-GFP- , AF555+	0.24	121
> > > >	Ling 83/293T/Single Cells/PI, SSC-A subset/Q2: HCRTR2-GFP+ , AF555+	0.13	65
> > > >	Ling 83/293T/Single Cells/PI, SSC-A subset/Q3: HCRTR2-GFP+ , AF555-	16.2	8328
> > > >	Ling 83/293T/Single Cells/PI, SSC-A subset/Q4: HCRTR2-GFP- , AF555-	83.4	42909
> > >	Ling 83/293T/Single Cells/PI, SSC-A subset-1	96.3	51229
> > > >	Ling 83/293T/Single Cells/PI, SSC-A subset-1/HCRTR2-GFP+	16.9	8671
> > > > >	Ling 83/293T/Single Cells/PI, SSC-A subset-1/HCRTR2-GFP+/AF555+	100	8671
> > > > > >	Ling 83/293T/Single Cells/PI, SSC-A subset-1/HCRTR2-GFP+/AF555+	435
> > > > > >	Ling 83/293T/Single Cells/PI, SSC-A subset-1/HCRTR2-GFP+/AF555+	438
> > > > >	Ling 83/293T/Single Cells/PI, SSC-A subset-1/HCRTR2-GFP+/AF555-	0	0
> > > >	Ling 83/293T/Single Cells/PI, SSC-A subset-1/HCRTR2-GFP-	83.1	42558
> > > > >	Ling 83/293T/Single Cells/PI, SSC-A subset-1/HCRTR2-GFP-/AF555+	100	42558
> > > > > >	Ling 83/293T/Single Cells/PI, SSC-A subset-1/HCRTR2-GFP-/AF555+	350
> > > > > >	Ling 83/293T/Single Cells/PI, SSC-A subset-1/HCRTR2-GFP-/AF555+	309
> > > > >	Ling 83/293T/Single Cells/PI, SSC-A subset-1/HCRTR2-GFP-/AF555-	0	0
	Ling 86		100000
>	Ling 86/293T	51.5	51549
> >	Ling 86/293T/Single Cells	98.9	50960
> > >	Ling 86/293T/Single Cells/PI, SSC-A subset	96.1	48989
> > > >	Ling 86/293T/Single Cells/PI, SSC-A subset/Q1: HCRTR2-GFP- , AF555+	0.24	120
> > > >	Ling 86/293T/Single Cells/PI, SSC-A subset/Q2: HCRTR2-GFP+ , AF555+	0.17	81
> > > >	Ling 86/293T/Single Cells/PI, SSC-A subset/Q3: HCRTR2-GFP+ , AF555-	16.5	8102
> > > >	Ling 86/293T/Single Cells/PI, SSC-A subset/Q4: HCRTR2-GFP- , AF555-	83.1	40686
> > >	Ling 86/293T/Single Cells/PI, SSC-A subset-1	95.7	48758
> > > >	Ling 86/293T/Single Cells/PI, SSC-A subset-1/HCRTR2-GFP+	17.3	8417
> > > > >	Ling 86/293T/Single Cells/PI, SSC-A subset-1/HCRTR2-GFP+/AF555+	100	8417
> > > > > >	Ling 86/293T/Single Cells/PI, SSC-A subset-1/HCRTR2-GFP+/AF555+	457
> > > > > >	Ling 86/293T/Single Cells/PI, SSC-A subset-1/HCRTR2-GFP+/AF555+	438
> > > > >	Ling 86/293T/Single Cells/PI, SSC-A subset-1/HCRTR2-GFP+/AF555-	0	0
> > > >	Ling 86/293T/Single Cells/PI, SSC-A subset-1/HCRTR2-GFP-	82.7	40341
> > > > >	Ling 86/293T/Single Cells/PI, SSC-A subset-1/HCRTR2-GFP-/AF555+	100	40341
> > > > > >	Ling 86/293T/Single Cells/PI, SSC-A subset-1/HCRTR2-GFP-/AF555+	338
> > > > > >	Ling 86/293T/Single Cells/PI, SSC-A subset-1/HCRTR2-GFP-/AF555+	309
> > > > >	Ling 86/293T/Single Cells/PI, SSC-A subset-1/HCRTR2-GFP-/AF555-	0	0
	positive antibody 1/100		100000
>	positive antibody 1/100/293T	39.9	39866
> >	positive antibody 1/100/293T/Single Cells	98	39052
> > >	positive antibody 1/100/293T/Single Cells/PI, SSC-A subset	93.1	36370
> > > >	positive antibody 1/100/293T/Single Cells/PI, SSC-A subset/Q1: HCRTR2-GFP- , AF555+	15.2	5516
> > > >	positive antibody 1/100/293T/Single Cells/PI, SSC-A subset/Q2: HCRTR2-GFP+ , AF555+	14.9	5416
> > > >	positive antibody 1/100/293T/Single Cells/PI, SSC-A subset/Q3: HCRTR2-GFP+ , AF555-	0.08	29
> > > >	positive antibody 1/100/293T/Single Cells/PI, SSC-A subset/Q4: HCRTR2-GFP- , AF555-	69.9	25409
> > >	positive antibody 1/100/293T/Single Cells/PI, SSC-A subset-1	91.4	35686
> > > >	positive antibody 1/100/293T/Single Cells/PI, SSC-A subset-1/HCRTR2-GFP+	14.5	5185
> > > > >	positive antibody 1/100/293T/Single Cells/PI, SSC-A subset-1/HCRTR2-GFP+/AF555+	100	5185
> > > > > >	positive antibody 1/100/293T/Single Cells/PI, SSC-A subset-1/HCRTR2-GFP+/AF555+	5969
> > > > > >	positive antibody 1/100/293T/Single Cells/PI, SSC-A subset-1/HCRTR2-GFP+/AF555+	5461
> > > > >	positive antibody 1/100/293T/Single Cells/PI, SSC-A subset-1/HCRTR2-GFP+/AF555-	0	0
> > > >	positive antibody 1/100/293T/Single Cells/PI, SSC-A subset-1/HCRTR2-GFP-	85.5	30501
> > > > >	positive antibody 1/100/293T/Single Cells/PI, SSC-A subset-1/HCRTR2-GFP-/AF555+	100	30501
> > > > > >	positive antibody 1/100/293T/Single Cells/PI, SSC-A subset-1/HCRTR2-GFP-/AF555+	741
> > > > > >	positive antibody 1/100/293T/Single Cells/PI, SSC-A subset-1/HCRTR2-GFP-/AF555+	503
> > > > >	positive antibody 1/100/293T/Single Cells/PI, SSC-A subset-1/HCRTR2-GFP-/AF555-	0	0
	positive antibody 1/500		100000
>	positive antibody 1/500/293T	38.4	38381
> >	positive antibody 1/500/293T/Single Cells	98.1	37669
> > >	positive antibody 1/500/293T/Single Cells/PI, SSC-A subset	95.2	35849
> > > >	positive antibody 1/500/293T/Single Cells/PI, SSC-A subset/Q1: HCRTR2-GFP- , AF555+	0.38	136
> > > >	positive antibody 1/500/293T/Single Cells/PI, SSC-A subset/Q2: HCRTR2-GFP+ , AF555+	11	3929
> > > >	positive antibody 1/500/293T/Single Cells/PI, SSC-A subset/Q3: HCRTR2-GFP+ , AF555-	6.19	2220
> > > >	positive antibody 1/500/293T/Single Cells/PI, SSC-A subset/Q4: HCRTR2-GFP- , AF555-	82.5	29564
> > >	positive antibody 1/500/293T/Single Cells/PI, SSC-A subset-1	94.4	35569
> > > >	positive antibody 1/500/293T/Single Cells/PI, SSC-A subset-1/HCRTR2-GFP+	17.8	6324
> > > > >	positive antibody 1/500/293T/Single Cells/PI, SSC-A subset-1/HCRTR2-GFP+/AF555+	100	6324
> > > > > >	positive antibody 1/500/293T/Single Cells/PI, SSC-A subset-1/HCRTR2-GFP+/AF555+	1501
> > > > > >	positive antibody 1/500/293T/Single Cells/PI, SSC-A subset-1/HCRTR2-GFP+/AF555+	1275
> > > > >	positive antibody 1/500/293T/Single Cells/PI, SSC-A subset-1/HCRTR2-GFP+/AF555-	0	0
> > > >	positive antibody 1/500/293T/Single Cells/PI, SSC-A subset-1/HCRTR2-GFP-	82.2	29245
> > > > >	positive antibody 1/500/293T/Single Cells/PI, SSC-A subset-1/HCRTR2-GFP-/AF555+	100	29245
> > > > > >	positive antibody 1/500/293T/Single Cells/PI, SSC-A subset-1/HCRTR2-GFP-/AF555+	420
> > > > > >	positive antibody 1/500/293T/Single Cells/PI, SSC-A subset-1/HCRTR2-GFP-/AF555+	374
> > > > >	positive antibody 1/500/293T/Single Cells/PI, SSC-A subset-1/HCRTR2-GFP-/AF555-	0	0
	positive antibody 1/1000		100000
>	positive antibody 1/1000/293T	42.2	42211
> >	positive antibody 1/1000/293T/Single Cells	98.1	41394
> > >	positive antibody 1/1000/293T/Single Cells/PI, SSC-A subset	96.3	39868
> > > >	positive antibody 1/1000/293T/Single Cells/PI, SSC-A subset/Q1: HCRTR2-GFP- , AF555+	0.018	7
> > > >	positive antibody 1/1000/293T/Single Cells/PI, SSC-A subset/Q2: HCRTR2-GFP+ , AF555+	3.07	1224
> > > >	positive antibody 1/1000/293T/Single Cells/PI, SSC-A subset/Q3: HCRTR2-GFP+ , AF555-	14.9	5925
> > > >	positive antibody 1/1000/293T/Single Cells/PI, SSC-A subset/Q4: HCRTR2-GFP- , AF555-	82.1	32712
> > >	positive antibody 1/1000/293T/Single Cells/PI, SSC-A subset-1	96	39723
> > > >	positive antibody 1/1000/293T/Single Cells/PI, SSC-A subset-1/HCRTR2-GFP+	18.6	7395
> > > > >	positive antibody 1/1000/293T/Single Cells/PI, SSC-A subset-1/HCRTR2-GFP+/AF555+	100	7395
> > > > > >	positive antibody 1/1000/293T/Single Cells/PI, SSC-A subset-1/HCRTR2-GFP+/AF555+	813
> > > > > >	positive antibody 1/1000/293T/Single Cells/PI, SSC-A subset-1/HCRTR2-GFP+/AF555+	696
> > > > >	positive antibody 1/1000/293T/Single Cells/PI, SSC-A subset-1/HCRTR2-GFP+/AF555-	0	0
> > > >	positive antibody 1/1000/293T/Single Cells/PI, SSC-A subset-1/HCRTR2-GFP-	81.4	32328
> > > > >	positive antibody 1/1000/293T/Single Cells/PI, SSC-A subset-1/HCRTR2-GFP-/AF555+	100	32328
> > > > > >	positive antibody 1/1000/293T/Single Cells/PI, SSC-A subset-1/HCRTR2-GFP-/AF555+	303
> > > > > >	positive antibody 1/1000/293T/Single Cells/PI, SSC-A subset-1/HCRTR2-GFP-/AF555+	309
> > > > >	positive antibody 1/1000/293T/Single Cells/PI, SSC-A subset-1/HCRTR2-GFP-/AF555-	0	0
	positive antibody 1/10000		100000
>	positive antibody 1/10000/293T	39.5	39522
> >	positive antibody 1/10000/293T/Single Cells	97.9	38686
> > >	positive antibody 1/10000/293T/Single Cells/PI, SSC-A subset	95.8	37071
> > > >	positive antibody 1/10000/293T/Single Cells/PI, SSC-A subset/Q1: HCRTR2-GFP- , AF555+	0.038	14
> > > >	positive antibody 1/10000/293T/Single Cells/PI, SSC-A subset/Q2: HCRTR2-GFP+ , AF555+	0.022	8
> > > >	positive antibody 1/10000/293T/Single Cells/PI, SSC-A subset/Q3: HCRTR2-GFP+ , AF555-	17.9	6631
> > > >	positive antibody 1/10000/293T/Single Cells/PI, SSC-A subset/Q4: HCRTR2-GFP- , AF555-	82.1	30418
> > >	positive antibody 1/10000/293T/Single Cells/PI, SSC-A subset-1	95.4	36893
> > > >	positive antibody 1/10000/293T/Single Cells/PI, SSC-A subset-1/HCRTR2-GFP+	18.7	6882
> > > > >	positive antibody 1/10000/293T/Single Cells/PI, SSC-A subset-1/HCRTR2-GFP+/AF555+	100	6882
> > > > > >	positive antibody 1/10000/293T/Single Cells/PI, SSC-A subset-1/HCRTR2-GFP+/AF555+	414
> > > > > >	positive antibody 1/10000/293T/Single Cells/PI, SSC-A subset-1/HCRTR2-GFP+/AF555+	374
> > > > >	positive antibody 1/10000/293T/Single Cells/PI, SSC-A subset-1/HCRTR2-GFP+/AF555-	0	0
> > > >	positive antibody 1/10000/293T/Single Cells/PI, SSC-A subset-1/HCRTR2-GFP-	81.3	30011
> > > > >	positive antibody 1/10000/293T/Single Cells/PI, SSC-A subset-1/HCRTR2-GFP-/AF555+	100	30011
> > > > > >	positive antibody 1/10000/293T/Single Cells/PI, SSC-A subset-1/HCRTR2-GFP-/AF555+	320
> > > > > >	positive antibody 1/10000/293T/Single Cells/PI, SSC-A subset-1/HCRTR2-GFP-/AF555+	309
> > > > >	positive antibody 1/10000/293T/Single Cells/PI, SSC-A subset-1/HCRTR2-GFP-/AF555-	0	0
	positive antibody 1/100000		100000
>	positive antibody 1/100000/293T	34.9	34862
> >	positive antibody 1/100000/293T/Single Cells	98	34149
> > >	positive antibody 1/100000/293T/Single Cells/PI, SSC-A subset	94.6	32320
> > > >	positive antibody 1/100000/293T/Single Cells/PI, SSC-A subset/Q1: HCRTR2-GFP- , AF555+	0.015	5
> > > >	positive antibody 1/100000/293T/Single Cells/PI, SSC-A subset/Q2: HCRTR2-GFP+ , AF555+	0.00309	1
> > > >	positive antibody 1/100000/293T/Single Cells/PI, SSC-A subset/Q3: HCRTR2-GFP+ , AF555-	17.5	5664
> > > >	positive antibody 1/100000/293T/Single Cells/PI, SSC-A subset/Q4: HCRTR2-GFP- , AF555-	82.5	26650
> > >	positive antibody 1/100000/293T/Single Cells/PI, SSC-A subset-1	94.2	32164
> > > >	positive antibody 1/100000/293T/Single Cells/PI, SSC-A subset-1/HCRTR2-GFP+	18.2	5845
> > > > >	positive antibody 1/100000/293T/Single Cells/PI, SSC-A subset-1/HCRTR2-GFP+/AF555+	100	5845
> > > > > >	positive antibody 1/100000/293T/Single Cells/PI, SSC-A subset-1/HCRTR2-GFP+/AF555+	339
> > > > > >	positive antibody 1/100000/293T/Single Cells/PI, SSC-A subset-1/HCRTR2-GFP+/AF555+	309
> > > > >	positive antibody 1/100000/293T/Single Cells/PI, SSC-A subset-1/HCRTR2-GFP+/AF555-	0	0
> > > >	positive antibody 1/100000/293T/Single Cells/PI, SSC-A subset-1/HCRTR2-GFP-	81.8	26319
> > > > >	positive antibody 1/100000/293T/Single Cells/PI, SSC-A subset-1/HCRTR2-GFP-/AF555+	100	26319
> > > > > >	positive antibody 1/100000/293T/Single Cells/PI, SSC-A subset-1/HCRTR2-GFP-/AF555+	291
> > > > > >	positive antibody 1/100000/293T/Single Cells/PI, SSC-A subset-1/HCRTR2-GFP-/AF555+	309
> > > > >	positive antibody 1/100000/293T/Single Cells/PI, SSC-A subset-1/HCRTR2-GFP-/AF555-	0	0

## Sheet: MFI (Sep 5, 2016)
GFP-	GFP+	MFI of GFP-	MFI of GFP+	ΔMFI	MFIAF555 index (*10-2)	DbID	Gender	Age	DQ0602	Interval	post/Px	Serum location	Status
293T-HCRTR2 GFP w/PI/293T/Single Cells/PI, SSC-A subset-1/HCRTR2-GFP-/AF555+	293T-HCRTR2 GFP w/PI/293T/Single Cells/PI, SSC-A subset-1/HCRTR2-GFP+/AF555+	117	92.8	-24.2	-0.478072
15688 w/PI/293T/Single Cells/PI, SSC-A subset-1/HCRTR2-GFP-/AF555+	15688 w/PI/293T/Single Cells/PI, SSC-A subset-1/HCRTR2-GFP+/AF555+	59.1	568	508.9	10.0533
mouse antiHcRTR2 1/20/293T/Single Cells/PI, SSC-A subset-1/HCRTR2-GFP-/AF555+	mouse antiHcRTR2 1/20/293T/Single Cells/PI, SSC-A subset-1/HCRTR2-GFP+/AF555+	1385	6674	5289	104.484
mouse antiHcRTR2 1/100/293T/Single Cells/PI, SSC-A subset-1/HCRTR2-GFP-/AF555+	mouse antiHcRTR2 1/100/293T/Single Cells/PI, SSC-A subset-1/HCRTR2-GFP+/AF555+	529	5591	5062	100
mouse 2nd only/293T/Single Cells/PI, SSC-A subset-1/HCRTR2-GFP-/AF555+	mouse 2nd only/293T/Single Cells/PI, SSC-A subset-1/HCRTR2-GFP+/AF555+	126	104	-22	-0.434611
human 2nd only/293T/Single Cells/PI, SSC-A subset-1/HCRTR2-GFP-/AF555+	human 2nd only/293T/Single Cells/PI, SSC-A subset-1/HCRTR2-GFP+/AF555+	118	95.3	-22.7	-0.448439
8/293T/Single Cells/PI, SSC-A subset-1/HCRTR2-GFP-/AF555+	8/293T/Single Cells/PI, SSC-A subset-1/HCRTR2-GFP+/AF555+	157	140	-17	-0.335836	12827	F	13.1726	Yes	0.172603	Yes	Serum-L-A08	Patient
9/293T/Single Cells/PI, SSC-A subset-1/HCRTR2-GFP-/AF555+	9/293T/Single Cells/PI, SSC-A subset-1/HCRTR2-GFP+/AF555+	448	531	83	1.63967	12848	M	8.41644	Yes	0.416438	Yes	Serum-L-A09	Patient
10/293T/Single Cells/PI, SSC-A subset-1/HCRTR2-GFP-/AF555+	10/293T/Single Cells/PI, SSC-A subset-1/HCRTR2-GFP+/AF555+	206	192	-14	-0.276571	12954	M	10.3836	Yes	1.38356		Serum-L-A10	Patient
11/293T/Single Cells/PI, SSC-A subset-1/HCRTR2-GFP-/AF555+	11/293T/Single Cells/PI, SSC-A subset-1/HCRTR2-GFP+/AF555+	193	186	-7	-0.138285	13008	M	14.7014	Yes	2.70137	Yes	Serum-L-A11	Patient
12/293T/Single Cells/PI, SSC-A subset-1/HCRTR2-GFP-/AF555+	12/293T/Single Cells/PI, SSC-A subset-1/HCRTR2-GFP+/AF555+	179	164	-15	-0.296326	13054	M	16.3973	Yes	1.39726		Serum-L-A12	Patient
13/293T/Single Cells/PI, SSC-A subset-1/HCRTR2-GFP-/AF555+	13/293T/Single Cells/PI, SSC-A subset-1/HCRTR2-GFP+/AF555+	159	142	-17	-0.335836	13106	M	11.6932	Yes	2.69315	Yes	Serum-L-B01	Patient
14/293T/Single Cells/PI, SSC-A subset-1/HCRTR2-GFP-/AF555+	14/293T/Single Cells/PI, SSC-A subset-1/HCRTR2-GFP+/AF555+	1110	1311	201	3.97076	13107	F	12.5425	Yes		Yes	Serum-L-B02	Patient
15/293T/Single Cells/PI, SSC-A subset-1/HCRTR2-GFP-/AF555+	15/293T/Single Cells/PI, SSC-A subset-1/HCRTR2-GFP+/AF555+	177	168	-9	-0.177795	13108	F	30.4849	Yes	2.48493	Yes	Serum-L-B03	Patient
16/293T/Single Cells/PI, SSC-A subset-1/HCRTR2-GFP-/AF555+	16/293T/Single Cells/PI, SSC-A subset-1/HCRTR2-GFP+/AF555+	190	166	-24	-0.474121	13110	F	10.7918	Yes		Yes	Serum-L-B04	Control
17/293T/Single Cells/PI, SSC-A subset-1/HCRTR2-GFP-/AF555+	17/293T/Single Cells/PI, SSC-A subset-1/HCRTR2-GFP+/AF555+	148	130	-18	-0.355591	13112	F	19.4712	Yes	2.47123	Yes	Serum-L-B05	Patient
18/293T/Single Cells/PI, SSC-A subset-1/HCRTR2-GFP-/AF555+	18/293T/Single Cells/PI, SSC-A subset-1/HCRTR2-GFP+/AF555+	187	177	-10	-0.19755	13113	M	13.0521	Yes			Serum-L-B06	Control
19/293T/Single Cells/PI, SSC-A subset-1/HCRTR2-GFP-/AF555+	19/293T/Single Cells/PI, SSC-A subset-1/HCRTR2-GFP+/AF555+	266	268	2	0.0395101	13115	F	9.6274	Yes		Yes	Serum-L-B07	Control
20/293T/Single Cells/PI, SSC-A subset-1/HCRTR2-GFP-/AF555+	20/293T/Single Cells/PI, SSC-A subset-1/HCRTR2-GFP+/AF555+	223	229	6	0.11853	13116	F	12.8192	Yes	2.81918	Yes	Serum-L-B08	Patient
21/293T/Single Cells/PI, SSC-A subset-1/HCRTR2-GFP-/AF555+	21/293T/Single Cells/PI, SSC-A subset-1/HCRTR2-GFP+/AF555+	223	212	-11	-0.217305	13117	M	10.6411	Yes		Yes	Serum-L-B09	Control
22/293T/Single Cells/PI, SSC-A subset-1/HCRTR2-GFP-/AF555+	22/293T/Single Cells/PI, SSC-A subset-1/HCRTR2-GFP+/AF555+	182	183	1	0.019755	13119	M	9.01096	Yes	3.01096	Yes	Serum-L-B10	Patient
23/293T/Single Cells/PI, SSC-A subset-1/HCRTR2-GFP-/AF555+	23/293T/Single Cells/PI, SSC-A subset-1/HCRTR2-GFP+/AF555+	1006	934	-72	-1.42236	13120	M	10.1836	Yes		Yes	Serum-L-B11	Control
24/293T/Single Cells/PI, SSC-A subset-1/HCRTR2-GFP-/AF555+	24/293T/Single Cells/PI, SSC-A subset-1/HCRTR2-GFP+/AF555+	531	487	-44	-0.869222	13121	F	11.1562	Yes	1.15616	Yes	Serum-L-B12	Patient
25/293T/Single Cells/PI, SSC-A subset-1/HCRTR2-GFP-/AF555+	25/293T/Single Cells/PI, SSC-A subset-1/HCRTR2-GFP+/AF555+	294	274	-20	-0.395101	13122	F	19.6877	Yes		Yes	Serum-L-C01	Control
26/293T/Single Cells/PI, SSC-A subset-1/HCRTR2-GFP-/AF555+	26/293T/Single Cells/PI, SSC-A subset-1/HCRTR2-GFP+/AF555+	284	266	-18	-0.355591	13123	M	17.6548	Yes		Yes	Serum-L-C02	Control
27/293T/Single Cells/PI, SSC-A subset-1/HCRTR2-GFP-/AF555+	27/293T/Single Cells/PI, SSC-A subset-1/HCRTR2-GFP+/AF555+	318	305	-13	-0.256815	13124	F	14.1699	Yes		Yes	Serum-L-C03	Control
28/293T/Single Cells/PI, SSC-A subset-1/HCRTR2-GFP-/AF555+	28/293T/Single Cells/PI, SSC-A subset-1/HCRTR2-GFP+/AF555+	195	204	9	0.177795	13125	F	14.7151	Yes	1.71507	Yes	Serum-L-C04	Patient
29/293T/Single Cells/PI, SSC-A subset-1/HCRTR2-GFP-/AF555+	29/293T/Single Cells/PI, SSC-A subset-1/HCRTR2-GFP+/AF555+	237	220	-17	-0.335836	13126	F	14.7151	Yes		Yes	Serum-L-C05	Control
30/293T/Single Cells/PI, SSC-A subset-1/HCRTR2-GFP-/AF555+	30/293T/Single Cells/PI, SSC-A subset-1/HCRTR2-GFP+/AF555+	354	579	225	4.30375	13127	M	16.8164	Yes		Yes	Serum-L-C06	Control
31/293T/Single Cells/PI, SSC-A subset-1/HCRTR2-GFP-/AF555+	31/293T/Single Cells/PI, SSC-A subset-1/HCRTR2-GFP+/AF555+	188	176	-12	-0.23706	13128	F	14.4219	Yes	2.42192	Yes	Serum-L-C07	Patient
32/293T/Single Cells/PI, SSC-A subset-1/HCRTR2-GFP-/AF555+	32/293T/Single Cells/PI, SSC-A subset-1/HCRTR2-GFP+/AF555+	221	204	-17	-0.335836	13129	F	14.7068	Yes	2.70685	Yes	Serum-L-C08	Patient
33/293T/Single Cells/PI, SSC-A subset-1/HCRTR2-GFP-/AF555+	33/293T/Single Cells/PI, SSC-A subset-1/HCRTR2-GFP+/AF555+	242	246	4	0.0790202	13130	F	15.8904	Yes	2.89041	Yes	Serum-L-C09	Patient
34/293T/Single Cells/PI, SSC-A subset-1/HCRTR2-GFP-/AF555+	34/293T/Single Cells/PI, SSC-A subset-1/HCRTR2-GFP+/AF555+	219	202	-17	-0.335836	13131	M	9.2137	Yes		Yes	Serum-L-C10	Patient
35/293T/Single Cells/PI, SSC-A subset-1/HCRTR2-GFP-/AF555+	35/293T/Single Cells/PI, SSC-A subset-1/HCRTR2-GFP+/AF555+	212	193	-19	-0.375346	13133	F	7.85753	Yes	2.85753	Yes	Serum-L-C11	Patient
36/293T/Single Cells/PI, SSC-A subset-1/HCRTR2-GFP-/AF555+	36/293T/Single Cells/PI, SSC-A subset-1/HCRTR2-GFP+/AF555+	267	286	19	0.375346	13135	F	13.5753	Yes	2.57534	Yes	Serum-L-C12	Patient
37/293T/Single Cells/PI, SSC-A subset-1/HCRTR2-GFP-/AF555+	37/293T/Single Cells/PI, SSC-A subset-1/HCRTR2-GFP+/AF555+	312	301	-11	-0.217305	13136	F	.	Yes		Yes	Serum-L-D01	Patient
38/293T/Single Cells/PI, SSC-A subset-1/HCRTR2-GFP-/AF555+	38/293T/Single Cells/PI, SSC-A subset-1/HCRTR2-GFP+/AF555+	186	193	7	0.138285	13137	F	19.389	Yes	1.38904	Yes	Serum-L-D02	Patient
39/293T/Single Cells/PI, SSC-A subset-1/HCRTR2-GFP-/AF555+	39/293T/Single Cells/PI, SSC-A subset-1/HCRTR2-GFP+/AF555+	276	305	29	0.572896	13139	F	12.6849	Yes	2.68493	Yes	Serum-L-D03	Patient
40/293T/Single Cells/PI, SSC-A subset-1/HCRTR2-GFP-/AF555+	40/293T/Single Cells/PI, SSC-A subset-1/HCRTR2-GFP+/AF555+	317	312	-5	-0.0987752	13140	F	16.6192	Yes		Yes	Serum-L-D04	Patient
41/293T/Single Cells/PI, SSC-A subset-1/HCRTR2-GFP-/AF555+	41/293T/Single Cells/PI, SSC-A subset-1/HCRTR2-GFP+/AF555+	214	208	-6	-0.11853	13141	M	15.1507	Yes	2.15068	Yes	Serum-L-D05	Patient
42/293T/Single Cells/PI, SSC-A subset-1/HCRTR2-GFP-/AF555+	42/293T/Single Cells/PI, SSC-A subset-1/HCRTR2-GFP+/AF555+	373	393	20	0.395101	13144	M	11.1041	Yes		Yes	Serum-L-D06	Patient
43/293T/Single Cells/PI, SSC-A subset-1/HCRTR2-GFP-/AF555+	43/293T/Single Cells/PI, SSC-A subset-1/HCRTR2-GFP+/AF555+	428	403	-25	-0.493876	13146	F	15.9644	Yes		Yes	Serum-L-D07	Patient
44/293T/Single Cells/PI, SSC-A subset-1/HCRTR2-GFP-/AF555+	44/293T/Single Cells/PI, SSC-A subset-1/HCRTR2-GFP+/AF555+	280	262	-18	-0.355591	13134	M	18.7425	Yes			Serum-L-D08	Control
45/293T/Single Cells/PI, SSC-A subset-1/HCRTR2-GFP-/AF555+	45/293T/Single Cells/PI, SSC-A subset-1/HCRTR2-GFP+/AF555+	388	432	44	0.869222	13961	M	10.2658	Yes			Serum-L-D09	Control
46/293T/Single Cells/PI, SSC-A subset-1/HCRTR2-GFP-/AF555+	46/293T/Single Cells/PI, SSC-A subset-1/HCRTR2-GFP+/AF555+	240	239	-1	-0.019755	14409	F	12.7452	Yes			Serum-L-D10	Control
47/293T/Single Cells/PI, SSC-A subset-1/HCRTR2-GFP-/AF555+	47/293T/Single Cells/PI, SSC-A subset-1/HCRTR2-GFP+/AF555+	360	470	110	2.10406	14450	F	22.5151	Yes			Serum-L-D11	Control
48/293T/Single Cells/PI, SSC-A subset-1/HCRTR2-GFP-/AF555+	48/293T/Single Cells/PI, SSC-A subset-1/HCRTR2-GFP+/AF555+	233	222	-11	-0.217305	14707	F	16.7863	Yes			Serum-L-D12	Control
49/293T/Single Cells/PI, SSC-A subset-1/HCRTR2-GFP-/AF555+	49/293T/Single Cells/PI, SSC-A subset-1/HCRTR2-GFP+/AF555+	271	257	-14	-0.276571	14770	F	9.35342	Yes			Serum-L-E01	Control
50/293T/Single Cells/PI, SSC-A subset-1/HCRTR2-GFP-/AF555+	50/293T/Single Cells/PI, SSC-A subset-1/HCRTR2-GFP+/AF555+	470	424	-46	-0.908732	14796	F	11.9534	Yes			Serum-L-E02	Control
51/293T/Single Cells/PI, SSC-A subset-1/HCRTR2-GFP-/AF555+	51/293T/Single Cells/PI, SSC-A subset-1/HCRTR2-GFP+/AF555+	498	499	1	0.019755	15050	F	4.22466	Yes			Serum-L-E03	Control
52/293T/Single Cells/PI, SSC-A subset-1/HCRTR2-GFP-/AF555+	52/293T/Single Cells/PI, SSC-A subset-1/HCRTR2-GFP+/AF555+	294	299	5	0.0987752	15052	M	12.8767	Yes		Yes	Serum-L-E04	Control
53/293T/Single Cells/PI, SSC-A subset-1/HCRTR2-GFP-/AF555+	53/293T/Single Cells/PI, SSC-A subset-1/HCRTR2-GFP+/AF555+	208	218	10	0.19755	15053	F	10.4849	Yes		Yes	Serum-L-E05	Control
54/293T/Single Cells/PI, SSC-A subset-1/HCRTR2-GFP-/AF555+	54/293T/Single Cells/PI, SSC-A subset-1/HCRTR2-GFP+/AF555+	511	503	-8	-0.15804	15058	F	16.4411	Yes		Yes	Serum-L-E06	Control
55/293T/Single Cells/PI, SSC-A subset-1/HCRTR2-GFP-/AF555+	55/293T/Single Cells/PI, SSC-A subset-1/HCRTR2-GFP+/AF555+	221	216	-5	-0.0987752	15060	F	7.08767	Yes		Yes	Serum-L-E07	Control
56/293T/Single Cells/PI, SSC-A subset-1/HCRTR2-GFP-/AF555+	56/293T/Single Cells/PI, SSC-A subset-1/HCRTR2-GFP+/AF555+	262	269	7	0.138285	15069	M	14.6685	Yes		Yes	Serum-L-E08	Patient
57/293T/Single Cells/PI, SSC-A subset-1/HCRTR2-GFP-/AF555+	57/293T/Single Cells/PI, SSC-A subset-1/HCRTR2-GFP+/AF555+	315	315	0	0	15070	M	12.8356	Yes		Yes	Serum-L-E09	Control
58/293T/Single Cells/PI, SSC-A subset-1/HCRTR2-GFP-/AF555+	58/293T/Single Cells/PI, SSC-A subset-1/HCRTR2-GFP+/AF555+	278	292	14	0.276571	15071	M	9.80548	Yes		Yes	Serum-L-E10	Control
59/293T/Single Cells/PI, SSC-A subset-1/HCRTR2-GFP-/AF555+	59/293T/Single Cells/PI, SSC-A subset-1/HCRTR2-GFP+/AF555+	388	406	18	0.355591	15072	F	6.55068	Yes		Yes	Serum-L-E11	Control
60/293T/Single Cells/PI, SSC-A subset-1/HCRTR2-GFP-/AF555+	60/293T/Single Cells/PI, SSC-A subset-1/HCRTR2-GFP+/AF555+	249	259	10	0.19755	15076	F	14.6493	Yes		Yes	Serum-L-E12	Patient
61/293T/Single Cells/PI, SSC-A subset-1/HCRTR2-GFP-/AF555+	61/293T/Single Cells/PI, SSC-A subset-1/HCRTR2-GFP+/AF555+	306	300	-6	-0.11853	15080	F	16.1973	Yes		Yes	Serum-L-F01	Patient
62/293T/Single Cells/PI, SSC-A subset-1/HCRTR2-GFP-/AF555+	62/293T/Single Cells/PI, SSC-A subset-1/HCRTR2-GFP+/AF555+	1042	1081	39	0.770446	15083	M	17.2438	Yes		Yes	Serum-L-F02	Patient
63/293T/Single Cells/PI, SSC-A subset-1/HCRTR2-GFP-/AF555+	63/293T/Single Cells/PI, SSC-A subset-1/HCRTR2-GFP+/AF555+	273	287	14	0.276571	15084	F	26.4986	Yes			Serum-L-F03	Control
64/293T/Single Cells/PI, SSC-A subset-1/HCRTR2-GFP-/AF555+	64/293T/Single Cells/PI, SSC-A subset-1/HCRTR2-GFP+/AF555+	177	164	-13	-0.256815	15085	F	15.6301	Yes		Yes	Serum-L-F04	Patient
65/293T/Single Cells/PI, SSC-A subset-1/HCRTR2-GFP-/AF555+	65/293T/Single Cells/PI, SSC-A subset-1/HCRTR2-GFP+/AF555+	2573	2223	-350	-6.91426	15087	F	18.9068	Yes		Yes	Serum-L-F05	Patient
66/293T/Single Cells/PI, SSC-A subset-1/HCRTR2-GFP-/AF555+	66/293T/Single Cells/PI, SSC-A subset-1/HCRTR2-GFP+/AF555+	318	312	-6	-0.11853	15090	F	17.7562	Yes		Yes	Serum-L-F06	Patient
67/293T/Single Cells/PI, SSC-A subset-1/HCRTR2-GFP-/AF555+	67/293T/Single Cells/PI, SSC-A subset-1/HCRTR2-GFP+/AF555+	277	279	2	0.0395101	15133	M	11.0822	Yes			Serum-L-F07	Control
68/293T/Single Cells/PI, SSC-A subset-1/HCRTR2-GFP-/AF555+	68/293T/Single Cells/PI, SSC-A subset-1/HCRTR2-GFP+/AF555+	370	359	-11	-0.217305	15161	F	15.5507	Yes			Serum-L-F08	Control
69/293T/Single Cells/PI, SSC-A subset-1/HCRTR2-GFP-/AF555+	69/293T/Single Cells/PI, SSC-A subset-1/HCRTR2-GFP+/AF555+	1378	1664	286	5.64994	15435	F	16.0712	Yes		Yes	Serum-L-F09	Control
70/293T/Single Cells/PI, SSC-A subset-1/HCRTR2-GFP-/AF555+	70/293T/Single Cells/PI, SSC-A subset-1/HCRTR2-GFP+/AF555+	519	1832	1313	25.1148	10814	M	12.9178	Yes	0.917808		Serum-L-F10	Patient
71/293T/Single Cells/PI, SSC-A subset-1/HCRTR2-GFP-/AF555+	71/293T/Single Cells/PI, SSC-A subset-1/HCRTR2-GFP+/AF555+	421	437	16	0.316081	11930	F	4.16164	Yes	1.16164	Yes	Serum-L-F11	Patient
72/293T/Single Cells/PI, SSC-A subset-1/HCRTR2-GFP-/AF555+	72/293T/Single Cells/PI, SSC-A subset-1/HCRTR2-GFP+/AF555+	437	439	2	0.0395101	12225	F	10.5123	Yes	0.512329	Yes	Serum-L-F12	Patient
73/293T/Single Cells/PI, SSC-A subset-1/HCRTR2-GFP-/AF555+	73/293T/Single Cells/PI, SSC-A subset-1/HCRTR2-GFP+/AF555+	407	425	18	0.355591	12272	F	11.0466	Yes	2.04658		Serum-L-G01	Patient
74/293T/Single Cells/PI, SSC-A subset-1/HCRTR2-GFP-/AF555+	74/293T/Single Cells/PI, SSC-A subset-1/HCRTR2-GFP+/AF555+	417	502	85	1.67918	12327	M	10.6055	Yes	1.60548	Yes	Serum-L-G02	Patient
75/293T/Single Cells/PI, SSC-A subset-1/HCRTR2-GFP-/AF555+	75/293T/Single Cells/PI, SSC-A subset-1/HCRTR2-GFP+/AF555+	783	940	157	3.10154	12332	F	13.2603	Yes	1.26027	Yes	Serum-L-G03	Patient
76/293T/Single Cells/PI, SSC-A subset-1/HCRTR2-GFP-/AF555+	76/293T/Single Cells/PI, SSC-A subset-1/HCRTR2-GFP+/AF555+	538	592	54	1.06677	11400	M	18.4904	Yes			Serum-L-G04	Control
77/293T/Single Cells/PI, SSC-A subset-1/HCRTR2-GFP-/AF555+	77/293T/Single Cells/PI, SSC-A subset-1/HCRTR2-GFP+/AF555+	356	659	303	5.79572	11401	F	22.2521	Yes			Serum-L-G05	Control
78/293T/Single Cells/PI, SSC-A subset-1/HCRTR2-GFP-/AF555+	78/293T/Single Cells/PI, SSC-A subset-1/HCRTR2-GFP+/AF555+	353	371	18	0.355591	11410	M	22.2082	Yes			Serum-L-G06	Control
79/293T/Single Cells/PI, SSC-A subset-1/HCRTR2-GFP-/AF555+	79/293T/Single Cells/PI, SSC-A subset-1/HCRTR2-GFP+/AF555+	408	416	8	0.15804	11424	F	20.337	Yes			Serum-L-G07	Control
80/293T/Single Cells/PI, SSC-A subset-1/HCRTR2-GFP-/AF555+	80/293T/Single Cells/PI, SSC-A subset-1/HCRTR2-GFP+/AF555+	312	313	1	0.019755	11425	F	24.1973	Yes			Serum-L-G08	Control
81/293T/Single Cells/PI, SSC-A subset-1/HCRTR2-GFP-/AF555+	81/293T/Single Cells/PI, SSC-A subset-1/HCRTR2-GFP+/AF555+	457	485	28	0.553141	11428	M	29.0521	Yes			Serum-L-G09	Control
82/293T/Single Cells/PI, SSC-A subset-1/HCRTR2-GFP-/AF555+	82/293T/Single Cells/PI, SSC-A subset-1/HCRTR2-GFP+/AF555+	443	471	28	0.553141	11437	M	19.326	Yes			Serum-L-G10	Control
83/293T/Single Cells/PI, SSC-A subset-1/HCRTR2-GFP-/AF555+	83/293T/Single Cells/PI, SSC-A subset-1/HCRTR2-GFP+/AF555+	350	435	85	1.62586	11439	F	21.4904	Yes			Serum-L-G11	Control
84/293T/Single Cells/PI, SSC-A subset-1/HCRTR2-GFP-/AF555+	84/293T/Single Cells/PI, SSC-A subset-1/HCRTR2-GFP+/AF555+	751	821	70	1.38285	11442	F	18.0932	Yes			Serum-L-G12	Control
85/293T/Single Cells/PI, SSC-A subset-1/HCRTR2-GFP-/AF555+	85/293T/Single Cells/PI, SSC-A subset-1/HCRTR2-GFP+/AF555+	326	328	2	0.0395101	11717	M	9.10411	Yes			Serum-L-H01	Control
86/293T/Single Cells/PI, SSC-A subset-1/HCRTR2-GFP-/AF555+	86/293T/Single Cells/PI, SSC-A subset-1/HCRTR2-GFP+/AF555+	338	457	119	2.27621	11668	M	22.4603	Yes			Serum-L-H02	Control
87/293T/Single Cells/PI, SSC-A subset-1/HCRTR2-GFP-/AF555+	87/293T/Single Cells/PI, SSC-A subset-1/HCRTR2-GFP+/AF555+	469	467	-2	-0.0395101	11716	M	11.474	Yes			Serum-L-H03	Control
88/293T/Single Cells/PI, SSC-A subset-1/HCRTR2-GFP-/AF555+	88/293T/Single Cells/PI, SSC-A subset-1/HCRTR2-GFP+/AF555+	262	279	17	0.335836	11746	M	10.4795	Yes			Serum-L-H04	Control
86 200000 events/293T/Single Cells/PI, SSC-A subset-1/HCRTR2-GFP-/AF555+	86 200000 events/293T/Single Cells/PI, SSC-A subset-1/HCRTR2-GFP+/AF555+	690	918	228	4.50415	11668	M	22.4603	Yes			Serum-L-H02	Control
83 200000 events/293T/Single Cells/PI, SSC-A subset-1/HCRTR2-GFP-/AF555+	83 200000 events/293T/Single Cells/PI, SSC-A subset-1/HCRTR2-GFP+/AF555+	398	540	142	2.80522	11439	F	21.4904	Yes			Serum-L-G11	Control
77 200000 events/293T/Single Cells/PI, SSC-A subset-1/HCRTR2-GFP-/AF555+	77 200000 events/293T/Single Cells/PI, SSC-A subset-1/HCRTR2-GFP+/AF555+	318	444	126	2.48913	11401	F	22.2521	Yes			Serum-L-G05	Control
70 200000 events/293T/Single Cells/PI, SSC-A subset-1/HCRTR2-GFP-/AF555+	70 200000 events/293T/Single Cells/PI, SSC-A subset-1/HCRTR2-GFP+/AF555+	322	866	544	10.7467	10814	M	12.9178	Yes	0.917808		Serum-L-F10	Patient
47 200000 events/293T/Single Cells/PI, SSC-A subset-1/HCRTR2-GFP-/AF555+	47 200000 events/293T/Single Cells/PI, SSC-A subset-1/HCRTR2-GFP+/AF555+	453	498	45	0.888977	14450	F	22.5151	Yes			Serum-L-D11	Control
30 200000 events/293T/Single Cells/PI, SSC-A subset-1/HCRTR2-GFP-/AF555+	30 200000 events/293T/Single Cells/PI, SSC-A subset-1/HCRTR2-GFP+/AF555+	227	441	214	4.22758	13127	M	16.8164	Yes		Yes	Serum-L-C06	Control
9 200000 events/293T/Single Cells/PI, SSC-A subset-1/HCRTR2-GFP-/AF555+	9 200000 events/293T/Single Cells/PI, SSC-A subset-1/HCRTR2-GFP+/AF555+	448	531	83	1.63967	12848	M	8.41644	Yes	0.416438	Yes	Serum-L-A09	Patient
14 200000 events/293T/Single Cells/PI, SSC-A subset-1/HCRTR2-GFP-/AF555+	14 200000 events/293T/Single Cells/PI, SSC-A subset-1/HCRTR2-GFP+/AF555+	1138	1351	213	4.20782	13107	F	12.5425	Yes		Yes	Serum-L-B02	Patient
positive antibody 1/100/293T/Single Cells/PI, SSC-A subset-1/HCRTR2-GFP-/AF555+	positive antibody 1/100/293T/Single Cells/PI, SSC-A subset-1/HCRTR2-GFP+/AF555+	741	5969	5228	100
positive antibody 1/500/293T/Single Cells/PI, SSC-A subset-1/HCRTR2-GFP-/AF555+	positive antibody 1/500/293T/Single Cells/PI, SSC-A subset-1/HCRTR2-GFP+/AF555+	420	1501	1081	20.6771
positive antibody 1/1000/293T/Single Cells/PI, SSC-A subset-1/HCRTR2-GFP-/AF555+	positive antibody 1/1000/293T/Single Cells/PI, SSC-A subset-1/HCRTR2-GFP+/AF555+	303	813	510	9.75516
positive antibody 1/10000/293T/Single Cells/PI, SSC-A subset-1/HCRTR2-GFP-/AF555+	positive antibody 1/10000/293T/Single Cells/PI, SSC-A subset-1/HCRTR2-GFP+/AF555+	320	414	94	1.79801
positive antibody 1/100000/293T/Single Cells/PI, SSC-A subset-1/HCRTR2-GFP-/AF555+	positive antibody 1/100000/293T/Single Cells/PI, SSC-A subset-1/HCRTR2-GFP+/AF555+	291	339	48	0.918133

## Sheet: Raw (Sep 9, 2016)
Depth	Name	Statistic	#Cells
	197 beads		5000
>	197 beads/293T	97.1	4856
> >	197 beads/293T/Single Cells	97.3	4724
	293T-HCRTR2-GFP w/PI		50000
>	293T-HCRTR2-GFP w/PI/293T	96.5	48254
> >	293T-HCRTR2-GFP w/PI/293T/Single Cells	98.5	47525
> > >	293T-HCRTR2-GFP w/PI/293T/Single Cells/PI, SSC-A subset	92.9	44152
> > > >	293T-HCRTR2-GFP w/PI/293T/Single Cells/PI, SSC-A subset/Q1: HCRTR2-GFP- , AF555+	0	0
> > > >	293T-HCRTR2-GFP w/PI/293T/Single Cells/PI, SSC-A subset/Q2: HCRTR2-GFP+ , AF555+	0	0
> > > >	293T-HCRTR2-GFP w/PI/293T/Single Cells/PI, SSC-A subset/Q3: HCRTR2-GFP+ , AF555-	26.1	11504
> > > >	293T-HCRTR2-GFP w/PI/293T/Single Cells/PI, SSC-A subset/Q4: HCRTR2-GFP- , AF555-	73.9	32648
> > >	293T-HCRTR2-GFP w/PI/293T/Single Cells/PI, SSC-A subset-1	91.1	43309
> > > >	293T-HCRTR2-GFP w/PI/293T/Single Cells/PI, SSC-A subset-1/HCRTR2-GFP+	25.9	11216
> > > > >	293T-HCRTR2-GFP w/PI/293T/Single Cells/PI, SSC-A subset-1/HCRTR2-GFP+/AF555+	100	11216
> > > > > >	293T-HCRTR2-GFP w/PI/293T/Single Cells/PI, SSC-A subset-1/HCRTR2-GFP+/AF555+	168
> > > > > >	293T-HCRTR2-GFP w/PI/293T/Single Cells/PI, SSC-A subset-1/HCRTR2-GFP+/AF555+	181
> > > > >	293T-HCRTR2-GFP w/PI/293T/Single Cells/PI, SSC-A subset-1/HCRTR2-GFP+/AF555-	0	0
> > > >	293T-HCRTR2-GFP w/PI/293T/Single Cells/PI, SSC-A subset-1/HCRTR2-GFP-	74.1	32093
> > > > >	293T-HCRTR2-GFP w/PI/293T/Single Cells/PI, SSC-A subset-1/HCRTR2-GFP-/AF555+	100	32093
> > > > > >	293T-HCRTR2-GFP w/PI/293T/Single Cells/PI, SSC-A subset-1/HCRTR2-GFP-/AF555+	135
> > > > > >	293T-HCRTR2-GFP w/PI/293T/Single Cells/PI, SSC-A subset-1/HCRTR2-GFP-/AF555+	116
> > > > >	293T-HCRTR2-GFP w/PI/293T/Single Cells/PI, SSC-A subset-1/HCRTR2-GFP-/AF555-	0	0
	15168 w/PI w/o tain		50000
>	15168 w/PI w/o tain/293T	12.9	6464
> >	15168 w/PI w/o tain/293T/Single Cells	79	5104
> > >	15168 w/PI w/o tain/293T/Single Cells/PI, SSC-A subset	6.35	324
> > > >	15168 w/PI w/o tain/293T/Single Cells/PI, SSC-A subset/Q1: HCRTR2-GFP- , AF555+	0.62	2
> > > >	15168 w/PI w/o tain/293T/Single Cells/PI, SSC-A subset/Q2: HCRTR2-GFP+ , AF555+	0	0
> > > >	15168 w/PI w/o tain/293T/Single Cells/PI, SSC-A subset/Q3: HCRTR2-GFP+ , AF555-	0	0
> > > >	15168 w/PI w/o tain/293T/Single Cells/PI, SSC-A subset/Q4: HCRTR2-GFP- , AF555-	99.4	322
> > >	15168 w/PI w/o tain/293T/Single Cells/PI, SSC-A subset-1	6.07	310
> > > >	15168 w/PI w/o tain/293T/Single Cells/PI, SSC-A subset-1/HCRTR2-GFP+	0	0
> > > > >	15168 w/PI w/o tain/293T/Single Cells/PI, SSC-A subset-1/HCRTR2-GFP+/AF555+	0	0
> > > > > >	15168 w/PI w/o tain/293T/Single Cells/PI, SSC-A subset-1/HCRTR2-GFP+/AF555+	n/a
> > > > > >	15168 w/PI w/o tain/293T/Single Cells/PI, SSC-A subset-1/HCRTR2-GFP+/AF555+	n/a
> > > > >	15168 w/PI w/o tain/293T/Single Cells/PI, SSC-A subset-1/HCRTR2-GFP+/AF555-	0	0
> > > >	15168 w/PI w/o tain/293T/Single Cells/PI, SSC-A subset-1/HCRTR2-GFP-	100	310
> > > > >	15168 w/PI w/o tain/293T/Single Cells/PI, SSC-A subset-1/HCRTR2-GFP-/AF555+	100	310
> > > > > >	15168 w/PI w/o tain/293T/Single Cells/PI, SSC-A subset-1/HCRTR2-GFP-/AF555+	734
> > > > > >	15168 w/PI w/o tain/293T/Single Cells/PI, SSC-A subset-1/HCRTR2-GFP-/AF555+	245
> > > > >	15168 w/PI w/o tain/293T/Single Cells/PI, SSC-A subset-1/HCRTR2-GFP-/AF555-	0	0
>	15168 w/PI w/o tain/lymphocytes	18.2	9093
> >	15168 w/PI w/o tain/lymphocytes/Single Cells	98.5	8961
> > >	15168 w/PI w/o tain/lymphocytes/Single Cells/PI, SSC-A subset	92.8	8312
> > > >	15168 w/PI w/o tain/lymphocytes/Single Cells/PI, SSC-A subset/Q1: HCRTR2-GFP- , AF555+	0	0
> > > >	15168 w/PI w/o tain/lymphocytes/Single Cells/PI, SSC-A subset/Q2: HCRTR2-GFP+ , AF555+	0	0
> > > >	15168 w/PI w/o tain/lymphocytes/Single Cells/PI, SSC-A subset/Q3: HCRTR2-GFP+ , AF555-	0	0
> > > >	15168 w/PI w/o tain/lymphocytes/Single Cells/PI, SSC-A subset/Q4: HCRTR2-GFP- , AF555-	100	8312
	FITC Stained Control		3154
>	FITC Stained Control/293T	87.3	2753
> >	FITC Stained Control/293T/Single Cells	81.9	2254
	PE Stained Control		2308
>	PE Stained Control/293T	77.3	1783
> >	PE Stained Control/293T/Single Cells	85.7	1528
	PE-Cy5 Stained Control		4222
>	PE-Cy5 Stained Control/293T	14	589
> >	PE-Cy5 Stained Control/293T/Single Cells	81.7	481
	Unstained Control		2457
>	Unstained Control/293T	86.6	2127
> >	Unstained Control/293T/Single Cells	95.3	2027
	gluo 1		50000
>	gluo 1/293T	96.3	48129
> >	gluo 1/293T/Single Cells	98.6	47458
> > >	gluo 1/293T/Single Cells/PI, SSC-A subset	94.1	44646
> > > >	gluo 1/293T/Single Cells/PI, SSC-A subset/Q1: HCRTR2-GFP- , AF555+	0.25	112
> > > >	gluo 1/293T/Single Cells/PI, SSC-A subset/Q2: HCRTR2-GFP+ , AF555+	0.072	32
> > > >	gluo 1/293T/Single Cells/PI, SSC-A subset/Q3: HCRTR2-GFP+ , AF555-	27.3	12178
> > > >	gluo 1/293T/Single Cells/PI, SSC-A subset/Q4: HCRTR2-GFP- , AF555-	72.4	32324
> > >	gluo 1/293T/Single Cells/PI, SSC-A subset-1	94	44588
> > > >	gluo 1/293T/Single Cells/PI, SSC-A subset-1/HCRTR2-GFP+	27.3	12186
> > > > >	gluo 1/293T/Single Cells/PI, SSC-A subset-1/HCRTR2-GFP+/AF555+	100	12186
> > > > > >	gluo 1/293T/Single Cells/PI, SSC-A subset-1/HCRTR2-GFP+/AF555+	983
> > > > > >	gluo 1/293T/Single Cells/PI, SSC-A subset-1/HCRTR2-GFP+/AF555+	889
> > > > >	gluo 1/293T/Single Cells/PI, SSC-A subset-1/HCRTR2-GFP+/AF555-	0	0
> > > >	gluo 1/293T/Single Cells/PI, SSC-A subset-1/HCRTR2-GFP-	72.7	32402
> > > > >	gluo 1/293T/Single Cells/PI, SSC-A subset-1/HCRTR2-GFP-/AF555+	100	32402
> > > > > >	gluo 1/293T/Single Cells/PI, SSC-A subset-1/HCRTR2-GFP-/AF555+	1035
> > > > > >	gluo 1/293T/Single Cells/PI, SSC-A subset-1/HCRTR2-GFP-/AF555+	953
> > > > >	gluo 1/293T/Single Cells/PI, SSC-A subset-1/HCRTR2-GFP-/AF555-	0	0
	gluo 2		50000
>	gluo 2/293T	96.5	48244
> >	gluo 2/293T/Single Cells	98.7	47610
> > >	gluo 2/293T/Single Cells/PI, SSC-A subset	93.4	44485
> > > >	gluo 2/293T/Single Cells/PI, SSC-A subset/Q1: HCRTR2-GFP- , AF555+	13.7	6092
> > > >	gluo 2/293T/Single Cells/PI, SSC-A subset/Q2: HCRTR2-GFP+ , AF555+	11.4	5057
> > > >	gluo 2/293T/Single Cells/PI, SSC-A subset/Q3: HCRTR2-GFP+ , AF555-	15.5	6884
> > > >	gluo 2/293T/Single Cells/PI, SSC-A subset/Q4: HCRTR2-GFP- , AF555-	59.5	26452
> > >	gluo 2/293T/Single Cells/PI, SSC-A subset-1	93.3	44416
> > > >	gluo 2/293T/Single Cells/PI, SSC-A subset-1/HCRTR2-GFP+	26.8	11911
> > > > >	gluo 2/293T/Single Cells/PI, SSC-A subset-1/HCRTR2-GFP+/AF555+	100	11911
> > > > > >	gluo 2/293T/Single Cells/PI, SSC-A subset-1/HCRTR2-GFP+/AF555+	3600
> > > > > >	gluo 2/293T/Single Cells/PI, SSC-A subset-1/HCRTR2-GFP+/AF555+	3272
> > > > >	gluo 2/293T/Single Cells/PI, SSC-A subset-1/HCRTR2-GFP+/AF555-	0	0
> > > >	gluo 2/293T/Single Cells/PI, SSC-A subset-1/HCRTR2-GFP-	73.2	32505
> > > > >	gluo 2/293T/Single Cells/PI, SSC-A subset-1/HCRTR2-GFP-/AF555+	100	32505
> > > > > >	gluo 2/293T/Single Cells/PI, SSC-A subset-1/HCRTR2-GFP-/AF555+	2709
> > > > > >	gluo 2/293T/Single Cells/PI, SSC-A subset-1/HCRTR2-GFP-/AF555+	2563
> > > > >	gluo 2/293T/Single Cells/PI, SSC-A subset-1/HCRTR2-GFP-/AF555-	0	0
	gluo 3		50000
>	gluo 3/293T	96.7	48370
> >	gluo 3/293T/Single Cells	98.6	47696
> > >	gluo 3/293T/Single Cells/PI, SSC-A subset	90.2	43037
> > > >	gluo 3/293T/Single Cells/PI, SSC-A subset/Q1: HCRTR2-GFP- , AF555+	0.37	161
> > > >	gluo 3/293T/Single Cells/PI, SSC-A subset/Q2: HCRTR2-GFP+ , AF555+	0.12	52
> > > >	gluo 3/293T/Single Cells/PI, SSC-A subset/Q3: HCRTR2-GFP+ , AF555-	25.7	11049
> > > >	gluo 3/293T/Single Cells/PI, SSC-A subset/Q4: HCRTR2-GFP- , AF555-	73.8	31775
> > >	gluo 3/293T/Single Cells/PI, SSC-A subset-1	84	40064
> > > >	gluo 3/293T/Single Cells/PI, SSC-A subset-1/HCRTR2-GFP+	26.7	10698
> > > > >	gluo 3/293T/Single Cells/PI, SSC-A subset-1/HCRTR2-GFP+/AF555+	100	10698
> > > > > >	gluo 3/293T/Single Cells/PI, SSC-A subset-1/HCRTR2-GFP+/AF555+	773
> > > > > >	gluo 3/293T/Single Cells/PI, SSC-A subset-1/HCRTR2-GFP+/AF555+	631
> > > > >	gluo 3/293T/Single Cells/PI, SSC-A subset-1/HCRTR2-GFP+/AF555-	0	0
> > > >	gluo 3/293T/Single Cells/PI, SSC-A subset-1/HCRTR2-GFP-	73.3	29366
> > > > >	gluo 3/293T/Single Cells/PI, SSC-A subset-1/HCRTR2-GFP-/AF555+	100	29366
> > > > > >	gluo 3/293T/Single Cells/PI, SSC-A subset-1/HCRTR2-GFP-/AF555+	698
> > > > > >	gluo 3/293T/Single Cells/PI, SSC-A subset-1/HCRTR2-GFP-/AF555+	567
> > > > >	gluo 3/293T/Single Cells/PI, SSC-A subset-1/HCRTR2-GFP-/AF555-	0	0
	gluo 4		50000
>	gluo 4/293T	96.4	48219
> >	gluo 4/293T/Single Cells	98.6	47545
> > >	gluo 4/293T/Single Cells/PI, SSC-A subset	93.5	44448
> > > >	gluo 4/293T/Single Cells/PI, SSC-A subset/Q1: HCRTR2-GFP- , AF555+	1.55	691
> > > >	gluo 4/293T/Single Cells/PI, SSC-A subset/Q2: HCRTR2-GFP+ , AF555+	0.61	273
> > > >	gluo 4/293T/Single Cells/PI, SSC-A subset/Q3: HCRTR2-GFP+ , AF555-	26.9	11965
> > > >	gluo 4/293T/Single Cells/PI, SSC-A subset/Q4: HCRTR2-GFP- , AF555-	70.9	31519
> > >	gluo 4/293T/Single Cells/PI, SSC-A subset-1	94.5	44933
> > > >	gluo 4/293T/Single Cells/PI, SSC-A subset-1/HCRTR2-GFP+	27.6	12390
> > > > >	gluo 4/293T/Single Cells/PI, SSC-A subset-1/HCRTR2-GFP+/AF555+	100	12390
> > > > > >	gluo 4/293T/Single Cells/PI, SSC-A subset-1/HCRTR2-GFP+/AF555+	1249
> > > > > >	gluo 4/293T/Single Cells/PI, SSC-A subset-1/HCRTR2-GFP+/AF555+	1018
> > > > >	gluo 4/293T/Single Cells/PI, SSC-A subset-1/HCRTR2-GFP+/AF555-	0	0
> > > >	gluo 4/293T/Single Cells/PI, SSC-A subset-1/HCRTR2-GFP-	72.4	32543
> > > > >	gluo 4/293T/Single Cells/PI, SSC-A subset-1/HCRTR2-GFP-/AF555+	100	32543
> > > > > >	gluo 4/293T/Single Cells/PI, SSC-A subset-1/HCRTR2-GFP-/AF555+	1170
> > > > > >	gluo 4/293T/Single Cells/PI, SSC-A subset-1/HCRTR2-GFP-/AF555+	953
> > > > >	gluo 4/293T/Single Cells/PI, SSC-A subset-1/HCRTR2-GFP-/AF555-	0	0
	gluo 5		50000
>	gluo 5/293T	97.2	48586
> >	gluo 5/293T/Single Cells	99	48087
> > >	gluo 5/293T/Single Cells/PI, SSC-A subset	93	44737
> > > >	gluo 5/293T/Single Cells/PI, SSC-A subset/Q1: HCRTR2-GFP- , AF555+	0.065	29
> > > >	gluo 5/293T/Single Cells/PI, SSC-A subset/Q2: HCRTR2-GFP+ , AF555+	0.04	18
> > > >	gluo 5/293T/Single Cells/PI, SSC-A subset/Q3: HCRTR2-GFP+ , AF555-	26.2	11731
> > > >	gluo 5/293T/Single Cells/PI, SSC-A subset/Q4: HCRTR2-GFP- , AF555-	73.7	32959
> > >	gluo 5/293T/Single Cells/PI, SSC-A subset-1	94.5	45438
> > > >	gluo 5/293T/Single Cells/PI, SSC-A subset-1/HCRTR2-GFP+	26.3	11966
> > > > >	gluo 5/293T/Single Cells/PI, SSC-A subset-1/HCRTR2-GFP+/AF555+	100	11966
> > > > > >	gluo 5/293T/Single Cells/PI, SSC-A subset-1/HCRTR2-GFP+/AF555+	387
> > > > > >	gluo 5/293T/Single Cells/PI, SSC-A subset-1/HCRTR2-GFP+/AF555+	309
> > > > >	gluo 5/293T/Single Cells/PI, SSC-A subset-1/HCRTR2-GFP+/AF555-	0	0
> > > >	gluo 5/293T/Single Cells/PI, SSC-A subset-1/HCRTR2-GFP-	73.7	33472
> > > > >	gluo 5/293T/Single Cells/PI, SSC-A subset-1/HCRTR2-GFP-/AF555+	100	33472
> > > > > >	gluo 5/293T/Single Cells/PI, SSC-A subset-1/HCRTR2-GFP-/AF555+	321
> > > > > >	gluo 5/293T/Single Cells/PI, SSC-A subset-1/HCRTR2-GFP-/AF555+	245
> > > > >	gluo 5/293T/Single Cells/PI, SSC-A subset-1/HCRTR2-GFP-/AF555-	0	0
	gluo 6		50000
>	gluo 6/293T	97	48493
> >	gluo 6/293T/Single Cells	98.8	47927
> > >	gluo 6/293T/Single Cells/PI, SSC-A subset	94.2	45127
> > > >	gluo 6/293T/Single Cells/PI, SSC-A subset/Q1: HCRTR2-GFP- , AF555+	0.22	101
> > > >	gluo 6/293T/Single Cells/PI, SSC-A subset/Q2: HCRTR2-GFP+ , AF555+	0.086	39
> > > >	gluo 6/293T/Single Cells/PI, SSC-A subset/Q3: HCRTR2-GFP+ , AF555-	26.8	12108
> > > >	gluo 6/293T/Single Cells/PI, SSC-A subset/Q4: HCRTR2-GFP- , AF555-	72.9	32879
> > >	gluo 6/293T/Single Cells/PI, SSC-A subset-1	95	45529
> > > >	gluo 6/293T/Single Cells/PI, SSC-A subset-1/HCRTR2-GFP+	27	12273
> > > > >	gluo 6/293T/Single Cells/PI, SSC-A subset-1/HCRTR2-GFP+/AF555+	100	12273
> > > > > >	gluo 6/293T/Single Cells/PI, SSC-A subset-1/HCRTR2-GFP+/AF555+	448
> > > > > >	gluo 6/293T/Single Cells/PI, SSC-A subset-1/HCRTR2-GFP+/AF555+	374
> > > > >	gluo 6/293T/Single Cells/PI, SSC-A subset-1/HCRTR2-GFP+/AF555-	0	0
> > > >	gluo 6/293T/Single Cells/PI, SSC-A subset-1/HCRTR2-GFP-	73	33256
> > > > >	gluo 6/293T/Single Cells/PI, SSC-A subset-1/HCRTR2-GFP-/AF555+	100	33256
> > > > > >	gluo 6/293T/Single Cells/PI, SSC-A subset-1/HCRTR2-GFP-/AF555+	398
> > > > > >	gluo 6/293T/Single Cells/PI, SSC-A subset-1/HCRTR2-GFP-/AF555+	309
> > > > >	gluo 6/293T/Single Cells/PI, SSC-A subset-1/HCRTR2-GFP-/AF555-	0	0
	gluo 7		100000
>	gluo 7/293T	60.7	60652
> >	gluo 7/293T/Single Cells	99	60075
> > >	gluo 7/293T/Single Cells/PI, SSC-A subset	96.7	58102
> > > >	gluo 7/293T/Single Cells/PI, SSC-A subset/Q1: HCRTR2-GFP- , AF555+	3.61	2095
> > > >	gluo 7/293T/Single Cells/PI, SSC-A subset/Q2: HCRTR2-GFP+ , AF555+	8.17	4747
> > > >	gluo 7/293T/Single Cells/PI, SSC-A subset/Q3: HCRTR2-GFP+ , AF555-	8.55	4966
> > > >	gluo 7/293T/Single Cells/PI, SSC-A subset/Q4: HCRTR2-GFP- , AF555-	79.7	46294
> > >	gluo 7/293T/Single Cells/PI, SSC-A subset-1	96	57697
> > > >	gluo 7/293T/Single Cells/PI, SSC-A subset-1/HCRTR2-GFP+	17.2	9921
> > > > >	gluo 7/293T/Single Cells/PI, SSC-A subset-1/HCRTR2-GFP+/AF555+	100	9921
> > > > > >	gluo 7/293T/Single Cells/PI, SSC-A subset-1/HCRTR2-GFP+/AF555+	1564
> > > > > >	gluo 7/293T/Single Cells/PI, SSC-A subset-1/HCRTR2-GFP+/AF555+	1082
> > > > >	gluo 7/293T/Single Cells/PI, SSC-A subset-1/HCRTR2-GFP+/AF555-	0	0
> > > >	gluo 7/293T/Single Cells/PI, SSC-A subset-1/HCRTR2-GFP-	82.8	47776
> > > > >	gluo 7/293T/Single Cells/PI, SSC-A subset-1/HCRTR2-GFP-/AF555+	100	47776
> > > > > >	gluo 7/293T/Single Cells/PI, SSC-A subset-1/HCRTR2-GFP-/AF555+	565
> > > > > >	gluo 7/293T/Single Cells/PI, SSC-A subset-1/HCRTR2-GFP-/AF555+	503
> > > > >	gluo 7/293T/Single Cells/PI, SSC-A subset-1/HCRTR2-GFP-/AF555-	0	0
	gluo 8		50000
>	gluo 8/293T	96.9	48469
> >	gluo 8/293T/Single Cells	98.8	47872
> > >	gluo 8/293T/Single Cells/PI, SSC-A subset	93.4	44706
> > > >	gluo 8/293T/Single Cells/PI, SSC-A subset/Q1: HCRTR2-GFP- , AF555+	0.34	151
> > > >	gluo 8/293T/Single Cells/PI, SSC-A subset/Q2: HCRTR2-GFP+ , AF555+	0.15	65
> > > >	gluo 8/293T/Single Cells/PI, SSC-A subset/Q3: HCRTR2-GFP+ , AF555-	27.4	12271
> > > >	gluo 8/293T/Single Cells/PI, SSC-A subset/Q4: HCRTR2-GFP- , AF555-	72.1	32219
> > >	gluo 8/293T/Single Cells/PI, SSC-A subset-1	94.4	45182
> > > >	gluo 8/293T/Single Cells/PI, SSC-A subset-1/HCRTR2-GFP+	27.6	12479
> > > > >	gluo 8/293T/Single Cells/PI, SSC-A subset-1/HCRTR2-GFP+/AF555+	100	12479
> > > > > >	gluo 8/293T/Single Cells/PI, SSC-A subset-1/HCRTR2-GFP+/AF555+	866
> > > > > >	gluo 8/293T/Single Cells/PI, SSC-A subset-1/HCRTR2-GFP+/AF555+	760
> > > > >	gluo 8/293T/Single Cells/PI, SSC-A subset-1/HCRTR2-GFP+/AF555-	0	0
> > > >	gluo 8/293T/Single Cells/PI, SSC-A subset-1/HCRTR2-GFP-	72.4	32703
> > > > >	gluo 8/293T/Single Cells/PI, SSC-A subset-1/HCRTR2-GFP-/AF555+	100	32703
> > > > > >	gluo 8/293T/Single Cells/PI, SSC-A subset-1/HCRTR2-GFP-/AF555+	756
> > > > > >	gluo 8/293T/Single Cells/PI, SSC-A subset-1/HCRTR2-GFP-/AF555+	631
> > > > >	gluo 8/293T/Single Cells/PI, SSC-A subset-1/HCRTR2-GFP-/AF555-	0	0
	gluo 9		50000
>	gluo 9/293T	96.2	48115
> >	gluo 9/293T/Single Cells	98.6	47456
> > >	gluo 9/293T/Single Cells/PI, SSC-A subset	94	44618
> > > >	gluo 9/293T/Single Cells/PI, SSC-A subset/Q1: HCRTR2-GFP- , AF555+	0.15	67
> > > >	gluo 9/293T/Single Cells/PI, SSC-A subset/Q2: HCRTR2-GFP+ , AF555+	0.061	27
> > > >	gluo 9/293T/Single Cells/PI, SSC-A subset/Q3: HCRTR2-GFP+ , AF555-	27.2	12144
> > > >	gluo 9/293T/Single Cells/PI, SSC-A subset/Q4: HCRTR2-GFP- , AF555-	72.6	32380
> > >	gluo 9/293T/Single Cells/PI, SSC-A subset-1	95.1	45139
> > > >	gluo 9/293T/Single Cells/PI, SSC-A subset-1/HCRTR2-GFP+	27.4	12356
> > > > >	gluo 9/293T/Single Cells/PI, SSC-A subset-1/HCRTR2-GFP+/AF555+	100	12356
> > > > > >	gluo 9/293T/Single Cells/PI, SSC-A subset-1/HCRTR2-GFP+/AF555+	612
> > > > > >	gluo 9/293T/Single Cells/PI, SSC-A subset-1/HCRTR2-GFP+/AF555+	503
> > > > >	gluo 9/293T/Single Cells/PI, SSC-A subset-1/HCRTR2-GFP+/AF555-	0	0
> > > >	gluo 9/293T/Single Cells/PI, SSC-A subset-1/HCRTR2-GFP-	72.6	32783
> > > > >	gluo 9/293T/Single Cells/PI, SSC-A subset-1/HCRTR2-GFP-/AF555+	100	32783
> > > > > >	gluo 9/293T/Single Cells/PI, SSC-A subset-1/HCRTR2-GFP-/AF555+	529
> > > > > >	gluo 9/293T/Single Cells/PI, SSC-A subset-1/HCRTR2-GFP-/AF555+	438
> > > > >	gluo 9/293T/Single Cells/PI, SSC-A subset-1/HCRTR2-GFP-/AF555-	0	0
	gluo 10		50000
>	gluo 10/293T	96.9	48428
> >	gluo 10/293T/Single Cells	98.7	47805
> > >	gluo 10/293T/Single Cells/PI, SSC-A subset	94.3	45060
> > > >	gluo 10/293T/Single Cells/PI, SSC-A subset/Q1: HCRTR2-GFP- , AF555+	28.7	12925
> > > >	gluo 10/293T/Single Cells/PI, SSC-A subset/Q2: HCRTR2-GFP+ , AF555+	12.4	5566
> > > >	gluo 10/293T/Single Cells/PI, SSC-A subset/Q3: HCRTR2-GFP+ , AF555-	14.7	6614
> > > >	gluo 10/293T/Single Cells/PI, SSC-A subset/Q4: HCRTR2-GFP- , AF555-	44.3	19955
> > >	gluo 10/293T/Single Cells/PI, SSC-A subset-1	94.2	45010
> > > >	gluo 10/293T/Single Cells/PI, SSC-A subset-1/HCRTR2-GFP+	27	12156
> > > > >	gluo 10/293T/Single Cells/PI, SSC-A subset-1/HCRTR2-GFP+/AF555+	100	12156
> > > > > >	gluo 10/293T/Single Cells/PI, SSC-A subset-1/HCRTR2-GFP+/AF555+	4053
> > > > > >	gluo 10/293T/Single Cells/PI, SSC-A subset-1/HCRTR2-GFP+/AF555+	3336
> > > > >	gluo 10/293T/Single Cells/PI, SSC-A subset-1/HCRTR2-GFP+/AF555-	0	0
> > > >	gluo 10/293T/Single Cells/PI, SSC-A subset-1/HCRTR2-GFP-	73	32854
> > > > >	gluo 10/293T/Single Cells/PI, SSC-A subset-1/HCRTR2-GFP-/AF555+	100	32854
> > > > > >	gluo 10/293T/Single Cells/PI, SSC-A subset-1/HCRTR2-GFP-/AF555+	3670
> > > > > >	gluo 10/293T/Single Cells/PI, SSC-A subset-1/HCRTR2-GFP-/AF555+	2885
> > > > >	gluo 10/293T/Single Cells/PI, SSC-A subset-1/HCRTR2-GFP-/AF555-	0	0
	gluo 11		50000
>	gluo 11/293T	96.7	48336
> >	gluo 11/293T/Single Cells	98.9	47782
> > >	gluo 11/293T/Single Cells/PI, SSC-A subset	95.1	45437
> > > >	gluo 11/293T/Single Cells/PI, SSC-A subset/Q1: HCRTR2-GFP- , AF555+	0.28	126
> > > >	gluo 11/293T/Single Cells/PI, SSC-A subset/Q2: HCRTR2-GFP+ , AF555+	0.092	42
> > > >	gluo 11/293T/Single Cells/PI, SSC-A subset/Q3: HCRTR2-GFP+ , AF555-	27.6	12550
> > > >	gluo 11/293T/Single Cells/PI, SSC-A subset/Q4: HCRTR2-GFP- , AF555-	72	32719
> > >	gluo 11/293T/Single Cells/PI, SSC-A subset-1	95.7	45710
> > > >	gluo 11/293T/Single Cells/PI, SSC-A subset-1/HCRTR2-GFP+	27.7	12683
> > > > >	gluo 11/293T/Single Cells/PI, SSC-A subset-1/HCRTR2-GFP+/AF555+	100	12683
> > > > > >	gluo 11/293T/Single Cells/PI, SSC-A subset-1/HCRTR2-GFP+/AF555+	521
> > > > > >	gluo 11/293T/Single Cells/PI, SSC-A subset-1/HCRTR2-GFP+/AF555+	438
> > > > >	gluo 11/293T/Single Cells/PI, SSC-A subset-1/HCRTR2-GFP+/AF555-	0	0
> > > >	gluo 11/293T/Single Cells/PI, SSC-A subset-1/HCRTR2-GFP-	72.3	33027
> > > > >	gluo 11/293T/Single Cells/PI, SSC-A subset-1/HCRTR2-GFP-/AF555+	100	33027
> > > > > >	gluo 11/293T/Single Cells/PI, SSC-A subset-1/HCRTR2-GFP-/AF555+	445
> > > > > >	gluo 11/293T/Single Cells/PI, SSC-A subset-1/HCRTR2-GFP-/AF555+	309
> > > > >	gluo 11/293T/Single Cells/PI, SSC-A subset-1/HCRTR2-GFP-/AF555-	0	0
	gluo 12		50000
>	gluo 12/293T	96.6	48281
> >	gluo 12/293T/Single Cells	98.8	47711
> > >	gluo 12/293T/Single Cells/PI, SSC-A subset	94.9	45281
> > > >	gluo 12/293T/Single Cells/PI, SSC-A subset/Q1: HCRTR2-GFP- , AF555+	0.25	114
> > > >	gluo 12/293T/Single Cells/PI, SSC-A subset/Q2: HCRTR2-GFP+ , AF555+	0.097	44
> > > >	gluo 12/293T/Single Cells/PI, SSC-A subset/Q3: HCRTR2-GFP+ , AF555-	27.3	12375
> > > >	gluo 12/293T/Single Cells/PI, SSC-A subset/Q4: HCRTR2-GFP- , AF555-	72.3	32748
> > >	gluo 12/293T/Single Cells/PI, SSC-A subset-1	95.5	45557
> > > >	gluo 12/293T/Single Cells/PI, SSC-A subset-1/HCRTR2-GFP+	27.5	12528
> > > > >	gluo 12/293T/Single Cells/PI, SSC-A subset-1/HCRTR2-GFP+/AF555+	100	12528
> > > > > >	gluo 12/293T/Single Cells/PI, SSC-A subset-1/HCRTR2-GFP+/AF555+	805
> > > > > >	gluo 12/293T/Single Cells/PI, SSC-A subset-1/HCRTR2-GFP+/AF555+	696
> > > > >	gluo 12/293T/Single Cells/PI, SSC-A subset-1/HCRTR2-GFP+/AF555-	0	0
> > > >	gluo 12/293T/Single Cells/PI, SSC-A subset-1/HCRTR2-GFP-	72.5	33029
> > > > >	gluo 12/293T/Single Cells/PI, SSC-A subset-1/HCRTR2-GFP-/AF555+	100	33029
> > > > > >	gluo 12/293T/Single Cells/PI, SSC-A subset-1/HCRTR2-GFP-/AF555+	743
> > > > > >	gluo 12/293T/Single Cells/PI, SSC-A subset-1/HCRTR2-GFP-/AF555+	631
> > > > >	gluo 12/293T/Single Cells/PI, SSC-A subset-1/HCRTR2-GFP-/AF555-	0	0
	gluo 13		50000
>	gluo 13/293T	96.7	48349
> >	gluo 13/293T/Single Cells	98.7	47720
> > >	gluo 13/293T/Single Cells/PI, SSC-A subset	95.2	45444
> > > >	gluo 13/293T/Single Cells/PI, SSC-A subset/Q1: HCRTR2-GFP- , AF555+	0.12	54
> > > >	gluo 13/293T/Single Cells/PI, SSC-A subset/Q2: HCRTR2-GFP+ , AF555+	0.046	21
> > > >	gluo 13/293T/Single Cells/PI, SSC-A subset/Q3: HCRTR2-GFP+ , AF555-	27.3	12398
> > > >	gluo 13/293T/Single Cells/PI, SSC-A subset/Q4: HCRTR2-GFP- , AF555-	72.6	32971
> > >	gluo 13/293T/Single Cells/PI, SSC-A subset-1	95.7	45678
> > > >	gluo 13/293T/Single Cells/PI, SSC-A subset-1/HCRTR2-GFP+	27.4	12507
> > > > >	gluo 13/293T/Single Cells/PI, SSC-A subset-1/HCRTR2-GFP+/AF555+	100	12507
> > > > > >	gluo 13/293T/Single Cells/PI, SSC-A subset-1/HCRTR2-GFP+/AF555+	370
> > > > > >	gluo 13/293T/Single Cells/PI, SSC-A subset-1/HCRTR2-GFP+/AF555+	309
> > > > >	gluo 13/293T/Single Cells/PI, SSC-A subset-1/HCRTR2-GFP+/AF555-	0	0
> > > >	gluo 13/293T/Single Cells/PI, SSC-A subset-1/HCRTR2-GFP-	72.6	33171
> > > > >	gluo 13/293T/Single Cells/PI, SSC-A subset-1/HCRTR2-GFP-/AF555+	100	33171
> > > > > >	gluo 13/293T/Single Cells/PI, SSC-A subset-1/HCRTR2-GFP-/AF555+	307
> > > > > >	gluo 13/293T/Single Cells/PI, SSC-A subset-1/HCRTR2-GFP-/AF555+	245
> > > > >	gluo 13/293T/Single Cells/PI, SSC-A subset-1/HCRTR2-GFP-/AF555-	0	0
	gluo 14		50000
>	gluo 14/293T	96.7	48326
> >	gluo 14/293T/Single Cells	98.8	47736
> > >	gluo 14/293T/Single Cells/PI, SSC-A subset	95.1	45411
> > > >	gluo 14/293T/Single Cells/PI, SSC-A subset/Q1: HCRTR2-GFP- , AF555+	0.72	329
> > > >	gluo 14/293T/Single Cells/PI, SSC-A subset/Q2: HCRTR2-GFP+ , AF555+	0.33	148
> > > >	gluo 14/293T/Single Cells/PI, SSC-A subset/Q3: HCRTR2-GFP+ , AF555-	27.2	12330
> > > >	gluo 14/293T/Single Cells/PI, SSC-A subset/Q4: HCRTR2-GFP- , AF555-	71.8	32604
> > >	gluo 14/293T/Single Cells/PI, SSC-A subset-1	95.4	45558
> > > >	gluo 14/293T/Single Cells/PI, SSC-A subset-1/HCRTR2-GFP+	27.5	12522
> > > > >	gluo 14/293T/Single Cells/PI, SSC-A subset-1/HCRTR2-GFP+/AF555+	100	12522
> > > > > >	gluo 14/293T/Single Cells/PI, SSC-A subset-1/HCRTR2-GFP+/AF555+	781
> > > > > >	gluo 14/293T/Single Cells/PI, SSC-A subset-1/HCRTR2-GFP+/AF555+	631
> > > > >	gluo 14/293T/Single Cells/PI, SSC-A subset-1/HCRTR2-GFP+/AF555-	0	0
> > > >	gluo 14/293T/Single Cells/PI, SSC-A subset-1/HCRTR2-GFP-	72.5	33036
> > > > >	gluo 14/293T/Single Cells/PI, SSC-A subset-1/HCRTR2-GFP-/AF555+	100	33036
> > > > > >	gluo 14/293T/Single Cells/PI, SSC-A subset-1/HCRTR2-GFP-/AF555+	725
> > > > > >	gluo 14/293T/Single Cells/PI, SSC-A subset-1/HCRTR2-GFP-/AF555+	567
> > > > >	gluo 14/293T/Single Cells/PI, SSC-A subset-1/HCRTR2-GFP-/AF555-	0	0
	gluo 15		50000
>	gluo 15/293T	96.7	48367
> >	gluo 15/293T/Single Cells	98.8	47789
> > >	gluo 15/293T/Single Cells/PI, SSC-A subset	94.2	45012
> > > >	gluo 15/293T/Single Cells/PI, SSC-A subset/Q1: HCRTR2-GFP- , AF555+	3.83	1722
> > > >	gluo 15/293T/Single Cells/PI, SSC-A subset/Q2: HCRTR2-GFP+ , AF555+	1.14	514
> > > >	gluo 15/293T/Single Cells/PI, SSC-A subset/Q3: HCRTR2-GFP+ , AF555-	25.7	11572
> > > >	gluo 15/293T/Single Cells/PI, SSC-A subset/Q4: HCRTR2-GFP- , AF555-	69.3	31204
> > >	gluo 15/293T/Single Cells/PI, SSC-A subset-1	95.4	45580
> > > >	gluo 15/293T/Single Cells/PI, SSC-A subset-1/HCRTR2-GFP+	26.9	12265
> > > > >	gluo 15/293T/Single Cells/PI, SSC-A subset-1/HCRTR2-GFP+/AF555+	100	12265
> > > > > >	gluo 15/293T/Single Cells/PI, SSC-A subset-1/HCRTR2-GFP+/AF555+	1383
> > > > > >	gluo 15/293T/Single Cells/PI, SSC-A subset-1/HCRTR2-GFP+/AF555+	1018
> > > > >	gluo 15/293T/Single Cells/PI, SSC-A subset-1/HCRTR2-GFP+/AF555-	0	0
> > > >	gluo 15/293T/Single Cells/PI, SSC-A subset-1/HCRTR2-GFP-	73.1	33315
> > > > >	gluo 15/293T/Single Cells/PI, SSC-A subset-1/HCRTR2-GFP-/AF555+	100	33315
> > > > > >	gluo 15/293T/Single Cells/PI, SSC-A subset-1/HCRTR2-GFP-/AF555+	1439
> > > > > >	gluo 15/293T/Single Cells/PI, SSC-A subset-1/HCRTR2-GFP-/AF555+	1018
> > > > >	gluo 15/293T/Single Cells/PI, SSC-A subset-1/HCRTR2-GFP-/AF555-	0	0
	gluo 16		50000
>	gluo 16/293T	96.3	48157
> >	gluo 16/293T/Single Cells	98.7	47528
> > >	gluo 16/293T/Single Cells/PI, SSC-A subset	91.1	43283
> > > >	gluo 16/293T/Single Cells/PI, SSC-A subset/Q1: HCRTR2-GFP- , AF555+	29.1	12591
> > > >	gluo 16/293T/Single Cells/PI, SSC-A subset/Q2: HCRTR2-GFP+ , AF555+	11	4781
> > > >	gluo 16/293T/Single Cells/PI, SSC-A subset/Q3: HCRTR2-GFP+ , AF555-	16.4	7120
> > > >	gluo 16/293T/Single Cells/PI, SSC-A subset/Q4: HCRTR2-GFP- , AF555-	43.4	18791
> > >	gluo 16/293T/Single Cells/PI, SSC-A subset-1	90.8	43157
> > > >	gluo 16/293T/Single Cells/PI, SSC-A subset-1/HCRTR2-GFP+	27.5	11856
> > > > >	gluo 16/293T/Single Cells/PI, SSC-A subset-1/HCRTR2-GFP+/AF555+	100	11856
> > > > > >	gluo 16/293T/Single Cells/PI, SSC-A subset-1/HCRTR2-GFP+/AF555+	4258
> > > > > >	gluo 16/293T/Single Cells/PI, SSC-A subset-1/HCRTR2-GFP+/AF555+	2757
> > > > >	gluo 16/293T/Single Cells/PI, SSC-A subset-1/HCRTR2-GFP+/AF555-	0	0
> > > >	gluo 16/293T/Single Cells/PI, SSC-A subset-1/HCRTR2-GFP-	72.5	31301
> > > > >	gluo 16/293T/Single Cells/PI, SSC-A subset-1/HCRTR2-GFP-/AF555+	100	31301
> > > > > >	gluo 16/293T/Single Cells/PI, SSC-A subset-1/HCRTR2-GFP-/AF555+	4312
> > > > > >	gluo 16/293T/Single Cells/PI, SSC-A subset-1/HCRTR2-GFP-/AF555+	2757
> > > > >	gluo 16/293T/Single Cells/PI, SSC-A subset-1/HCRTR2-GFP-/AF555-	0	0
	gluo 17		50000
>	gluo 17/293T	96.6	48302
> >	gluo 17/293T/Single Cells	98.8	47745
> > >	gluo 17/293T/Single Cells/PI, SSC-A subset	95.5	45603
> > > >	gluo 17/293T/Single Cells/PI, SSC-A subset/Q1: HCRTR2-GFP- , AF555+	1.31	599
> > > >	gluo 17/293T/Single Cells/PI, SSC-A subset/Q2: HCRTR2-GFP+ , AF555+	0.46	212
> > > >	gluo 17/293T/Single Cells/PI, SSC-A subset/Q3: HCRTR2-GFP+ , AF555-	26.5	12102
> > > >	gluo 17/293T/Single Cells/PI, SSC-A subset/Q4: HCRTR2-GFP- , AF555-	71.7	32690
> > >	gluo 17/293T/Single Cells/PI, SSC-A subset-1	95.4	45568
> > > >	gluo 17/293T/Single Cells/PI, SSC-A subset-1/HCRTR2-GFP+	27	12302
> > > > >	gluo 17/293T/Single Cells/PI, SSC-A subset-1/HCRTR2-GFP+/AF555+	100	12302
> > > > > >	gluo 17/293T/Single Cells/PI, SSC-A subset-1/HCRTR2-GFP+/AF555+	930
> > > > > >	gluo 17/293T/Single Cells/PI, SSC-A subset-1/HCRTR2-GFP+/AF555+	696
> > > > >	gluo 17/293T/Single Cells/PI, SSC-A subset-1/HCRTR2-GFP+/AF555-	0	0
> > > >	gluo 17/293T/Single Cells/PI, SSC-A subset-1/HCRTR2-GFP-	73	33266
> > > > >	gluo 17/293T/Single Cells/PI, SSC-A subset-1/HCRTR2-GFP-/AF555+	100	33266
> > > > > >	gluo 17/293T/Single Cells/PI, SSC-A subset-1/HCRTR2-GFP-/AF555+	881
> > > > > >	gluo 17/293T/Single Cells/PI, SSC-A subset-1/HCRTR2-GFP-/AF555+	631
> > > > >	gluo 17/293T/Single Cells/PI, SSC-A subset-1/HCRTR2-GFP-/AF555-	0	0
	gluo 18		100000
>	gluo 18/293T	62.9	62942
> >	gluo 18/293T/Single Cells	99.1	62345
> > >	gluo 18/293T/Single Cells/PI, SSC-A subset	96.6	60245
> > > >	gluo 18/293T/Single Cells/PI, SSC-A subset/Q1: HCRTR2-GFP- , AF555+	0.79	476
> > > >	gluo 18/293T/Single Cells/PI, SSC-A subset/Q2: HCRTR2-GFP+ , AF555+	1.55	932
> > > >	gluo 18/293T/Single Cells/PI, SSC-A subset/Q3: HCRTR2-GFP+ , AF555-	16.1	9683
> > > >	gluo 18/293T/Single Cells/PI, SSC-A subset/Q4: HCRTR2-GFP- , AF555-	81.6	49154
> > >	gluo 18/293T/Single Cells/PI, SSC-A subset-1	96.2	59957
> > > >	gluo 18/293T/Single Cells/PI, SSC-A subset-1/HCRTR2-GFP+	18.2	10937
> > > > >	gluo 18/293T/Single Cells/PI, SSC-A subset-1/HCRTR2-GFP+/AF555+	100	10937
> > > > > >	gluo 18/293T/Single Cells/PI, SSC-A subset-1/HCRTR2-GFP+/AF555+	656
> > > > > >	gluo 18/293T/Single Cells/PI, SSC-A subset-1/HCRTR2-GFP+/AF555+	567
> > > > >	gluo 18/293T/Single Cells/PI, SSC-A subset-1/HCRTR2-GFP+/AF555-	0	0
> > > >	gluo 18/293T/Single Cells/PI, SSC-A subset-1/HCRTR2-GFP-	81.8	49020
> > > > >	gluo 18/293T/Single Cells/PI, SSC-A subset-1/HCRTR2-GFP-/AF555+	100	49020
> > > > > >	gluo 18/293T/Single Cells/PI, SSC-A subset-1/HCRTR2-GFP-/AF555+	449
> > > > > >	gluo 18/293T/Single Cells/PI, SSC-A subset-1/HCRTR2-GFP-/AF555+	438
> > > > >	gluo 18/293T/Single Cells/PI, SSC-A subset-1/HCRTR2-GFP-/AF555-	0	0
	gluo 19		50000
>	gluo 19/293T	96.8	48394
> >	gluo 19/293T/Single Cells	98.8	47799
> > >	gluo 19/293T/Single Cells/PI, SSC-A subset	94.2	45041
> > > >	gluo 19/293T/Single Cells/PI, SSC-A subset/Q1: HCRTR2-GFP- , AF555+	0.58	259
> > > >	gluo 19/293T/Single Cells/PI, SSC-A subset/Q2: HCRTR2-GFP+ , AF555+	2.56	1152
> > > >	gluo 19/293T/Single Cells/PI, SSC-A subset/Q3: HCRTR2-GFP+ , AF555-	24	10802
> > > >	gluo 19/293T/Single Cells/PI, SSC-A subset/Q4: HCRTR2-GFP- , AF555-	72.9	32828
> > >	gluo 19/293T/Single Cells/PI, SSC-A subset-1	94.1	44970
> > > >	gluo 19/293T/Single Cells/PI, SSC-A subset-1/HCRTR2-GFP+	26.5	11915
> > > > >	gluo 19/293T/Single Cells/PI, SSC-A subset-1/HCRTR2-GFP+/AF555+	100	11915
> > > > > >	gluo 19/293T/Single Cells/PI, SSC-A subset-1/HCRTR2-GFP+/AF555+	1552
> > > > > >	gluo 19/293T/Single Cells/PI, SSC-A subset-1/HCRTR2-GFP+/AF555+	1018
> > > > >	gluo 19/293T/Single Cells/PI, SSC-A subset-1/HCRTR2-GFP+/AF555-	0	0
> > > >	gluo 19/293T/Single Cells/PI, SSC-A subset-1/HCRTR2-GFP-	73.5	33055
> > > > >	gluo 19/293T/Single Cells/PI, SSC-A subset-1/HCRTR2-GFP-/AF555+	100	33055
> > > > > >	gluo 19/293T/Single Cells/PI, SSC-A subset-1/HCRTR2-GFP-/AF555+	667
> > > > > >	gluo 19/293T/Single Cells/PI, SSC-A subset-1/HCRTR2-GFP-/AF555+	503
> > > > >	gluo 19/293T/Single Cells/PI, SSC-A subset-1/HCRTR2-GFP-/AF555-	0	0
	gluo 20		50000
>	gluo 20/293T	96.8	48406
> >	gluo 20/293T/Single Cells	98.7	47772
> > >	gluo 20/293T/Single Cells/PI, SSC-A subset	92.5	44180
> > > >	gluo 20/293T/Single Cells/PI, SSC-A subset/Q1: HCRTR2-GFP- , AF555+	2.97	1312
> > > >	gluo 20/293T/Single Cells/PI, SSC-A subset/Q2: HCRTR2-GFP+ , AF555+	4.5	1988
> > > >	gluo 20/293T/Single Cells/PI, SSC-A subset/Q3: HCRTR2-GFP+ , AF555-	21.8	9626
> > > >	gluo 20/293T/Single Cells/PI, SSC-A subset/Q4: HCRTR2-GFP- , AF555-	70.7	31254
> > >	gluo 20/293T/Single Cells/PI, SSC-A subset-1	92.2	44052
> > > >	gluo 20/293T/Single Cells/PI, SSC-A subset-1/HCRTR2-GFP+	26.2	11550
> > > > >	gluo 20/293T/Single Cells/PI, SSC-A subset-1/HCRTR2-GFP+/AF555+	100	11550
> > > > > >	gluo 20/293T/Single Cells/PI, SSC-A subset-1/HCRTR2-GFP+/AF555+	2394
> > > > > >	gluo 20/293T/Single Cells/PI, SSC-A subset-1/HCRTR2-GFP+/AF555+	1791
> > > > >	gluo 20/293T/Single Cells/PI, SSC-A subset-1/HCRTR2-GFP+/AF555-	0	0
> > > >	gluo 20/293T/Single Cells/PI, SSC-A subset-1/HCRTR2-GFP-	73.8	32502
> > > > >	gluo 20/293T/Single Cells/PI, SSC-A subset-1/HCRTR2-GFP-/AF555+	100	32502
> > > > > >	gluo 20/293T/Single Cells/PI, SSC-A subset-1/HCRTR2-GFP-/AF555+	1590
> > > > > >	gluo 20/293T/Single Cells/PI, SSC-A subset-1/HCRTR2-GFP-/AF555+	1340
> > > > >	gluo 20/293T/Single Cells/PI, SSC-A subset-1/HCRTR2-GFP-/AF555-	0	0
	gluo 21		100000
>	gluo 21/293T	59.8	59836
> >	gluo 21/293T/Single Cells	99	59238
> > >	gluo 21/293T/Single Cells/PI, SSC-A subset	96.3	57027
> > > >	gluo 21/293T/Single Cells/PI, SSC-A subset/Q1: HCRTR2-GFP- , AF555+	2.06	1173
> > > >	gluo 21/293T/Single Cells/PI, SSC-A subset/Q2: HCRTR2-GFP+ , AF555+	0.55	315
> > > >	gluo 21/293T/Single Cells/PI, SSC-A subset/Q3: HCRTR2-GFP+ , AF555-	16.2	9250
> > > >	gluo 21/293T/Single Cells/PI, SSC-A subset/Q4: HCRTR2-GFP- , AF555-	81.2	46289
> > >	gluo 21/293T/Single Cells/PI, SSC-A subset-1	95.8	56760
> > > >	gluo 21/293T/Single Cells/PI, SSC-A subset-1/HCRTR2-GFP+	17.4	9863
> > > > >	gluo 21/293T/Single Cells/PI, SSC-A subset-1/HCRTR2-GFP+/AF555+	100	9863
> > > > > >	gluo 21/293T/Single Cells/PI, SSC-A subset-1/HCRTR2-GFP+/AF555+	551
> > > > > >	gluo 21/293T/Single Cells/PI, SSC-A subset-1/HCRTR2-GFP+/AF555+	503
> > > > >	gluo 21/293T/Single Cells/PI, SSC-A subset-1/HCRTR2-GFP+/AF555-	0	0
> > > >	gluo 21/293T/Single Cells/PI, SSC-A subset-1/HCRTR2-GFP-	82.6	46897
> > > > >	gluo 21/293T/Single Cells/PI, SSC-A subset-1/HCRTR2-GFP-/AF555+	100	46897
> > > > > >	gluo 21/293T/Single Cells/PI, SSC-A subset-1/HCRTR2-GFP-/AF555+	477
> > > > > >	gluo 21/293T/Single Cells/PI, SSC-A subset-1/HCRTR2-GFP-/AF555+	438
> > > > >	gluo 21/293T/Single Cells/PI, SSC-A subset-1/HCRTR2-GFP-/AF555-	0	0
	gluo 22		50000
>	gluo 22/293T	96.9	48439
> >	gluo 22/293T/Single Cells	98.8	47847
> > >	gluo 22/293T/Single Cells/PI, SSC-A subset	95.5	45694
> > > >	gluo 22/293T/Single Cells/PI, SSC-A subset/Q1: HCRTR2-GFP- , AF555+	0.39	179
> > > >	gluo 22/293T/Single Cells/PI, SSC-A subset/Q2: HCRTR2-GFP+ , AF555+	0.18	81
> > > >	gluo 22/293T/Single Cells/PI, SSC-A subset/Q3: HCRTR2-GFP+ , AF555-	27	12345
> > > >	gluo 22/293T/Single Cells/PI, SSC-A subset/Q4: HCRTR2-GFP- , AF555-	72.4	33089
> > >	gluo 22/293T/Single Cells/PI, SSC-A subset-1	95.4	45664
> > > >	gluo 22/293T/Single Cells/PI, SSC-A subset-1/HCRTR2-GFP+	27.2	12416
> > > > >	gluo 22/293T/Single Cells/PI, SSC-A subset-1/HCRTR2-GFP+/AF555+	100	12416
> > > > > >	gluo 22/293T/Single Cells/PI, SSC-A subset-1/HCRTR2-GFP+/AF555+	562
> > > > > >	gluo 22/293T/Single Cells/PI, SSC-A subset-1/HCRTR2-GFP+/AF555+	438
> > > > >	gluo 22/293T/Single Cells/PI, SSC-A subset-1/HCRTR2-GFP+/AF555-	0	0
> > > >	gluo 22/293T/Single Cells/PI, SSC-A subset-1/HCRTR2-GFP-	72.8	33248
> > > > >	gluo 22/293T/Single Cells/PI, SSC-A subset-1/HCRTR2-GFP-/AF555+	100	33248
> > > > > >	gluo 22/293T/Single Cells/PI, SSC-A subset-1/HCRTR2-GFP-/AF555+	449
> > > > > >	gluo 22/293T/Single Cells/PI, SSC-A subset-1/HCRTR2-GFP-/AF555+	309
> > > > >	gluo 22/293T/Single Cells/PI, SSC-A subset-1/HCRTR2-GFP-/AF555-	0	0
	gluo 23		100000
>	gluo 23/293T	61.3	61336
> >	gluo 23/293T/Single Cells	98.9	60679
> > >	gluo 23/293T/Single Cells/PI, SSC-A subset	96.2	58368
> > > >	gluo 23/293T/Single Cells/PI, SSC-A subset/Q1: HCRTR2-GFP- , AF555+	0.31	183
> > > >	gluo 23/293T/Single Cells/PI, SSC-A subset/Q2: HCRTR2-GFP+ , AF555+	0.12	68
> > > >	gluo 23/293T/Single Cells/PI, SSC-A subset/Q3: HCRTR2-GFP+ , AF555-	16.9	9845
> > > >	gluo 23/293T/Single Cells/PI, SSC-A subset/Q4: HCRTR2-GFP- , AF555-	82.7	48272
> > >	gluo 23/293T/Single Cells/PI, SSC-A subset-1	95.7	58096
> > > >	gluo 23/293T/Single Cells/PI, SSC-A subset-1/HCRTR2-GFP+	17.5	10185
> > > > >	gluo 23/293T/Single Cells/PI, SSC-A subset-1/HCRTR2-GFP+/AF555+	100	10185
> > > > > >	gluo 23/293T/Single Cells/PI, SSC-A subset-1/HCRTR2-GFP+/AF555+	437
> > > > > >	gluo 23/293T/Single Cells/PI, SSC-A subset-1/HCRTR2-GFP+/AF555+	438
> > > > >	gluo 23/293T/Single Cells/PI, SSC-A subset-1/HCRTR2-GFP+/AF555-	0	0
> > > >	gluo 23/293T/Single Cells/PI, SSC-A subset-1/HCRTR2-GFP-	82.5	47911
> > > > >	gluo 23/293T/Single Cells/PI, SSC-A subset-1/HCRTR2-GFP-/AF555+	100	47911
> > > > > >	gluo 23/293T/Single Cells/PI, SSC-A subset-1/HCRTR2-GFP-/AF555+	351
> > > > > >	gluo 23/293T/Single Cells/PI, SSC-A subset-1/HCRTR2-GFP-/AF555+	309
> > > > >	gluo 23/293T/Single Cells/PI, SSC-A subset-1/HCRTR2-GFP-/AF555-	0	0
	gluo 24		100000
>	gluo 24/293T	59.8	59761
> >	gluo 24/293T/Single Cells	98.9	59131
> > >	gluo 24/293T/Single Cells/PI, SSC-A subset	96.1	56818
> > > >	gluo 24/293T/Single Cells/PI, SSC-A subset/Q1: HCRTR2-GFP- , AF555+	0.26	149
> > > >	gluo 24/293T/Single Cells/PI, SSC-A subset/Q2: HCRTR2-GFP+ , AF555+	0.1	57
> > > >	gluo 24/293T/Single Cells/PI, SSC-A subset/Q3: HCRTR2-GFP+ , AF555-	17.1	9707
> > > >	gluo 24/293T/Single Cells/PI, SSC-A subset/Q4: HCRTR2-GFP- , AF555-	82.6	46905
> > >	gluo 24/293T/Single Cells/PI, SSC-A subset-1	95.6	56536
> > > >	gluo 24/293T/Single Cells/PI, SSC-A subset-1/HCRTR2-GFP+	17.8	10064
> > > > >	gluo 24/293T/Single Cells/PI, SSC-A subset-1/HCRTR2-GFP+/AF555+	100	10064
> > > > > >	gluo 24/293T/Single Cells/PI, SSC-A subset-1/HCRTR2-GFP+/AF555+	446
> > > > > >	gluo 24/293T/Single Cells/PI, SSC-A subset-1/HCRTR2-GFP+/AF555+	438
> > > > >	gluo 24/293T/Single Cells/PI, SSC-A subset-1/HCRTR2-GFP+/AF555-	0	0
> > > >	gluo 24/293T/Single Cells/PI, SSC-A subset-1/HCRTR2-GFP-	82.2	46472
> > > > >	gluo 24/293T/Single Cells/PI, SSC-A subset-1/HCRTR2-GFP-/AF555+	100	46472
> > > > > >	gluo 24/293T/Single Cells/PI, SSC-A subset-1/HCRTR2-GFP-/AF555+	348
> > > > > >	gluo 24/293T/Single Cells/PI, SSC-A subset-1/HCRTR2-GFP-/AF555+	309
> > > > >	gluo 24/293T/Single Cells/PI, SSC-A subset-1/HCRTR2-GFP-/AF555-	0	0
	gluo 25		50000
>	gluo 25/293T	96.8	48392
> >	gluo 25/293T/Single Cells	98.5	47683
> > >	gluo 25/293T/Single Cells/PI, SSC-A subset	93.9	44788
> > > >	gluo 25/293T/Single Cells/PI, SSC-A subset/Q1: HCRTR2-GFP- , AF555+	0.23	103
> > > >	gluo 25/293T/Single Cells/PI, SSC-A subset/Q2: HCRTR2-GFP+ , AF555+	0.096	43
> > > >	gluo 25/293T/Single Cells/PI, SSC-A subset/Q3: HCRTR2-GFP+ , AF555-	26.4	11810
> > > >	gluo 25/293T/Single Cells/PI, SSC-A subset/Q4: HCRTR2-GFP- , AF555-	73.3	32832
> > >	gluo 25/293T/Single Cells/PI, SSC-A subset-1	94.3	44967
> > > >	gluo 25/293T/Single Cells/PI, SSC-A subset-1/HCRTR2-GFP+	26.5	11911
> > > > >	gluo 25/293T/Single Cells/PI, SSC-A subset-1/HCRTR2-GFP+/AF555+	100	11911
> > > > > >	gluo 25/293T/Single Cells/PI, SSC-A subset-1/HCRTR2-GFP+/AF555+	542
> > > > > >	gluo 25/293T/Single Cells/PI, SSC-A subset-1/HCRTR2-GFP+/AF555+	438
> > > > >	gluo 25/293T/Single Cells/PI, SSC-A subset-1/HCRTR2-GFP+/AF555-	0	0
> > > >	gluo 25/293T/Single Cells/PI, SSC-A subset-1/HCRTR2-GFP-	73.5	33056
> > > > >	gluo 25/293T/Single Cells/PI, SSC-A subset-1/HCRTR2-GFP-/AF555+	100	33056
> > > > > >	gluo 25/293T/Single Cells/PI, SSC-A subset-1/HCRTR2-GFP-/AF555+	418
> > > > > >	gluo 25/293T/Single Cells/PI, SSC-A subset-1/HCRTR2-GFP-/AF555+	309
> > > > >	gluo 25/293T/Single Cells/PI, SSC-A subset-1/HCRTR2-GFP-/AF555-	0	0
	gluo 26		50000
>	gluo 26/293T	96.9	48433
> >	gluo 26/293T/Single Cells	98.6	47731
> > >	gluo 26/293T/Single Cells/PI, SSC-A subset	93.4	44584
> > > >	gluo 26/293T/Single Cells/PI, SSC-A subset/Q1: HCRTR2-GFP- , AF555+	0.54	242
> > > >	gluo 26/293T/Single Cells/PI, SSC-A subset/Q2: HCRTR2-GFP+ , AF555+	0.25	111
> > > >	gluo 26/293T/Single Cells/PI, SSC-A subset/Q3: HCRTR2-GFP+ , AF555-	26.2	11678
> > > >	gluo 26/293T/Single Cells/PI, SSC-A subset/Q4: HCRTR2-GFP- , AF555-	73	32553
> > >	gluo 26/293T/Single Cells/PI, SSC-A subset-1	93.9	44842
> > > >	gluo 26/293T/Single Cells/PI, SSC-A subset-1/HCRTR2-GFP+	26.5	11868
> > > > >	gluo 26/293T/Single Cells/PI, SSC-A subset-1/HCRTR2-GFP+/AF555+	100	11868
> > > > > >	gluo 26/293T/Single Cells/PI, SSC-A subset-1/HCRTR2-GFP+/AF555+	756
> > > > > >	gluo 26/293T/Single Cells/PI, SSC-A subset-1/HCRTR2-GFP+/AF555+	567
> > > > >	gluo 26/293T/Single Cells/PI, SSC-A subset-1/HCRTR2-GFP+/AF555-	0	0
> > > >	gluo 26/293T/Single Cells/PI, SSC-A subset-1/HCRTR2-GFP-	73.5	32974
> > > > >	gluo 26/293T/Single Cells/PI, SSC-A subset-1/HCRTR2-GFP-/AF555+	100	32974
> > > > > >	gluo 26/293T/Single Cells/PI, SSC-A subset-1/HCRTR2-GFP-/AF555+	615
> > > > > >	gluo 26/293T/Single Cells/PI, SSC-A subset-1/HCRTR2-GFP-/AF555+	438
> > > > >	gluo 26/293T/Single Cells/PI, SSC-A subset-1/HCRTR2-GFP-/AF555-	0	0
	gluo 27		50000
>	gluo 27/293T	96.8	48394
> >	gluo 27/293T/Single Cells	98.8	47829
> > >	gluo 27/293T/Single Cells/PI, SSC-A subset	93.8	44861
> > > >	gluo 27/293T/Single Cells/PI, SSC-A subset/Q1: HCRTR2-GFP- , AF555+	0.52	232
> > > >	gluo 27/293T/Single Cells/PI, SSC-A subset/Q2: HCRTR2-GFP+ , AF555+	0.17	77
> > > >	gluo 27/293T/Single Cells/PI, SSC-A subset/Q3: HCRTR2-GFP+ , AF555-	25.9	11607
> > > >	gluo 27/293T/Single Cells/PI, SSC-A subset/Q4: HCRTR2-GFP- , AF555-	73.4	32945
> > >	gluo 27/293T/Single Cells/PI, SSC-A subset-1	94.6	45248
> > > >	gluo 27/293T/Single Cells/PI, SSC-A subset-1/HCRTR2-GFP+	26.1	11809
> > > > >	gluo 27/293T/Single Cells/PI, SSC-A subset-1/HCRTR2-GFP+/AF555+	100	11809
> > > > > >	gluo 27/293T/Single Cells/PI, SSC-A subset-1/HCRTR2-GFP+/AF555+	736
> > > > > >	gluo 27/293T/Single Cells/PI, SSC-A subset-1/HCRTR2-GFP+/AF555+	567
> > > > >	gluo 27/293T/Single Cells/PI, SSC-A subset-1/HCRTR2-GFP+/AF555-	0	0
> > > >	gluo 27/293T/Single Cells/PI, SSC-A subset-1/HCRTR2-GFP-	73.9	33439
> > > > >	gluo 27/293T/Single Cells/PI, SSC-A subset-1/HCRTR2-GFP-/AF555+	100	33439
> > > > > >	gluo 27/293T/Single Cells/PI, SSC-A subset-1/HCRTR2-GFP-/AF555+	688
> > > > > >	gluo 27/293T/Single Cells/PI, SSC-A subset-1/HCRTR2-GFP-/AF555+	567
> > > > >	gluo 27/293T/Single Cells/PI, SSC-A subset-1/HCRTR2-GFP-/AF555-	0	0
	gluo 28		50000
>	gluo 28/293T	96.7	48326
> >	gluo 28/293T/Single Cells	98.6	47636
> > >	gluo 28/293T/Single Cells/PI, SSC-A subset	93.8	44703
> > > >	gluo 28/293T/Single Cells/PI, SSC-A subset/Q1: HCRTR2-GFP- , AF555+	8.85	3955
> > > >	gluo 28/293T/Single Cells/PI, SSC-A subset/Q2: HCRTR2-GFP+ , AF555+	3.94	1760
> > > >	gluo 28/293T/Single Cells/PI, SSC-A subset/Q3: HCRTR2-GFP+ , AF555-	22.3	9952
> > > >	gluo 28/293T/Single Cells/PI, SSC-A subset/Q4: HCRTR2-GFP- , AF555-	65	29036
> > >	gluo 28/293T/Single Cells/PI, SSC-A subset-1	93.7	44649
> > > >	gluo 28/293T/Single Cells/PI, SSC-A subset-1/HCRTR2-GFP+	26.2	11693
> > > > >	gluo 28/293T/Single Cells/PI, SSC-A subset-1/HCRTR2-GFP+/AF555+	100	11693
> > > > > >	gluo 28/293T/Single Cells/PI, SSC-A subset-1/HCRTR2-GFP+/AF555+	2285
> > > > > >	gluo 28/293T/Single Cells/PI, SSC-A subset-1/HCRTR2-GFP+/AF555+	1984
> > > > >	gluo 28/293T/Single Cells/PI, SSC-A subset-1/HCRTR2-GFP+/AF555-	0	0
> > > >	gluo 28/293T/Single Cells/PI, SSC-A subset-1/HCRTR2-GFP-	73.8	32956
> > > > >	gluo 28/293T/Single Cells/PI, SSC-A subset-1/HCRTR2-GFP-/AF555+	100	32956
> > > > > >	gluo 28/293T/Single Cells/PI, SSC-A subset-1/HCRTR2-GFP-/AF555+	2080
> > > > > >	gluo 28/293T/Single Cells/PI, SSC-A subset-1/HCRTR2-GFP-/AF555+	1726
> > > > >	gluo 28/293T/Single Cells/PI, SSC-A subset-1/HCRTR2-GFP-/AF555-	0	0
	gluo 29		50000
>	gluo 29/293T	96.6	48276
> >	gluo 29/293T/Single Cells	98.7	47666
> > >	gluo 29/293T/Single Cells/PI, SSC-A subset	94	44825
> > > >	gluo 29/293T/Single Cells/PI, SSC-A subset/Q1: HCRTR2-GFP- , AF555+	14.6	6527
> > > >	gluo 29/293T/Single Cells/PI, SSC-A subset/Q2: HCRTR2-GFP+ , AF555+	5.75	2578
> > > >	gluo 29/293T/Single Cells/PI, SSC-A subset/Q3: HCRTR2-GFP+ , AF555-	21.6	9688
> > > >	gluo 29/293T/Single Cells/PI, SSC-A subset/Q4: HCRTR2-GFP- , AF555-	58.1	26032
> > >	gluo 29/293T/Single Cells/PI, SSC-A subset-1	93.9	44750
> > > >	gluo 29/293T/Single Cells/PI, SSC-A subset-1/HCRTR2-GFP+	27.4	12243
> > > > >	gluo 29/293T/Single Cells/PI, SSC-A subset-1/HCRTR2-GFP+/AF555+	100	12243
> > > > > >	gluo 29/293T/Single Cells/PI, SSC-A subset-1/HCRTR2-GFP+/AF555+	2803
> > > > > >	gluo 29/293T/Single Cells/PI, SSC-A subset-1/HCRTR2-GFP+/AF555+	2306
> > > > >	gluo 29/293T/Single Cells/PI, SSC-A subset-1/HCRTR2-GFP+/AF555-	0	0
> > > >	gluo 29/293T/Single Cells/PI, SSC-A subset-1/HCRTR2-GFP-	72.6	32507
> > > > >	gluo 29/293T/Single Cells/PI, SSC-A subset-1/HCRTR2-GFP-/AF555+	100	32507
> > > > > >	gluo 29/293T/Single Cells/PI, SSC-A subset-1/HCRTR2-GFP-/AF555+	2765
> > > > > >	gluo 29/293T/Single Cells/PI, SSC-A subset-1/HCRTR2-GFP-/AF555+	2241
> > > > >	gluo 29/293T/Single Cells/PI, SSC-A subset-1/HCRTR2-GFP-/AF555-	0	0
	gluo 30		50000
>	gluo 30/293T	97.1	48531
> >	gluo 30/293T/Single Cells	98.9	48003
> > >	gluo 30/293T/Single Cells/PI, SSC-A subset	93.2	44721
> > > >	gluo 30/293T/Single Cells/PI, SSC-A subset/Q1: HCRTR2-GFP- , AF555+	6.16	2754
> > > >	gluo 30/293T/Single Cells/PI, SSC-A subset/Q2: HCRTR2-GFP+ , AF555+	2.28	1021
> > > >	gluo 30/293T/Single Cells/PI, SSC-A subset/Q3: HCRTR2-GFP+ , AF555-	23.7	10596
> > > >	gluo 30/293T/Single Cells/PI, SSC-A subset/Q4: HCRTR2-GFP- , AF555-	67.9	30350
> > >	gluo 30/293T/Single Cells/PI, SSC-A subset-1	93	44666
> > > >	gluo 30/293T/Single Cells/PI, SSC-A subset-1/HCRTR2-GFP+	26	11603
> > > > >	gluo 30/293T/Single Cells/PI, SSC-A subset-1/HCRTR2-GFP+/AF555+	100	11603
> > > > > >	gluo 30/293T/Single Cells/PI, SSC-A subset-1/HCRTR2-GFP+/AF555+	1365
> > > > > >	gluo 30/293T/Single Cells/PI, SSC-A subset-1/HCRTR2-GFP+/AF555+	631
> > > > >	gluo 30/293T/Single Cells/PI, SSC-A subset-1/HCRTR2-GFP+/AF555-	0	0
> > > >	gluo 30/293T/Single Cells/PI, SSC-A subset-1/HCRTR2-GFP-	74	33063
> > > > >	gluo 30/293T/Single Cells/PI, SSC-A subset-1/HCRTR2-GFP-/AF555+	100	33063
> > > > > >	gluo 30/293T/Single Cells/PI, SSC-A subset-1/HCRTR2-GFP-/AF555+	1255
> > > > > >	gluo 30/293T/Single Cells/PI, SSC-A subset-1/HCRTR2-GFP-/AF555+	503
> > > > >	gluo 30/293T/Single Cells/PI, SSC-A subset-1/HCRTR2-GFP-/AF555-	0	0
	gluo 31		50000
>	gluo 31/293T	96.8	48384
> >	gluo 31/293T/Single Cells	98.6	47723
> > >	gluo 31/293T/Single Cells/PI, SSC-A subset	93.2	44495
> > > >	gluo 31/293T/Single Cells/PI, SSC-A subset/Q1: HCRTR2-GFP- , AF555+	0.34	153
> > > >	gluo 31/293T/Single Cells/PI, SSC-A subset/Q2: HCRTR2-GFP+ , AF555+	0.11	48
> > > >	gluo 31/293T/Single Cells/PI, SSC-A subset/Q3: HCRTR2-GFP+ , AF555-	26.1	11601
> > > >	gluo 31/293T/Single Cells/PI, SSC-A subset/Q4: HCRTR2-GFP- , AF555-	73.5	32693
> > >	gluo 31/293T/Single Cells/PI, SSC-A subset-1	94.4	45060
> > > >	gluo 31/293T/Single Cells/PI, SSC-A subset-1/HCRTR2-GFP+	26.3	11842
> > > > >	gluo 31/293T/Single Cells/PI, SSC-A subset-1/HCRTR2-GFP+/AF555+	100	11842
> > > > > >	gluo 31/293T/Single Cells/PI, SSC-A subset-1/HCRTR2-GFP+/AF555+	568
> > > > > >	gluo 31/293T/Single Cells/PI, SSC-A subset-1/HCRTR2-GFP+/AF555+	438
> > > > >	gluo 31/293T/Single Cells/PI, SSC-A subset-1/HCRTR2-GFP+/AF555-	0	0
> > > >	gluo 31/293T/Single Cells/PI, SSC-A subset-1/HCRTR2-GFP-	73.7	33218
> > > > >	gluo 31/293T/Single Cells/PI, SSC-A subset-1/HCRTR2-GFP-/AF555+	100	33218
> > > > > >	gluo 31/293T/Single Cells/PI, SSC-A subset-1/HCRTR2-GFP-/AF555+	518
> > > > > >	gluo 31/293T/Single Cells/PI, SSC-A subset-1/HCRTR2-GFP-/AF555+	374
> > > > >	gluo 31/293T/Single Cells/PI, SSC-A subset-1/HCRTR2-GFP-/AF555-	0	0
	gluo 32		50000
>	gluo 32/293T	96.8	48385
> >	gluo 32/293T/Single Cells	98.8	47796
> > >	gluo 32/293T/Single Cells/PI, SSC-A subset	94.7	45253
> > > >	gluo 32/293T/Single Cells/PI, SSC-A subset/Q1: HCRTR2-GFP- , AF555+	4.15	1878
> > > >	gluo 32/293T/Single Cells/PI, SSC-A subset/Q2: HCRTR2-GFP+ , AF555+	1.58	713
> > > >	gluo 32/293T/Single Cells/PI, SSC-A subset/Q3: HCRTR2-GFP+ , AF555-	25.2	11382
> > > >	gluo 32/293T/Single Cells/PI, SSC-A subset/Q4: HCRTR2-GFP- , AF555-	69.1	31280
> > >	gluo 32/293T/Single Cells/PI, SSC-A subset-1	94.6	45212
> > > >	gluo 32/293T/Single Cells/PI, SSC-A subset-1/HCRTR2-GFP+	26.7	12078
> > > > >	gluo 32/293T/Single Cells/PI, SSC-A subset-1/HCRTR2-GFP+/AF555+	100	12078
> > > > > >	gluo 32/293T/Single Cells/PI, SSC-A subset-1/HCRTR2-GFP+/AF555+	1505
> > > > > >	gluo 32/293T/Single Cells/PI, SSC-A subset-1/HCRTR2-GFP+/AF555+	1147
> > > > >	gluo 32/293T/Single Cells/PI, SSC-A subset-1/HCRTR2-GFP+/AF555-	0	0
> > > >	gluo 32/293T/Single Cells/PI, SSC-A subset-1/HCRTR2-GFP-	73.3	33134
> > > > >	gluo 32/293T/Single Cells/PI, SSC-A subset-1/HCRTR2-GFP-/AF555+	100	33134
> > > > > >	gluo 32/293T/Single Cells/PI, SSC-A subset-1/HCRTR2-GFP-/AF555+	1436
> > > > > >	gluo 32/293T/Single Cells/PI, SSC-A subset-1/HCRTR2-GFP-/AF555+	1082
> > > > >	gluo 32/293T/Single Cells/PI, SSC-A subset-1/HCRTR2-GFP-/AF555-	0	0
	gluo 33		100000
>	gluo 33/293T	61.4	61416
> >	gluo 33/293T/Single Cells	99	60827
> > >	gluo 33/293T/Single Cells/PI, SSC-A subset	96.6	58735
> > > >	gluo 33/293T/Single Cells/PI, SSC-A subset/Q1: HCRTR2-GFP- , AF555+	0.66	388
> > > >	gluo 33/293T/Single Cells/PI, SSC-A subset/Q2: HCRTR2-GFP+ , AF555+	1.32	777
> > > >	gluo 33/293T/Single Cells/PI, SSC-A subset/Q3: HCRTR2-GFP+ , AF555-	15.4	9016
> > > >	gluo 33/293T/Single Cells/PI, SSC-A subset/Q4: HCRTR2-GFP- , AF555-	82.7	48554
> > >	gluo 33/293T/Single Cells/PI, SSC-A subset-1	96.2	58508
> > > >	gluo 33/293T/Single Cells/PI, SSC-A subset-1/HCRTR2-GFP+	17.2	10081
> > > > >	gluo 33/293T/Single Cells/PI, SSC-A subset-1/HCRTR2-GFP+/AF555+	100	10081
> > > > > >	gluo 33/293T/Single Cells/PI, SSC-A subset-1/HCRTR2-GFP+/AF555+	631
> > > > > >	gluo 33/293T/Single Cells/PI, SSC-A subset-1/HCRTR2-GFP+/AF555+	567
> > > > >	gluo 33/293T/Single Cells/PI, SSC-A subset-1/HCRTR2-GFP+/AF555-	0	0
> > > >	gluo 33/293T/Single Cells/PI, SSC-A subset-1/HCRTR2-GFP-	82.8	48427
> > > > >	gluo 33/293T/Single Cells/PI, SSC-A subset-1/HCRTR2-GFP-/AF555+	100	48427
> > > > > >	gluo 33/293T/Single Cells/PI, SSC-A subset-1/HCRTR2-GFP-/AF555+	431
> > > > > >	gluo 33/293T/Single Cells/PI, SSC-A subset-1/HCRTR2-GFP-/AF555+	374
> > > > >	gluo 33/293T/Single Cells/PI, SSC-A subset-1/HCRTR2-GFP-/AF555-	0	0
	gluo 34		50000
>	gluo 34/293T	96.6	48312
> >	gluo 34/293T/Single Cells	98.7	47707
> > >	gluo 34/293T/Single Cells/PI, SSC-A subset	94.1	44900
> > > >	gluo 34/293T/Single Cells/PI, SSC-A subset/Q1: HCRTR2-GFP- , AF555+	0.25	114
> > > >	gluo 34/293T/Single Cells/PI, SSC-A subset/Q2: HCRTR2-GFP+ , AF555+	0.085	38
> > > >	gluo 34/293T/Single Cells/PI, SSC-A subset/Q3: HCRTR2-GFP+ , AF555-	26.4	11837
> > > >	gluo 34/293T/Single Cells/PI, SSC-A subset/Q4: HCRTR2-GFP- , AF555-	73.3	32911
> > >	gluo 34/293T/Single Cells/PI, SSC-A subset-1	94.8	45246
> > > >	gluo 34/293T/Single Cells/PI, SSC-A subset-1/HCRTR2-GFP+	26.5	11978
> > > > >	gluo 34/293T/Single Cells/PI, SSC-A subset-1/HCRTR2-GFP+/AF555+	100	11978
> > > > > >	gluo 34/293T/Single Cells/PI, SSC-A subset-1/HCRTR2-GFP+/AF555+	376
> > > > > >	gluo 34/293T/Single Cells/PI, SSC-A subset-1/HCRTR2-GFP+/AF555+	245
> > > > >	gluo 34/293T/Single Cells/PI, SSC-A subset-1/HCRTR2-GFP+/AF555-	0	0
> > > >	gluo 34/293T/Single Cells/PI, SSC-A subset-1/HCRTR2-GFP-	73.5	33268
> > > > >	gluo 34/293T/Single Cells/PI, SSC-A subset-1/HCRTR2-GFP-/AF555+	100	33268
> > > > > >	gluo 34/293T/Single Cells/PI, SSC-A subset-1/HCRTR2-GFP-/AF555+	323
> > > > > >	gluo 34/293T/Single Cells/PI, SSC-A subset-1/HCRTR2-GFP-/AF555+	181
> > > > >	gluo 34/293T/Single Cells/PI, SSC-A subset-1/HCRTR2-GFP-/AF555-	0	0
	gluo 35		50000
>	gluo 35/293T	96.7	48367
> >	gluo 35/293T/Single Cells	98.6	47667
> > >	gluo 35/293T/Single Cells/PI, SSC-A subset	92.7	44189
> > > >	gluo 35/293T/Single Cells/PI, SSC-A subset/Q1: HCRTR2-GFP- , AF555+	0.45	200
> > > >	gluo 35/293T/Single Cells/PI, SSC-A subset/Q2: HCRTR2-GFP+ , AF555+	0.18	78
> > > >	gluo 35/293T/Single Cells/PI, SSC-A subset/Q3: HCRTR2-GFP+ , AF555-	26.3	11634
> > > >	gluo 35/293T/Single Cells/PI, SSC-A subset/Q4: HCRTR2-GFP- , AF555-	73	32277
> > >	gluo 35/293T/Single Cells/PI, SSC-A subset-1	94	44821
> > > >	gluo 35/293T/Single Cells/PI, SSC-A subset-1/HCRTR2-GFP+	26.7	11951
> > > > >	gluo 35/293T/Single Cells/PI, SSC-A subset-1/HCRTR2-GFP+/AF555+	100	11951
> > > > > >	gluo 35/293T/Single Cells/PI, SSC-A subset-1/HCRTR2-GFP+/AF555+	579
> > > > > >	gluo 35/293T/Single Cells/PI, SSC-A subset-1/HCRTR2-GFP+/AF555+	438
> > > > >	gluo 35/293T/Single Cells/PI, SSC-A subset-1/HCRTR2-GFP+/AF555-	0	0
> > > >	gluo 35/293T/Single Cells/PI, SSC-A subset-1/HCRTR2-GFP-	73.3	32870
> > > > >	gluo 35/293T/Single Cells/PI, SSC-A subset-1/HCRTR2-GFP-/AF555+	100	32870
> > > > > >	gluo 35/293T/Single Cells/PI, SSC-A subset-1/HCRTR2-GFP-/AF555+	454
> > > > > >	gluo 35/293T/Single Cells/PI, SSC-A subset-1/HCRTR2-GFP-/AF555+	309
> > > > >	gluo 35/293T/Single Cells/PI, SSC-A subset-1/HCRTR2-GFP-/AF555-	0	0
	gluo 36		50000
>	gluo 36/293T	96.6	48310
> >	gluo 36/293T/Single Cells	98.7	47679
> > >	gluo 36/293T/Single Cells/PI, SSC-A subset	93.1	44389
> > > >	gluo 36/293T/Single Cells/PI, SSC-A subset/Q1: HCRTR2-GFP- , AF555+	0.86	382
> > > >	gluo 36/293T/Single Cells/PI, SSC-A subset/Q2: HCRTR2-GFP+ , AF555+	0.24	106
> > > >	gluo 36/293T/Single Cells/PI, SSC-A subset/Q3: HCRTR2-GFP+ , AF555-	25.7	11402
> > > >	gluo 36/293T/Single Cells/PI, SSC-A subset/Q4: HCRTR2-GFP- , AF555-	73.2	32499
> > >	gluo 36/293T/Single Cells/PI, SSC-A subset-1	94.2	44891
> > > >	gluo 36/293T/Single Cells/PI, SSC-A subset-1/HCRTR2-GFP+	26	11684
> > > > >	gluo 36/293T/Single Cells/PI, SSC-A subset-1/HCRTR2-GFP+/AF555+	100	11684
> > > > > >	gluo 36/293T/Single Cells/PI, SSC-A subset-1/HCRTR2-GFP+/AF555+	830
> > > > > >	gluo 36/293T/Single Cells/PI, SSC-A subset-1/HCRTR2-GFP+/AF555+	696
> > > > >	gluo 36/293T/Single Cells/PI, SSC-A subset-1/HCRTR2-GFP+/AF555-	0	0
> > > >	gluo 36/293T/Single Cells/PI, SSC-A subset-1/HCRTR2-GFP-	74	33207
> > > > >	gluo 36/293T/Single Cells/PI, SSC-A subset-1/HCRTR2-GFP-/AF555+	100	33207
> > > > > >	gluo 36/293T/Single Cells/PI, SSC-A subset-1/HCRTR2-GFP-/AF555+	798
> > > > > >	gluo 36/293T/Single Cells/PI, SSC-A subset-1/HCRTR2-GFP-/AF555+	631
> > > > >	gluo 36/293T/Single Cells/PI, SSC-A subset-1/HCRTR2-GFP-/AF555-	0	0
	gluo 37		100000
>	gluo 37/293T	58.2	58175
> >	gluo 37/293T/Single Cells	98.8	57498
> > >	gluo 37/293T/Single Cells/PI, SSC-A subset	96.1	55239
> > > >	gluo 37/293T/Single Cells/PI, SSC-A subset/Q1: HCRTR2-GFP- , AF555+	0.22	123
> > > >	gluo 37/293T/Single Cells/PI, SSC-A subset/Q2: HCRTR2-GFP+ , AF555+	0.06	33
> > > >	gluo 37/293T/Single Cells/PI, SSC-A subset/Q3: HCRTR2-GFP+ , AF555-	16.6	9175
> > > >	gluo 37/293T/Single Cells/PI, SSC-A subset/Q4: HCRTR2-GFP- , AF555-	83.1	45908
> > >	gluo 37/293T/Single Cells/PI, SSC-A subset-1	95.6	54959
> > > >	gluo 37/293T/Single Cells/PI, SSC-A subset-1/HCRTR2-GFP+	17.3	9529
> > > > >	gluo 37/293T/Single Cells/PI, SSC-A subset-1/HCRTR2-GFP+/AF555+	100	9529
> > > > > >	gluo 37/293T/Single Cells/PI, SSC-A subset-1/HCRTR2-GFP+/AF555+	397
> > > > > >	gluo 37/293T/Single Cells/PI, SSC-A subset-1/HCRTR2-GFP+/AF555+	374
> > > > >	gluo 37/293T/Single Cells/PI, SSC-A subset-1/HCRTR2-GFP+/AF555-	0	0
> > > >	gluo 37/293T/Single Cells/PI, SSC-A subset-1/HCRTR2-GFP-	82.7	45430
> > > > >	gluo 37/293T/Single Cells/PI, SSC-A subset-1/HCRTR2-GFP-/AF555+	100	45430
> > > > > >	gluo 37/293T/Single Cells/PI, SSC-A subset-1/HCRTR2-GFP-/AF555+	321
> > > > > >	gluo 37/293T/Single Cells/PI, SSC-A subset-1/HCRTR2-GFP-/AF555+	309
> > > > >	gluo 37/293T/Single Cells/PI, SSC-A subset-1/HCRTR2-GFP-/AF555-	0	0
	gluo 38		50000
>	gluo 38/293T	96.3	48164
> >	gluo 38/293T/Single Cells	98.6	47498
> > >	gluo 38/293T/Single Cells/PI, SSC-A subset	94.5	44869
> > > >	gluo 38/293T/Single Cells/PI, SSC-A subset/Q1: HCRTR2-GFP- , AF555+	0.75	338
> > > >	gluo 38/293T/Single Cells/PI, SSC-A subset/Q2: HCRTR2-GFP+ , AF555+	0.25	111
> > > >	gluo 38/293T/Single Cells/PI, SSC-A subset/Q3: HCRTR2-GFP+ , AF555-	26.3	11800
> > > >	gluo 38/293T/Single Cells/PI, SSC-A subset/Q4: HCRTR2-GFP- , AF555-	72.7	32620
> > >	gluo 38/293T/Single Cells/PI, SSC-A subset-1	94.4	44825
> > > >	gluo 38/293T/Single Cells/PI, SSC-A subset-1/HCRTR2-GFP+	26.5	11895
> > > > >	gluo 38/293T/Single Cells/PI, SSC-A subset-1/HCRTR2-GFP+/AF555+	100	11895
> > > > > >	gluo 38/293T/Single Cells/PI, SSC-A subset-1/HCRTR2-GFP+/AF555+	774
> > > > > >	gluo 38/293T/Single Cells/PI, SSC-A subset-1/HCRTR2-GFP+/AF555+	631
> > > > >	gluo 38/293T/Single Cells/PI, SSC-A subset-1/HCRTR2-GFP+/AF555-	0	0
> > > >	gluo 38/293T/Single Cells/PI, SSC-A subset-1/HCRTR2-GFP-	73.5	32930
> > > > >	gluo 38/293T/Single Cells/PI, SSC-A subset-1/HCRTR2-GFP-/AF555+	100	32930
> > > > > >	gluo 38/293T/Single Cells/PI, SSC-A subset-1/HCRTR2-GFP-/AF555+	743
> > > > > >	gluo 38/293T/Single Cells/PI, SSC-A subset-1/HCRTR2-GFP-/AF555+	567
> > > > >	gluo 38/293T/Single Cells/PI, SSC-A subset-1/HCRTR2-GFP-/AF555-	0	0
	gluo 39		50000
>	gluo 39/293T	97.2	48577
> >	gluo 39/293T/Single Cells	98.9	48035
> > >	gluo 39/293T/Single Cells/PI, SSC-A subset	94.9	45605
> > > >	gluo 39/293T/Single Cells/PI, SSC-A subset/Q1: HCRTR2-GFP- , AF555+	14.3	6521
> > > >	gluo 39/293T/Single Cells/PI, SSC-A subset/Q2: HCRTR2-GFP+ , AF555+	6.13	2797
> > > >	gluo 39/293T/Single Cells/PI, SSC-A subset/Q3: HCRTR2-GFP+ , AF555-	19.9	9083
> > > >	gluo 39/293T/Single Cells/PI, SSC-A subset/Q4: HCRTR2-GFP- , AF555-	59.7	27204
> > >	gluo 39/293T/Single Cells/PI, SSC-A subset-1	94.9	45563
> > > >	gluo 39/293T/Single Cells/PI, SSC-A subset-1/HCRTR2-GFP+	26	11857
> > > > >	gluo 39/293T/Single Cells/PI, SSC-A subset-1/HCRTR2-GFP+/AF555+	100	11857
> > > > > >	gluo 39/293T/Single Cells/PI, SSC-A subset-1/HCRTR2-GFP+/AF555+	2712
> > > > > >	gluo 39/293T/Single Cells/PI, SSC-A subset-1/HCRTR2-GFP+/AF555+	2241
> > > > >	gluo 39/293T/Single Cells/PI, SSC-A subset-1/HCRTR2-GFP+/AF555-	0	0
> > > >	gluo 39/293T/Single Cells/PI, SSC-A subset-1/HCRTR2-GFP-	74	33706
> > > > >	gluo 39/293T/Single Cells/PI, SSC-A subset-1/HCRTR2-GFP-/AF555+	100	33706
> > > > > >	gluo 39/293T/Single Cells/PI, SSC-A subset-1/HCRTR2-GFP-/AF555+	2472
> > > > > >	gluo 39/293T/Single Cells/PI, SSC-A subset-1/HCRTR2-GFP-/AF555+	2048
> > > > >	gluo 39/293T/Single Cells/PI, SSC-A subset-1/HCRTR2-GFP-/AF555-	0	0
	gluo 40		50000
>	gluo 40/293T	97	48507
> >	gluo 40/293T/Single Cells	98.8	47932
> > >	gluo 40/293T/Single Cells/PI, SSC-A subset	93.8	44974
> > > >	gluo 40/293T/Single Cells/PI, SSC-A subset/Q1: HCRTR2-GFP- , AF555+	0.4	178
> > > >	gluo 40/293T/Single Cells/PI, SSC-A subset/Q2: HCRTR2-GFP+ , AF555+	0.11	48
> > > >	gluo 40/293T/Single Cells/PI, SSC-A subset/Q3: HCRTR2-GFP+ , AF555-	25.8	11600
> > > >	gluo 40/293T/Single Cells/PI, SSC-A subset/Q4: HCRTR2-GFP- , AF555-	73.7	33148
> > >	gluo 40/293T/Single Cells/PI, SSC-A subset-1	95.1	45562
> > > >	gluo 40/293T/Single Cells/PI, SSC-A subset-1/HCRTR2-GFP+	26	11843
> > > > >	gluo 40/293T/Single Cells/PI, SSC-A subset-1/HCRTR2-GFP+/AF555+	100	11843
> > > > > >	gluo 40/293T/Single Cells/PI, SSC-A subset-1/HCRTR2-GFP+/AF555+	579
> > > > > >	gluo 40/293T/Single Cells/PI, SSC-A subset-1/HCRTR2-GFP+/AF555+	438
> > > > >	gluo 40/293T/Single Cells/PI, SSC-A subset-1/HCRTR2-GFP+/AF555-	0	0
> > > >	gluo 40/293T/Single Cells/PI, SSC-A subset-1/HCRTR2-GFP-	74	33719
> > > > >	gluo 40/293T/Single Cells/PI, SSC-A subset-1/HCRTR2-GFP-/AF555+	100	33719
> > > > > >	gluo 40/293T/Single Cells/PI, SSC-A subset-1/HCRTR2-GFP-/AF555+	577
> > > > > >	gluo 40/293T/Single Cells/PI, SSC-A subset-1/HCRTR2-GFP-/AF555+	438
> > > > >	gluo 40/293T/Single Cells/PI, SSC-A subset-1/HCRTR2-GFP-/AF555-	0	0
	gluo 41		50000
>	gluo 41/293T	96.8	48420
> >	gluo 41/293T/Single Cells	98.8	47833
> > >	gluo 41/293T/Single Cells/PI, SSC-A subset	94.6	45265
> > > >	gluo 41/293T/Single Cells/PI, SSC-A subset/Q1: HCRTR2-GFP- , AF555+	1.99	899
> > > >	gluo 41/293T/Single Cells/PI, SSC-A subset/Q2: HCRTR2-GFP+ , AF555+	0.71	323
> > > >	gluo 41/293T/Single Cells/PI, SSC-A subset/Q3: HCRTR2-GFP+ , AF555-	25.7	11649
> > > >	gluo 41/293T/Single Cells/PI, SSC-A subset/Q4: HCRTR2-GFP- , AF555-	71.6	32394
> > >	gluo 41/293T/Single Cells/PI, SSC-A subset-1	94.9	45374
> > > >	gluo 41/293T/Single Cells/PI, SSC-A subset-1/HCRTR2-GFP+	26.5	12003
> > > > >	gluo 41/293T/Single Cells/PI, SSC-A subset-1/HCRTR2-GFP+/AF555+	100	12003
> > > > > >	gluo 41/293T/Single Cells/PI, SSC-A subset-1/HCRTR2-GFP+/AF555+	1200
> > > > > >	gluo 41/293T/Single Cells/PI, SSC-A subset-1/HCRTR2-GFP+/AF555+	953
> > > > >	gluo 41/293T/Single Cells/PI, SSC-A subset-1/HCRTR2-GFP+/AF555-	0	0
> > > >	gluo 41/293T/Single Cells/PI, SSC-A subset-1/HCRTR2-GFP-	73.5	33371
> > > > >	gluo 41/293T/Single Cells/PI, SSC-A subset-1/HCRTR2-GFP-/AF555+	100	33371
> > > > > >	gluo 41/293T/Single Cells/PI, SSC-A subset-1/HCRTR2-GFP-/AF555+	1108
> > > > > >	gluo 41/293T/Single Cells/PI, SSC-A subset-1/HCRTR2-GFP-/AF555+	825
> > > > >	gluo 41/293T/Single Cells/PI, SSC-A subset-1/HCRTR2-GFP-/AF555-	0	0
	gluo 42		50000
>	gluo 42/293T	96.6	48280
> >	gluo 42/293T/Single Cells	98.4	47531
> > >	gluo 42/293T/Single Cells/PI, SSC-A subset	94	44674
> > > >	gluo 42/293T/Single Cells/PI, SSC-A subset/Q1: HCRTR2-GFP- , AF555+	7.7	3439
> > > >	gluo 42/293T/Single Cells/PI, SSC-A subset/Q2: HCRTR2-GFP+ , AF555+	3.49	1559
> > > >	gluo 42/293T/Single Cells/PI, SSC-A subset/Q3: HCRTR2-GFP+ , AF555-	23	10261
> > > >	gluo 42/293T/Single Cells/PI, SSC-A subset/Q4: HCRTR2-GFP- , AF555-	65.8	29415
> > >	gluo 42/293T/Single Cells/PI, SSC-A subset-1	93.9	44621
> > > >	gluo 42/293T/Single Cells/PI, SSC-A subset-1/HCRTR2-GFP+	26.4	11799
> > > > >	gluo 42/293T/Single Cells/PI, SSC-A subset-1/HCRTR2-GFP+/AF555+	100	11799
> > > > > >	gluo 42/293T/Single Cells/PI, SSC-A subset-1/HCRTR2-GFP+/AF555+	2301
> > > > > >	gluo 42/293T/Single Cells/PI, SSC-A subset-1/HCRTR2-GFP+/AF555+	1984
> > > > >	gluo 42/293T/Single Cells/PI, SSC-A subset-1/HCRTR2-GFP+/AF555-	0	0
> > > >	gluo 42/293T/Single Cells/PI, SSC-A subset-1/HCRTR2-GFP-	73.6	32822
> > > > >	gluo 42/293T/Single Cells/PI, SSC-A subset-1/HCRTR2-GFP-/AF555+	100	32822
> > > > > >	gluo 42/293T/Single Cells/PI, SSC-A subset-1/HCRTR2-GFP-/AF555+	2102
> > > > > >	gluo 42/293T/Single Cells/PI, SSC-A subset-1/HCRTR2-GFP-/AF555+	1791
> > > > >	gluo 42/293T/Single Cells/PI, SSC-A subset-1/HCRTR2-GFP-/AF555-	0	0
	gluo 43		50000
>	gluo 43/293T	96.8	48403
> >	gluo 43/293T/Single Cells	98.7	47771
> > >	gluo 43/293T/Single Cells/PI, SSC-A subset	94.4	45119
> > > >	gluo 43/293T/Single Cells/PI, SSC-A subset/Q1: HCRTR2-GFP- , AF555+	13.9	6285
> > > >	gluo 43/293T/Single Cells/PI, SSC-A subset/Q2: HCRTR2-GFP+ , AF555+	5.78	2606
> > > >	gluo 43/293T/Single Cells/PI, SSC-A subset/Q3: HCRTR2-GFP+ , AF555-	20.1	9091
> > > >	gluo 43/293T/Single Cells/PI, SSC-A subset/Q4: HCRTR2-GFP- , AF555-	60.1	27137
> > >	gluo 43/293T/Single Cells/PI, SSC-A subset-1	94.3	45066
> > > >	gluo 43/293T/Single Cells/PI, SSC-A subset-1/HCRTR2-GFP+	25.9	11680
> > > > >	gluo 43/293T/Single Cells/PI, SSC-A subset-1/HCRTR2-GFP+/AF555+	100	11680
> > > > > >	gluo 43/293T/Single Cells/PI, SSC-A subset-1/HCRTR2-GFP+/AF555+	2697
> > > > > >	gluo 43/293T/Single Cells/PI, SSC-A subset-1/HCRTR2-GFP+/AF555+	2370
> > > > >	gluo 43/293T/Single Cells/PI, SSC-A subset-1/HCRTR2-GFP+/AF555-	0	0
> > > >	gluo 43/293T/Single Cells/PI, SSC-A subset-1/HCRTR2-GFP-	74.1	33386
> > > > >	gluo 43/293T/Single Cells/PI, SSC-A subset-1/HCRTR2-GFP-/AF555+	100	33386
> > > > > >	gluo 43/293T/Single Cells/PI, SSC-A subset-1/HCRTR2-GFP-/AF555+	2541
> > > > > >	gluo 43/293T/Single Cells/PI, SSC-A subset-1/HCRTR2-GFP-/AF555+	2177
> > > > >	gluo 43/293T/Single Cells/PI, SSC-A subset-1/HCRTR2-GFP-/AF555-	0	0
	gluo 44		50000
>	gluo 44/293T	96.6	48282
> >	gluo 44/293T/Single Cells	98.7	47641
> > >	gluo 44/293T/Single Cells/PI, SSC-A subset	93.8	44687
> > > >	gluo 44/293T/Single Cells/PI, SSC-A subset/Q1: HCRTR2-GFP- , AF555+	0.49	217
> > > >	gluo 44/293T/Single Cells/PI, SSC-A subset/Q2: HCRTR2-GFP+ , AF555+	0.16	70
> > > >	gluo 44/293T/Single Cells/PI, SSC-A subset/Q3: HCRTR2-GFP+ , AF555-	26.4	11811
> > > >	gluo 44/293T/Single Cells/PI, SSC-A subset/Q4: HCRTR2-GFP- , AF555-	72.9	32589
> > >	gluo 44/293T/Single Cells/PI, SSC-A subset-1	94.9	45204
> > > >	gluo 44/293T/Single Cells/PI, SSC-A subset-1/HCRTR2-GFP+	26.7	12053
> > > > >	gluo 44/293T/Single Cells/PI, SSC-A subset-1/HCRTR2-GFP+/AF555+	100	12053
> > > > > >	gluo 44/293T/Single Cells/PI, SSC-A subset-1/HCRTR2-GFP+/AF555+	663
> > > > > >	gluo 44/293T/Single Cells/PI, SSC-A subset-1/HCRTR2-GFP+/AF555+	503
> > > > >	gluo 44/293T/Single Cells/PI, SSC-A subset-1/HCRTR2-GFP+/AF555-	0	0
> > > >	gluo 44/293T/Single Cells/PI, SSC-A subset-1/HCRTR2-GFP-	73.3	33151
> > > > >	gluo 44/293T/Single Cells/PI, SSC-A subset-1/HCRTR2-GFP-/AF555+	100	33151
> > > > > >	gluo 44/293T/Single Cells/PI, SSC-A subset-1/HCRTR2-GFP-/AF555+	597
> > > > > >	gluo 44/293T/Single Cells/PI, SSC-A subset-1/HCRTR2-GFP-/AF555+	438
> > > > >	gluo 44/293T/Single Cells/PI, SSC-A subset-1/HCRTR2-GFP-/AF555-	0	0
	gluo 45		100000
>	gluo 45/293T	58.6	58642
> >	gluo 45/293T/Single Cells	98.8	57930
> > >	gluo 45/293T/Single Cells/PI, SSC-A subset	95.5	55343
> > > >	gluo 45/293T/Single Cells/PI, SSC-A subset/Q1: HCRTR2-GFP- , AF555+	0.14	79
> > > >	gluo 45/293T/Single Cells/PI, SSC-A subset/Q2: HCRTR2-GFP+ , AF555+	0.08	44
> > > >	gluo 45/293T/Single Cells/PI, SSC-A subset/Q3: HCRTR2-GFP+ , AF555-	17.7	9802
> > > >	gluo 45/293T/Single Cells/PI, SSC-A subset/Q4: HCRTR2-GFP- , AF555-	82.1	45418
> > >	gluo 45/293T/Single Cells/PI, SSC-A subset-1	94.6	54775
> > > >	gluo 45/293T/Single Cells/PI, SSC-A subset-1/HCRTR2-GFP+	18.3	10047
> > > > >	gluo 45/293T/Single Cells/PI, SSC-A subset-1/HCRTR2-GFP+/AF555+	100	10047
> > > > > >	gluo 45/293T/Single Cells/PI, SSC-A subset-1/HCRTR2-GFP+/AF555+	402
> > > > > >	gluo 45/293T/Single Cells/PI, SSC-A subset-1/HCRTR2-GFP+/AF555+	374
> > > > >	gluo 45/293T/Single Cells/PI, SSC-A subset-1/HCRTR2-GFP+/AF555-	0	0
> > > >	gluo 45/293T/Single Cells/PI, SSC-A subset-1/HCRTR2-GFP-	81.7	44728
> > > > >	gluo 45/293T/Single Cells/PI, SSC-A subset-1/HCRTR2-GFP-/AF555+	100	44728
> > > > > >	gluo 45/293T/Single Cells/PI, SSC-A subset-1/HCRTR2-GFP-/AF555+	327
> > > > > >	gluo 45/293T/Single Cells/PI, SSC-A subset-1/HCRTR2-GFP-/AF555+	309
> > > > >	gluo 45/293T/Single Cells/PI, SSC-A subset-1/HCRTR2-GFP-/AF555-	0	0
	gluo 46		50000
>	gluo 46/293T	97	48506
> >	gluo 46/293T/Single Cells	98.5	47785
> > >	gluo 46/293T/Single Cells/PI, SSC-A subset	93.7	44793
> > > >	gluo 46/293T/Single Cells/PI, SSC-A subset/Q1: HCRTR2-GFP- , AF555+	0.051	23
> > > >	gluo 46/293T/Single Cells/PI, SSC-A subset/Q2: HCRTR2-GFP+ , AF555+	0.016	7
> > > >	gluo 46/293T/Single Cells/PI, SSC-A subset/Q3: HCRTR2-GFP+ , AF555-	26.2	11726
> > > >	gluo 46/293T/Single Cells/PI, SSC-A subset/Q4: HCRTR2-GFP- , AF555-	73.8	33037
> > >	gluo 46/293T/Single Cells/PI, SSC-A subset-1	95	45416
> > > >	gluo 46/293T/Single Cells/PI, SSC-A subset-1/HCRTR2-GFP+	26.3	11922
> > > > >	gluo 46/293T/Single Cells/PI, SSC-A subset-1/HCRTR2-GFP+/AF555+	100	11922
> > > > > >	gluo 46/293T/Single Cells/PI, SSC-A subset-1/HCRTR2-GFP+/AF555+	397
> > > > > >	gluo 46/293T/Single Cells/PI, SSC-A subset-1/HCRTR2-GFP+/AF555+	374
> > > > >	gluo 46/293T/Single Cells/PI, SSC-A subset-1/HCRTR2-GFP+/AF555-	0	0
> > > >	gluo 46/293T/Single Cells/PI, SSC-A subset-1/HCRTR2-GFP-	73.7	33494
> > > > >	gluo 46/293T/Single Cells/PI, SSC-A subset-1/HCRTR2-GFP-/AF555+	100	33494
> > > > > >	gluo 46/293T/Single Cells/PI, SSC-A subset-1/HCRTR2-GFP-/AF555+	327
> > > > > >	gluo 46/293T/Single Cells/PI, SSC-A subset-1/HCRTR2-GFP-/AF555+	309
> > > > >	gluo 46/293T/Single Cells/PI, SSC-A subset-1/HCRTR2-GFP-/AF555-	0	0
	gluo 47		50000
>	gluo 47/293T	96.5	48228
> >	gluo 47/293T/Single Cells	98.6	47555
> > >	gluo 47/293T/Single Cells/PI, SSC-A subset	95.1	45220
> > > >	gluo 47/293T/Single Cells/PI, SSC-A subset/Q1: HCRTR2-GFP- , AF555+	0.11	48
> > > >	gluo 47/293T/Single Cells/PI, SSC-A subset/Q2: HCRTR2-GFP+ , AF555+	0.049	22
> > > >	gluo 47/293T/Single Cells/PI, SSC-A subset/Q3: HCRTR2-GFP+ , AF555-	26.2	11836
> > > >	gluo 47/293T/Single Cells/PI, SSC-A subset/Q4: HCRTR2-GFP- , AF555-	73.7	33314
> > >	gluo 47/293T/Single Cells/PI, SSC-A subset-1	95.6	45482
> > > >	gluo 47/293T/Single Cells/PI, SSC-A subset-1/HCRTR2-GFP+	26.3	11948
> > > > >	gluo 47/293T/Single Cells/PI, SSC-A subset-1/HCRTR2-GFP+/AF555+	100	11948
> > > > > >	gluo 47/293T/Single Cells/PI, SSC-A subset-1/HCRTR2-GFP+/AF555+	356
> > > > > >	gluo 47/293T/Single Cells/PI, SSC-A subset-1/HCRTR2-GFP+/AF555+	309
> > > > >	gluo 47/293T/Single Cells/PI, SSC-A subset-1/HCRTR2-GFP+/AF555-	0	0
> > > >	gluo 47/293T/Single Cells/PI, SSC-A subset-1/HCRTR2-GFP-	73.7	33534
> > > > >	gluo 47/293T/Single Cells/PI, SSC-A subset-1/HCRTR2-GFP-/AF555+	100	33534
> > > > > >	gluo 47/293T/Single Cells/PI, SSC-A subset-1/HCRTR2-GFP-/AF555+	258
> > > > > >	gluo 47/293T/Single Cells/PI, SSC-A subset-1/HCRTR2-GFP-/AF555+	181
> > > > >	gluo 47/293T/Single Cells/PI, SSC-A subset-1/HCRTR2-GFP-/AF555-	0	0
	gluo 48		50000
>	gluo 48/293T	96.6	48316
> >	gluo 48/293T/Single Cells	98.6	47652
> > >	gluo 48/293T/Single Cells/PI, SSC-A subset	93.7	44653
> > > >	gluo 48/293T/Single Cells/PI, SSC-A subset/Q1: HCRTR2-GFP- , AF555+	6.01	2682
> > > >	gluo 48/293T/Single Cells/PI, SSC-A subset/Q2: HCRTR2-GFP+ , AF555+	2.3	1025
> > > >	gluo 48/293T/Single Cells/PI, SSC-A subset/Q3: HCRTR2-GFP+ , AF555-	24.8	11091
> > > >	gluo 48/293T/Single Cells/PI, SSC-A subset/Q4: HCRTR2-GFP- , AF555-	66.9	29855
> > >	gluo 48/293T/Single Cells/PI, SSC-A subset-1	94.8	45155
> > > >	gluo 48/293T/Single Cells/PI, SSC-A subset-1/HCRTR2-GFP+	27.2	12286
> > > > >	gluo 48/293T/Single Cells/PI, SSC-A subset-1/HCRTR2-GFP+/AF555+	100	12286
> > > > > >	gluo 48/293T/Single Cells/PI, SSC-A subset-1/HCRTR2-GFP+/AF555+	1765
> > > > > >	gluo 48/293T/Single Cells/PI, SSC-A subset-1/HCRTR2-GFP+/AF555+	1275
> > > > >	gluo 48/293T/Single Cells/PI, SSC-A subset-1/HCRTR2-GFP+/AF555-	0	0
> > > >	gluo 48/293T/Single Cells/PI, SSC-A subset-1/HCRTR2-GFP-	72.8	32869
> > > > >	gluo 48/293T/Single Cells/PI, SSC-A subset-1/HCRTR2-GFP-/AF555+	100	32869
> > > > > >	gluo 48/293T/Single Cells/PI, SSC-A subset-1/HCRTR2-GFP-/AF555+	1610
> > > > > >	gluo 48/293T/Single Cells/PI, SSC-A subset-1/HCRTR2-GFP-/AF555+	1082
> > > > >	gluo 48/293T/Single Cells/PI, SSC-A subset-1/HCRTR2-GFP-/AF555-	0	0
	gluo 49		50000
>	gluo 49/293T	96.4	48179
> >	gluo 49/293T/Single Cells	98.7	47546
> > >	gluo 49/293T/Single Cells/PI, SSC-A subset	93.5	44458
> > > >	gluo 49/293T/Single Cells/PI, SSC-A subset/Q1: HCRTR2-GFP- , AF555+	2.07	922
> > > >	gluo 49/293T/Single Cells/PI, SSC-A subset/Q2: HCRTR2-GFP+ , AF555+	0.76	340
> > > >	gluo 49/293T/Single Cells/PI, SSC-A subset/Q3: HCRTR2-GFP+ , AF555-	25.8	11468
> > > >	gluo 49/293T/Single Cells/PI, SSC-A subset/Q4: HCRTR2-GFP- , AF555-	71.4	31728
> > >	gluo 49/293T/Single Cells/PI, SSC-A subset-1	94.4	44877
> > > >	gluo 49/293T/Single Cells/PI, SSC-A subset-1/HCRTR2-GFP+	26.6	11950
> > > > >	gluo 49/293T/Single Cells/PI, SSC-A subset-1/HCRTR2-GFP+/AF555+	100	11950
> > > > > >	gluo 49/293T/Single Cells/PI, SSC-A subset-1/HCRTR2-GFP+/AF555+	1289
> > > > > >	gluo 49/293T/Single Cells/PI, SSC-A subset-1/HCRTR2-GFP+/AF555+	1018
> > > > >	gluo 49/293T/Single Cells/PI, SSC-A subset-1/HCRTR2-GFP+/AF555-	0	0
> > > >	gluo 49/293T/Single Cells/PI, SSC-A subset-1/HCRTR2-GFP-	73.4	32927
> > > > >	gluo 49/293T/Single Cells/PI, SSC-A subset-1/HCRTR2-GFP-/AF555+	100	32927
> > > > > >	gluo 49/293T/Single Cells/PI, SSC-A subset-1/HCRTR2-GFP-/AF555+	1164
> > > > > >	gluo 49/293T/Single Cells/PI, SSC-A subset-1/HCRTR2-GFP-/AF555+	889
> > > > >	gluo 49/293T/Single Cells/PI, SSC-A subset-1/HCRTR2-GFP-/AF555-	0	0
	gluo 50		50000
>	gluo 50/293T	96.5	48266
> >	gluo 50/293T/Single Cells	98.5	47553
> > >	gluo 50/293T/Single Cells/PI, SSC-A subset	92.1	43796
> > > >	gluo 50/293T/Single Cells/PI, SSC-A subset/Q1: HCRTR2-GFP- , AF555+	0.58	255
> > > >	gluo 50/293T/Single Cells/PI, SSC-A subset/Q2: HCRTR2-GFP+ , AF555+	0.18	81
> > > >	gluo 50/293T/Single Cells/PI, SSC-A subset/Q3: HCRTR2-GFP+ , AF555-	25.4	11113
> > > >	gluo 50/293T/Single Cells/PI, SSC-A subset/Q4: HCRTR2-GFP- , AF555-	73.9	32347
> > >	gluo 50/293T/Single Cells/PI, SSC-A subset-1	90.2	42870
> > > >	gluo 50/293T/Single Cells/PI, SSC-A subset-1/HCRTR2-GFP+	26	11154
> > > > >	gluo 50/293T/Single Cells/PI, SSC-A subset-1/HCRTR2-GFP+/AF555+	100	11154
> > > > > >	gluo 50/293T/Single Cells/PI, SSC-A subset-1/HCRTR2-GFP+/AF555+	531
> > > > > >	gluo 50/293T/Single Cells/PI, SSC-A subset-1/HCRTR2-GFP+/AF555+	374
> > > > >	gluo 50/293T/Single Cells/PI, SSC-A subset-1/HCRTR2-GFP+/AF555-	0	0
> > > >	gluo 50/293T/Single Cells/PI, SSC-A subset-1/HCRTR2-GFP-	74	31716
> > > > >	gluo 50/293T/Single Cells/PI, SSC-A subset-1/HCRTR2-GFP-/AF555+	100	31716
> > > > > >	gluo 50/293T/Single Cells/PI, SSC-A subset-1/HCRTR2-GFP-/AF555+	461
> > > > > >	gluo 50/293T/Single Cells/PI, SSC-A subset-1/HCRTR2-GFP-/AF555+	309
> > > > >	gluo 50/293T/Single Cells/PI, SSC-A subset-1/HCRTR2-GFP-/AF555-	0	0
	gluo 51		50000
>	gluo 51/293T	96.1	48044
> >	gluo 51/293T/Single Cells	98.2	47199
> > >	gluo 51/293T/Single Cells/PI, SSC-A subset	91.9	43397
> > > >	gluo 51/293T/Single Cells/PI, SSC-A subset/Q1: HCRTR2-GFP- , AF555+	1.86	806
> > > >	gluo 51/293T/Single Cells/PI, SSC-A subset/Q2: HCRTR2-GFP+ , AF555+	0.67	290
> > > >	gluo 51/293T/Single Cells/PI, SSC-A subset/Q3: HCRTR2-GFP+ , AF555-	26.1	11316
> > > >	gluo 51/293T/Single Cells/PI, SSC-A subset/Q4: HCRTR2-GFP- , AF555-	71.4	30985
> > >	gluo 51/293T/Single Cells/PI, SSC-A subset-1	92.8	43785
> > > >	gluo 51/293T/Single Cells/PI, SSC-A subset-1/HCRTR2-GFP+	26.8	11746
> > > > >	gluo 51/293T/Single Cells/PI, SSC-A subset-1/HCRTR2-GFP+/AF555+	100	11746
> > > > > >	gluo 51/293T/Single Cells/PI, SSC-A subset-1/HCRTR2-GFP+/AF555+	773
> > > > > >	gluo 51/293T/Single Cells/PI, SSC-A subset-1/HCRTR2-GFP+/AF555+	438
> > > > >	gluo 51/293T/Single Cells/PI, SSC-A subset-1/HCRTR2-GFP+/AF555-	0	0
> > > >	gluo 51/293T/Single Cells/PI, SSC-A subset-1/HCRTR2-GFP-	73.2	32039
> > > > >	gluo 51/293T/Single Cells/PI, SSC-A subset-1/HCRTR2-GFP-/AF555+	100	32039
> > > > > >	gluo 51/293T/Single Cells/PI, SSC-A subset-1/HCRTR2-GFP-/AF555+	714
> > > > > >	gluo 51/293T/Single Cells/PI, SSC-A subset-1/HCRTR2-GFP-/AF555+	374
> > > > >	gluo 51/293T/Single Cells/PI, SSC-A subset-1/HCRTR2-GFP-/AF555-	0	0
	gluo 52		50000
>	gluo 52/293T	96.1	48055
> >	gluo 52/293T/Single Cells	98.4	47310
> > >	gluo 52/293T/Single Cells/PI, SSC-A subset	92.2	43619
> > > >	gluo 52/293T/Single Cells/PI, SSC-A subset/Q1: HCRTR2-GFP- , AF555+	2.84	1238
> > > >	gluo 52/293T/Single Cells/PI, SSC-A subset/Q2: HCRTR2-GFP+ , AF555+	1.15	503
> > > >	gluo 52/293T/Single Cells/PI, SSC-A subset/Q3: HCRTR2-GFP+ , AF555-	25.3	11035
> > > >	gluo 52/293T/Single Cells/PI, SSC-A subset/Q4: HCRTR2-GFP- , AF555-	70.7	30843
> > >	gluo 52/293T/Single Cells/PI, SSC-A subset-1	93.7	44312
> > > >	gluo 52/293T/Single Cells/PI, SSC-A subset-1/HCRTR2-GFP+	26.7	11810
> > > > >	gluo 52/293T/Single Cells/PI, SSC-A subset-1/HCRTR2-GFP+/AF555+	100	11810
> > > > > >	gluo 52/293T/Single Cells/PI, SSC-A subset-1/HCRTR2-GFP+/AF555+	1458
> > > > > >	gluo 52/293T/Single Cells/PI, SSC-A subset-1/HCRTR2-GFP+/AF555+	1147
> > > > >	gluo 52/293T/Single Cells/PI, SSC-A subset-1/HCRTR2-GFP+/AF555-	0	0
> > > >	gluo 52/293T/Single Cells/PI, SSC-A subset-1/HCRTR2-GFP-	73.3	32502
> > > > >	gluo 52/293T/Single Cells/PI, SSC-A subset-1/HCRTR2-GFP-/AF555+	100	32502
> > > > > >	gluo 52/293T/Single Cells/PI, SSC-A subset-1/HCRTR2-GFP-/AF555+	1252
> > > > > >	gluo 52/293T/Single Cells/PI, SSC-A subset-1/HCRTR2-GFP-/AF555+	953
> > > > >	gluo 52/293T/Single Cells/PI, SSC-A subset-1/HCRTR2-GFP-/AF555-	0	0
	gluo 53		50000
>	gluo 53/293T	96	48001
> >	gluo 53/293T/Single Cells	98.4	47230
> > >	gluo 53/293T/Single Cells/PI, SSC-A subset	93.3	44077
> > > >	gluo 53/293T/Single Cells/PI, SSC-A subset/Q1: HCRTR2-GFP- , AF555+	0.74	326
> > > >	gluo 53/293T/Single Cells/PI, SSC-A subset/Q2: HCRTR2-GFP+ , AF555+	0.24	107
> > > >	gluo 53/293T/Single Cells/PI, SSC-A subset/Q3: HCRTR2-GFP+ , AF555-	26.4	11637
> > > >	gluo 53/293T/Single Cells/PI, SSC-A subset/Q4: HCRTR2-GFP- , AF555-	72.6	32007
> > >	gluo 53/293T/Single Cells/PI, SSC-A subset-1	94.4	44585
> > > >	gluo 53/293T/Single Cells/PI, SSC-A subset-1/HCRTR2-GFP+	26.7	11917
> > > > >	gluo 53/293T/Single Cells/PI, SSC-A subset-1/HCRTR2-GFP+/AF555+	100	11917
> > > > > >	gluo 53/293T/Single Cells/PI, SSC-A subset-1/HCRTR2-GFP+/AF555+	706
> > > > > >	gluo 53/293T/Single Cells/PI, SSC-A subset-1/HCRTR2-GFP+/AF555+	503
> > > > >	gluo 53/293T/Single Cells/PI, SSC-A subset-1/HCRTR2-GFP+/AF555-	0	0
> > > >	gluo 53/293T/Single Cells/PI, SSC-A subset-1/HCRTR2-GFP-	73.3	32668
> > > > >	gluo 53/293T/Single Cells/PI, SSC-A subset-1/HCRTR2-GFP-/AF555+	100	32668
> > > > > >	gluo 53/293T/Single Cells/PI, SSC-A subset-1/HCRTR2-GFP-/AF555+	589
> > > > > >	gluo 53/293T/Single Cells/PI, SSC-A subset-1/HCRTR2-GFP-/AF555+	374
> > > > >	gluo 53/293T/Single Cells/PI, SSC-A subset-1/HCRTR2-GFP-/AF555-	0	0
	gluo 54		50000
>	gluo 54/293T	96.4	48179
> >	gluo 54/293T/Single Cells	98.3	47344
> > >	gluo 54/293T/Single Cells/PI, SSC-A subset	92.2	43631
> > > >	gluo 54/293T/Single Cells/PI, SSC-A subset/Q1: HCRTR2-GFP- , AF555+	1.13	492
> > > >	gluo 54/293T/Single Cells/PI, SSC-A subset/Q2: HCRTR2-GFP+ , AF555+	0.59	259
> > > >	gluo 54/293T/Single Cells/PI, SSC-A subset/Q3: HCRTR2-GFP+ , AF555-	26.2	11433
> > > >	gluo 54/293T/Single Cells/PI, SSC-A subset/Q4: HCRTR2-GFP- , AF555-	72.1	31447
> > >	gluo 54/293T/Single Cells/PI, SSC-A subset-1	93.6	44304
> > > >	gluo 54/293T/Single Cells/PI, SSC-A subset-1/HCRTR2-GFP+	26.9	11917
> > > > >	gluo 54/293T/Single Cells/PI, SSC-A subset-1/HCRTR2-GFP+/AF555+	100	11917
> > > > > >	gluo 54/293T/Single Cells/PI, SSC-A subset-1/HCRTR2-GFP+/AF555+	1031
> > > > > >	gluo 54/293T/Single Cells/PI, SSC-A subset-1/HCRTR2-GFP+/AF555+	760
> > > > >	gluo 54/293T/Single Cells/PI, SSC-A subset-1/HCRTR2-GFP+/AF555-	0	0
> > > >	gluo 54/293T/Single Cells/PI, SSC-A subset-1/HCRTR2-GFP-	73.1	32387
> > > > >	gluo 54/293T/Single Cells/PI, SSC-A subset-1/HCRTR2-GFP-/AF555+	100	32387
> > > > > >	gluo 54/293T/Single Cells/PI, SSC-A subset-1/HCRTR2-GFP-/AF555+	843
> > > > > >	gluo 54/293T/Single Cells/PI, SSC-A subset-1/HCRTR2-GFP-/AF555+	631
> > > > >	gluo 54/293T/Single Cells/PI, SSC-A subset-1/HCRTR2-GFP-/AF555-	0	0
	gluo 55		100000
>	gluo 55/293T	56.5	56466
> >	gluo 55/293T/Single Cells	99	55878
> > >	gluo 55/293T/Single Cells/PI, SSC-A subset	96.2	53770
> > > >	gluo 55/293T/Single Cells/PI, SSC-A subset/Q1: HCRTR2-GFP- , AF555+	0.73	393
> > > >	gluo 55/293T/Single Cells/PI, SSC-A subset/Q2: HCRTR2-GFP+ , AF555+	0.47	255
> > > >	gluo 55/293T/Single Cells/PI, SSC-A subset/Q3: HCRTR2-GFP+ , AF555-	16.3	8740
> > > >	gluo 55/293T/Single Cells/PI, SSC-A subset/Q4: HCRTR2-GFP- , AF555-	82.5	44382
> > >	gluo 55/293T/Single Cells/PI, SSC-A subset-1	95.8	53507
> > > >	gluo 55/293T/Single Cells/PI, SSC-A subset-1/HCRTR2-GFP+	17.3	9274
> > > > >	gluo 55/293T/Single Cells/PI, SSC-A subset-1/HCRTR2-GFP+/AF555+	100	9274
> > > > > >	gluo 55/293T/Single Cells/PI, SSC-A subset-1/HCRTR2-GFP+/AF555+	599
> > > > > >	gluo 55/293T/Single Cells/PI, SSC-A subset-1/HCRTR2-GFP+/AF555+	567
> > > > >	gluo 55/293T/Single Cells/PI, SSC-A subset-1/HCRTR2-GFP+/AF555-	0	0
> > > >	gluo 55/293T/Single Cells/PI, SSC-A subset-1/HCRTR2-GFP-	82.7	44233
> > > > >	gluo 55/293T/Single Cells/PI, SSC-A subset-1/HCRTR2-GFP-/AF555+	100	44233
> > > > > >	gluo 55/293T/Single Cells/PI, SSC-A subset-1/HCRTR2-GFP-/AF555+	481
> > > > > >	gluo 55/293T/Single Cells/PI, SSC-A subset-1/HCRTR2-GFP-/AF555+	438
> > > > >	gluo 55/293T/Single Cells/PI, SSC-A subset-1/HCRTR2-GFP-/AF555-	0	0
	gluo 56		100000
>	gluo 56/293T	57.1	57107
> >	gluo 56/293T/Single Cells	99	56557
> > >	gluo 56/293T/Single Cells/PI, SSC-A subset	96.2	54399
> > > >	gluo 56/293T/Single Cells/PI, SSC-A subset/Q1: HCRTR2-GFP- , AF555+	0.42	231
> > > >	gluo 56/293T/Single Cells/PI, SSC-A subset/Q2: HCRTR2-GFP+ , AF555+	0.54	292
> > > >	gluo 56/293T/Single Cells/PI, SSC-A subset/Q3: HCRTR2-GFP+ , AF555-	16.1	8760
> > > >	gluo 56/293T/Single Cells/PI, SSC-A subset/Q4: HCRTR2-GFP- , AF555-	82.9	45116
> > >	gluo 56/293T/Single Cells/PI, SSC-A subset-1	95.7	54129
> > > >	gluo 56/293T/Single Cells/PI, SSC-A subset-1/HCRTR2-GFP+	17.2	9333
> > > > >	gluo 56/293T/Single Cells/PI, SSC-A subset-1/HCRTR2-GFP+/AF555+	100	9333
> > > > > >	gluo 56/293T/Single Cells/PI, SSC-A subset-1/HCRTR2-GFP+/AF555+	521
> > > > > >	gluo 56/293T/Single Cells/PI, SSC-A subset-1/HCRTR2-GFP+/AF555+	438
> > > > >	gluo 56/293T/Single Cells/PI, SSC-A subset-1/HCRTR2-GFP+/AF555-	0	0
> > > >	gluo 56/293T/Single Cells/PI, SSC-A subset-1/HCRTR2-GFP-	82.8	44796
> > > > >	gluo 56/293T/Single Cells/PI, SSC-A subset-1/HCRTR2-GFP-/AF555+	100	44796
> > > > > >	gluo 56/293T/Single Cells/PI, SSC-A subset-1/HCRTR2-GFP-/AF555+	370
> > > > > >	gluo 56/293T/Single Cells/PI, SSC-A subset-1/HCRTR2-GFP-/AF555+	309
> > > > >	gluo 56/293T/Single Cells/PI, SSC-A subset-1/HCRTR2-GFP-/AF555-	0	0
	gluo 57		50000
>	gluo 57/293T	96.4	48203
> >	gluo 57/293T/Single Cells	98.5	47492
> > >	gluo 57/293T/Single Cells/PI, SSC-A subset	93.5	44409
> > > >	gluo 57/293T/Single Cells/PI, SSC-A subset/Q1: HCRTR2-GFP- , AF555+	0.46	204
> > > >	gluo 57/293T/Single Cells/PI, SSC-A subset/Q2: HCRTR2-GFP+ , AF555+	0.17	75
> > > >	gluo 57/293T/Single Cells/PI, SSC-A subset/Q3: HCRTR2-GFP+ , AF555-	26.2	11640
> > > >	gluo 57/293T/Single Cells/PI, SSC-A subset/Q4: HCRTR2-GFP- , AF555-	73.2	32490
> > >	gluo 57/293T/Single Cells/PI, SSC-A subset-1	94.6	44907
> > > >	gluo 57/293T/Single Cells/PI, SSC-A subset-1/HCRTR2-GFP+	26.5	11893
> > > > >	gluo 57/293T/Single Cells/PI, SSC-A subset-1/HCRTR2-GFP+/AF555+	100	11893
> > > > > >	gluo 57/293T/Single Cells/PI, SSC-A subset-1/HCRTR2-GFP+/AF555+	783
> > > > > >	gluo 57/293T/Single Cells/PI, SSC-A subset-1/HCRTR2-GFP+/AF555+	631
> > > > >	gluo 57/293T/Single Cells/PI, SSC-A subset-1/HCRTR2-GFP+/AF555-	0	0
> > > >	gluo 57/293T/Single Cells/PI, SSC-A subset-1/HCRTR2-GFP-	73.5	33014
> > > > >	gluo 57/293T/Single Cells/PI, SSC-A subset-1/HCRTR2-GFP-/AF555+	100	33014
> > > > > >	gluo 57/293T/Single Cells/PI, SSC-A subset-1/HCRTR2-GFP-/AF555+	714
> > > > > >	gluo 57/293T/Single Cells/PI, SSC-A subset-1/HCRTR2-GFP-/AF555+	567
> > > > >	gluo 57/293T/Single Cells/PI, SSC-A subset-1/HCRTR2-GFP-/AF555-	0	0
	gluo 58		100000
>	gluo 58/293T	62.4	62435
> >	gluo 58/293T/Single Cells	99	61814
> > >	gluo 58/293T/Single Cells/PI, SSC-A subset	96.5	59643
> > > >	gluo 58/293T/Single Cells/PI, SSC-A subset/Q1: HCRTR2-GFP- , AF555+	1.17	699
> > > >	gluo 58/293T/Single Cells/PI, SSC-A subset/Q2: HCRTR2-GFP+ , AF555+	0.32	188
> > > >	gluo 58/293T/Single Cells/PI, SSC-A subset/Q3: HCRTR2-GFP+ , AF555-	16.4	9797
> > > >	gluo 58/293T/Single Cells/PI, SSC-A subset/Q4: HCRTR2-GFP- , AF555-	82.1	48959
> > >	gluo 58/293T/Single Cells/PI, SSC-A subset-1	96	59311
> > > >	gluo 58/293T/Single Cells/PI, SSC-A subset-1/HCRTR2-GFP+	17.4	10329
> > > > >	gluo 58/293T/Single Cells/PI, SSC-A subset-1/HCRTR2-GFP+/AF555+	100	10329
> > > > > >	gluo 58/293T/Single Cells/PI, SSC-A subset-1/HCRTR2-GFP+/AF555+	500
> > > > > >	gluo 58/293T/Single Cells/PI, SSC-A subset-1/HCRTR2-GFP+/AF555+	438
> > > > >	gluo 58/293T/Single Cells/PI, SSC-A subset-1/HCRTR2-GFP+/AF555-	0	0
> > > >	gluo 58/293T/Single Cells/PI, SSC-A subset-1/HCRTR2-GFP-	82.6	48982
> > > > >	gluo 58/293T/Single Cells/PI, SSC-A subset-1/HCRTR2-GFP-/AF555+	100	48982
> > > > > >	gluo 58/293T/Single Cells/PI, SSC-A subset-1/HCRTR2-GFP-/AF555+	422
> > > > > >	gluo 58/293T/Single Cells/PI, SSC-A subset-1/HCRTR2-GFP-/AF555+	374
> > > > >	gluo 58/293T/Single Cells/PI, SSC-A subset-1/HCRTR2-GFP-/AF555-	0	0
	gluo 59		50000
>	gluo 59/293T	96.6	48295
> >	gluo 59/293T/Single Cells	98.5	47584
> > >	gluo 59/293T/Single Cells/PI, SSC-A subset	93.4	44455
> > > >	gluo 59/293T/Single Cells/PI, SSC-A subset/Q1: HCRTR2-GFP- , AF555+	0.98	434
> > > >	gluo 59/293T/Single Cells/PI, SSC-A subset/Q2: HCRTR2-GFP+ , AF555+	0.23	104
> > > >	gluo 59/293T/Single Cells/PI, SSC-A subset/Q3: HCRTR2-GFP+ , AF555-	25.7	11414
> > > >	gluo 59/293T/Single Cells/PI, SSC-A subset/Q4: HCRTR2-GFP- , AF555-	73.1	32503
> > >	gluo 59/293T/Single Cells/PI, SSC-A subset-1	94.4	44913
> > > >	gluo 59/293T/Single Cells/PI, SSC-A subset-1/HCRTR2-GFP+	26	11667
> > > > >	gluo 59/293T/Single Cells/PI, SSC-A subset-1/HCRTR2-GFP+/AF555+	100	11667
> > > > > >	gluo 59/293T/Single Cells/PI, SSC-A subset-1/HCRTR2-GFP+/AF555+	526
> > > > > >	gluo 59/293T/Single Cells/PI, SSC-A subset-1/HCRTR2-GFP+/AF555+	309
> > > > >	gluo 59/293T/Single Cells/PI, SSC-A subset-1/HCRTR2-GFP+/AF555-	0	0
> > > >	gluo 59/293T/Single Cells/PI, SSC-A subset-1/HCRTR2-GFP-	74	33246
> > > > >	gluo 59/293T/Single Cells/PI, SSC-A subset-1/HCRTR2-GFP-/AF555+	100	33246
> > > > > >	gluo 59/293T/Single Cells/PI, SSC-A subset-1/HCRTR2-GFP-/AF555+	509
> > > > > >	gluo 59/293T/Single Cells/PI, SSC-A subset-1/HCRTR2-GFP-/AF555+	245
> > > > >	gluo 59/293T/Single Cells/PI, SSC-A subset-1/HCRTR2-GFP-/AF555-	0	0
	gluo 60		50000
>	gluo 60/293T	96	47999
> >	gluo 60/293T/Single Cells	98.5	47264
> > >	gluo 60/293T/Single Cells/PI, SSC-A subset	93.6	44234
> > > >	gluo 60/293T/Single Cells/PI, SSC-A subset/Q1: HCRTR2-GFP- , AF555+	0.49	217
> > > >	gluo 60/293T/Single Cells/PI, SSC-A subset/Q2: HCRTR2-GFP+ , AF555+	0.17	74
> > > >	gluo 60/293T/Single Cells/PI, SSC-A subset/Q3: HCRTR2-GFP+ , AF555-	26.1	11534
> > > >	gluo 60/293T/Single Cells/PI, SSC-A subset/Q4: HCRTR2-GFP- , AF555-	73.3	32409
> > >	gluo 60/293T/Single Cells/PI, SSC-A subset-1	94.5	44654
> > > >	gluo 60/293T/Single Cells/PI, SSC-A subset-1/HCRTR2-GFP+	26.3	11741
> > > > >	gluo 60/293T/Single Cells/PI, SSC-A subset-1/HCRTR2-GFP+/AF555+	100	11741
> > > > > >	gluo 60/293T/Single Cells/PI, SSC-A subset-1/HCRTR2-GFP+/AF555+	678
> > > > > >	gluo 60/293T/Single Cells/PI, SSC-A subset-1/HCRTR2-GFP+/AF555+	503
> > > > >	gluo 60/293T/Single Cells/PI, SSC-A subset-1/HCRTR2-GFP+/AF555-	0	0
> > > >	gluo 60/293T/Single Cells/PI, SSC-A subset-1/HCRTR2-GFP-	73.7	32913
> > > > >	gluo 60/293T/Single Cells/PI, SSC-A subset-1/HCRTR2-GFP-/AF555+	100	32913
> > > > > >	gluo 60/293T/Single Cells/PI, SSC-A subset-1/HCRTR2-GFP-/AF555+	565
> > > > > >	gluo 60/293T/Single Cells/PI, SSC-A subset-1/HCRTR2-GFP-/AF555+	438
> > > > >	gluo 60/293T/Single Cells/PI, SSC-A subset-1/HCRTR2-GFP-/AF555-	0	0
	gluo 61		100000
>	gluo 61/293T	57.9	57907
> >	gluo 61/293T/Single Cells	98.9	57251
> > >	gluo 61/293T/Single Cells/PI, SSC-A subset	96.2	55071
> > > >	gluo 61/293T/Single Cells/PI, SSC-A subset/Q1: HCRTR2-GFP- , AF555+	0.85	467
> > > >	gluo 61/293T/Single Cells/PI, SSC-A subset/Q2: HCRTR2-GFP+ , AF555+	0.84	460
> > > >	gluo 61/293T/Single Cells/PI, SSC-A subset/Q3: HCRTR2-GFP+ , AF555-	16.3	8961
> > > >	gluo 61/293T/Single Cells/PI, SSC-A subset/Q4: HCRTR2-GFP- , AF555-	82	45183
> > >	gluo 61/293T/Single Cells/PI, SSC-A subset-1	95.6	54748
> > > >	gluo 61/293T/Single Cells/PI, SSC-A subset-1/HCRTR2-GFP+	17.7	9677
> > > > >	gluo 61/293T/Single Cells/PI, SSC-A subset-1/HCRTR2-GFP+/AF555+	100	9677
> > > > > >	gluo 61/293T/Single Cells/PI, SSC-A subset-1/HCRTR2-GFP+/AF555+	584
> > > > > >	gluo 61/293T/Single Cells/PI, SSC-A subset-1/HCRTR2-GFP+/AF555+	503
> > > > >	gluo 61/293T/Single Cells/PI, SSC-A subset-1/HCRTR2-GFP+/AF555-	0	0
> > > >	gluo 61/293T/Single Cells/PI, SSC-A subset-1/HCRTR2-GFP-	82.3	45071
> > > > >	gluo 61/293T/Single Cells/PI, SSC-A subset-1/HCRTR2-GFP-/AF555+	100	45071
> > > > > >	gluo 61/293T/Single Cells/PI, SSC-A subset-1/HCRTR2-GFP-/AF555+	431
> > > > > >	gluo 61/293T/Single Cells/PI, SSC-A subset-1/HCRTR2-GFP-/AF555+	374
> > > > >	gluo 61/293T/Single Cells/PI, SSC-A subset-1/HCRTR2-GFP-/AF555-	0	0
	gluo 62		50000
>	gluo 62/293T	96.1	48054
> >	gluo 62/293T/Single Cells	98.4	47281
> > >	gluo 62/293T/Single Cells/PI, SSC-A subset	93	43989
> > > >	gluo 62/293T/Single Cells/PI, SSC-A subset/Q1: HCRTR2-GFP- , AF555+	64.9	28564
> > > >	gluo 62/293T/Single Cells/PI, SSC-A subset/Q2: HCRTR2-GFP+ , AF555+	22.6	9928
> > > >	gluo 62/293T/Single Cells/PI, SSC-A subset/Q3: HCRTR2-GFP+ , AF555-	4	1760
> > > >	gluo 62/293T/Single Cells/PI, SSC-A subset/Q4: HCRTR2-GFP- , AF555-	8.5	3737
> > >	gluo 62/293T/Single Cells/PI, SSC-A subset-1	93.4	44168
> > > >	gluo 62/293T/Single Cells/PI, SSC-A subset-1/HCRTR2-GFP+	26.6	11760
> > > > >	gluo 62/293T/Single Cells/PI, SSC-A subset-1/HCRTR2-GFP+/AF555+	100	11760
> > > > > >	gluo 62/293T/Single Cells/PI, SSC-A subset-1/HCRTR2-GFP+/AF555+	6171
> > > > > >	gluo 62/293T/Single Cells/PI, SSC-A subset-1/HCRTR2-GFP+/AF555+	5912
> > > > >	gluo 62/293T/Single Cells/PI, SSC-A subset-1/HCRTR2-GFP+/AF555-	0	0
> > > >	gluo 62/293T/Single Cells/PI, SSC-A subset-1/HCRTR2-GFP-	73.4	32408
> > > > >	gluo 62/293T/Single Cells/PI, SSC-A subset-1/HCRTR2-GFP-/AF555+	100	32408
> > > > > >	gluo 62/293T/Single Cells/PI, SSC-A subset-1/HCRTR2-GFP-/AF555+	6276
> > > > > >	gluo 62/293T/Single Cells/PI, SSC-A subset-1/HCRTR2-GFP-/AF555+	6041
> > > > >	gluo 62/293T/Single Cells/PI, SSC-A subset-1/HCRTR2-GFP-/AF555-	0	0
	gluo 63		50000
>	gluo 63/293T	96.4	48187
> >	gluo 63/293T/Single Cells	98.3	47382
> > >	gluo 63/293T/Single Cells/PI, SSC-A subset	93.5	44322
> > > >	gluo 63/293T/Single Cells/PI, SSC-A subset/Q1: HCRTR2-GFP- , AF555+	1.95	864
> > > >	gluo 63/293T/Single Cells/PI, SSC-A subset/Q2: HCRTR2-GFP+ , AF555+	1.71	756
> > > >	gluo 63/293T/Single Cells/PI, SSC-A subset/Q3: HCRTR2-GFP+ , AF555-	24.9	11047
> > > >	gluo 63/293T/Single Cells/PI, SSC-A subset/Q4: HCRTR2-GFP- , AF555-	71.4	31655
> > >	gluo 63/293T/Single Cells/PI, SSC-A subset-1	94.8	44906
> > > >	gluo 63/293T/Single Cells/PI, SSC-A subset-1/HCRTR2-GFP+	26.7	12011
> > > > >	gluo 63/293T/Single Cells/PI, SSC-A subset-1/HCRTR2-GFP+/AF555+	100	12011
> > > > > >	gluo 63/293T/Single Cells/PI, SSC-A subset-1/HCRTR2-GFP+/AF555+	1621
> > > > > >	gluo 63/293T/Single Cells/PI, SSC-A subset-1/HCRTR2-GFP+/AF555+	1211
> > > > >	gluo 63/293T/Single Cells/PI, SSC-A subset-1/HCRTR2-GFP+/AF555-	0	0
> > > >	gluo 63/293T/Single Cells/PI, SSC-A subset-1/HCRTR2-GFP-	73.3	32895
> > > > >	gluo 63/293T/Single Cells/PI, SSC-A subset-1/HCRTR2-GFP-/AF555+	100	32895
> > > > > >	gluo 63/293T/Single Cells/PI, SSC-A subset-1/HCRTR2-GFP-/AF555+	1217
> > > > > >	gluo 63/293T/Single Cells/PI, SSC-A subset-1/HCRTR2-GFP-/AF555+	953
> > > > >	gluo 63/293T/Single Cells/PI, SSC-A subset-1/HCRTR2-GFP-/AF555-	0	0
	gluo 64		100000
>	gluo 64/293T	63.7	63673
> >	gluo 64/293T/Single Cells	99	63018
> > >	gluo 64/293T/Single Cells/PI, SSC-A subset	96.5	60831
> > > >	gluo 64/293T/Single Cells/PI, SSC-A subset/Q1: HCRTR2-GFP- , AF555+	0.16	99
> > > >	gluo 64/293T/Single Cells/PI, SSC-A subset/Q2: HCRTR2-GFP+ , AF555+	0.11	64
> > > >	gluo 64/293T/Single Cells/PI, SSC-A subset/Q3: HCRTR2-GFP+ , AF555-	17	10360
> > > >	gluo 64/293T/Single Cells/PI, SSC-A subset/Q4: HCRTR2-GFP- , AF555-	82.7	50308
> > >	gluo 64/293T/Single Cells/PI, SSC-A subset-1	96	60521
> > > >	gluo 64/293T/Single Cells/PI, SSC-A subset-1/HCRTR2-GFP+	17.7	10732
> > > > >	gluo 64/293T/Single Cells/PI, SSC-A subset-1/HCRTR2-GFP+/AF555+	100	10732
> > > > > >	gluo 64/293T/Single Cells/PI, SSC-A subset-1/HCRTR2-GFP+/AF555+	461
> > > > > >	gluo 64/293T/Single Cells/PI, SSC-A subset-1/HCRTR2-GFP+/AF555+	438
> > > > >	gluo 64/293T/Single Cells/PI, SSC-A subset-1/HCRTR2-GFP+/AF555-	0	0
> > > >	gluo 64/293T/Single Cells/PI, SSC-A subset-1/HCRTR2-GFP-	82.3	49789
> > > > >	gluo 64/293T/Single Cells/PI, SSC-A subset-1/HCRTR2-GFP-/AF555+	100	49789
> > > > > >	gluo 64/293T/Single Cells/PI, SSC-A subset-1/HCRTR2-GFP-/AF555+	359
> > > > > >	gluo 64/293T/Single Cells/PI, SSC-A subset-1/HCRTR2-GFP-/AF555+	309
> > > > >	gluo 64/293T/Single Cells/PI, SSC-A subset-1/HCRTR2-GFP-/AF555-	0	0
	gluo 65		50000
>	gluo 65/293T	96.3	48166
> >	gluo 65/293T/Single Cells	98.4	47413
> > >	gluo 65/293T/Single Cells/PI, SSC-A subset	92.8	44005
> > > >	gluo 65/293T/Single Cells/PI, SSC-A subset/Q1: HCRTR2-GFP- , AF555+	1.16	511
> > > >	gluo 65/293T/Single Cells/PI, SSC-A subset/Q2: HCRTR2-GFP+ , AF555+	0.34	149
> > > >	gluo 65/293T/Single Cells/PI, SSC-A subset/Q3: HCRTR2-GFP+ , AF555-	25.6	11253
> > > >	gluo 65/293T/Single Cells/PI, SSC-A subset/Q4: HCRTR2-GFP- , AF555-	72.9	32092
> > >	gluo 65/293T/Single Cells/PI, SSC-A subset-1	94.2	44640
> > > >	gluo 65/293T/Single Cells/PI, SSC-A subset-1/HCRTR2-GFP+	26.1	11631
> > > > >	gluo 65/293T/Single Cells/PI, SSC-A subset-1/HCRTR2-GFP+/AF555+	100	11631
> > > > > >	gluo 65/293T/Single Cells/PI, SSC-A subset-1/HCRTR2-GFP+/AF555+	954
> > > > > >	gluo 65/293T/Single Cells/PI, SSC-A subset-1/HCRTR2-GFP+/AF555+	760
> > > > >	gluo 65/293T/Single Cells/PI, SSC-A subset-1/HCRTR2-GFP+/AF555-	0	0
> > > >	gluo 65/293T/Single Cells/PI, SSC-A subset-1/HCRTR2-GFP-	73.9	33009
> > > > >	gluo 65/293T/Single Cells/PI, SSC-A subset-1/HCRTR2-GFP-/AF555+	100	33009
> > > > > >	gluo 65/293T/Single Cells/PI, SSC-A subset-1/HCRTR2-GFP-/AF555+	872
> > > > > >	gluo 65/293T/Single Cells/PI, SSC-A subset-1/HCRTR2-GFP-/AF555+	631
> > > > >	gluo 65/293T/Single Cells/PI, SSC-A subset-1/HCRTR2-GFP-/AF555-	0	0
	gluo 66		50000
>	gluo 66/293T	96.2	48112
> >	gluo 66/293T/Single Cells	98.2	47237
> > >	gluo 66/293T/Single Cells/PI, SSC-A subset	92.4	43632
> > > >	gluo 66/293T/Single Cells/PI, SSC-A subset/Q1: HCRTR2-GFP- , AF555+	0.46	199
> > > >	gluo 66/293T/Single Cells/PI, SSC-A subset/Q2: HCRTR2-GFP+ , AF555+	0.21	93
> > > >	gluo 66/293T/Single Cells/PI, SSC-A subset/Q3: HCRTR2-GFP+ , AF555-	26.2	11433
> > > >	gluo 66/293T/Single Cells/PI, SSC-A subset/Q4: HCRTR2-GFP- , AF555-	73.1	31907
> > >	gluo 66/293T/Single Cells/PI, SSC-A subset-1	93.8	44314
> > > >	gluo 66/293T/Single Cells/PI, SSC-A subset-1/HCRTR2-GFP+	26.5	11746
> > > > >	gluo 66/293T/Single Cells/PI, SSC-A subset-1/HCRTR2-GFP+/AF555+	100	11746
> > > > > >	gluo 66/293T/Single Cells/PI, SSC-A subset-1/HCRTR2-GFP+/AF555+	771
> > > > > >	gluo 66/293T/Single Cells/PI, SSC-A subset-1/HCRTR2-GFP+/AF555+	631
> > > > >	gluo 66/293T/Single Cells/PI, SSC-A subset-1/HCRTR2-GFP+/AF555-	0	0
> > > >	gluo 66/293T/Single Cells/PI, SSC-A subset-1/HCRTR2-GFP-	73.5	32568
> > > > >	gluo 66/293T/Single Cells/PI, SSC-A subset-1/HCRTR2-GFP-/AF555+	100	32568
> > > > > >	gluo 66/293T/Single Cells/PI, SSC-A subset-1/HCRTR2-GFP-/AF555+	689
> > > > > >	gluo 66/293T/Single Cells/PI, SSC-A subset-1/HCRTR2-GFP-/AF555+	567
> > > > >	gluo 66/293T/Single Cells/PI, SSC-A subset-1/HCRTR2-GFP-/AF555-	0	0
	gluo 67		50000
>	gluo 67/293T	96.5	48237
> >	gluo 67/293T/Single Cells	98.5	47525
> > >	gluo 67/293T/Single Cells/PI, SSC-A subset	91.9	43680
> > > >	gluo 67/293T/Single Cells/PI, SSC-A subset/Q1: HCRTR2-GFP- , AF555+	49.5	21608
> > > >	gluo 67/293T/Single Cells/PI, SSC-A subset/Q2: HCRTR2-GFP+ , AF555+	15	6555
> > > >	gluo 67/293T/Single Cells/PI, SSC-A subset/Q3: HCRTR2-GFP+ , AF555-	11.3	4942
> > > >	gluo 67/293T/Single Cells/PI, SSC-A subset/Q4: HCRTR2-GFP- , AF555-	24.2	10575
> > >	gluo 67/293T/Single Cells/PI, SSC-A subset-1	93.8	44563
> > > >	gluo 67/293T/Single Cells/PI, SSC-A subset-1/HCRTR2-GFP+	26.4	11784
> > > > >	gluo 67/293T/Single Cells/PI, SSC-A subset-1/HCRTR2-GFP+/AF555+	100	11784
> > > > > >	gluo 67/293T/Single Cells/PI, SSC-A subset-1/HCRTR2-GFP+/AF555+	4471
> > > > > >	gluo 67/293T/Single Cells/PI, SSC-A subset-1/HCRTR2-GFP+/AF555+	4044
> > > > >	gluo 67/293T/Single Cells/PI, SSC-A subset-1/HCRTR2-GFP+/AF555-	0	0
> > > >	gluo 67/293T/Single Cells/PI, SSC-A subset-1/HCRTR2-GFP-	73.6	32779
> > > > >	gluo 67/293T/Single Cells/PI, SSC-A subset-1/HCRTR2-GFP-/AF555+	100	32779
> > > > > >	gluo 67/293T/Single Cells/PI, SSC-A subset-1/HCRTR2-GFP-/AF555+	4977
> > > > > >	gluo 67/293T/Single Cells/PI, SSC-A subset-1/HCRTR2-GFP-/AF555+	4624
> > > > >	gluo 67/293T/Single Cells/PI, SSC-A subset-1/HCRTR2-GFP-/AF555-	0	0
	gluo 68		50000
>	gluo 68/293T	96.2	48111
> >	gluo 68/293T/Single Cells	98.5	47383
> > >	gluo 68/293T/Single Cells/PI, SSC-A subset	92.5	43831
> > > >	gluo 68/293T/Single Cells/PI, SSC-A subset/Q1: HCRTR2-GFP- , AF555+	1.66	726
> > > >	gluo 68/293T/Single Cells/PI, SSC-A subset/Q2: HCRTR2-GFP+ , AF555+	0.6	265
> > > >	gluo 68/293T/Single Cells/PI, SSC-A subset/Q3: HCRTR2-GFP+ , AF555-	25.9	11359
> > > >	gluo 68/293T/Single Cells/PI, SSC-A subset/Q4: HCRTR2-GFP- , AF555-	71.8	31481
> > >	gluo 68/293T/Single Cells/PI, SSC-A subset-1	93.9	44481
> > > >	gluo 68/293T/Single Cells/PI, SSC-A subset-1/HCRTR2-GFP+	26.7	11873
> > > > >	gluo 68/293T/Single Cells/PI, SSC-A subset-1/HCRTR2-GFP+/AF555+	100	11873
> > > > > >	gluo 68/293T/Single Cells/PI, SSC-A subset-1/HCRTR2-GFP+/AF555+	944
> > > > > >	gluo 68/293T/Single Cells/PI, SSC-A subset-1/HCRTR2-GFP+/AF555+	631
> > > > >	gluo 68/293T/Single Cells/PI, SSC-A subset-1/HCRTR2-GFP+/AF555-	0	0
> > > >	gluo 68/293T/Single Cells/PI, SSC-A subset-1/HCRTR2-GFP-	73.3	32608
> > > > >	gluo 68/293T/Single Cells/PI, SSC-A subset-1/HCRTR2-GFP-/AF555+	100	32608
> > > > > >	gluo 68/293T/Single Cells/PI, SSC-A subset-1/HCRTR2-GFP-/AF555+	832
> > > > > >	gluo 68/293T/Single Cells/PI, SSC-A subset-1/HCRTR2-GFP-/AF555+	567
> > > > >	gluo 68/293T/Single Cells/PI, SSC-A subset-1/HCRTR2-GFP-/AF555-	0	0
	gluo 69		50000
>	gluo 69/293T	96.1	48060
> >	gluo 69/293T/Single Cells	98.1	47127
> > >	gluo 69/293T/Single Cells/PI, SSC-A subset	92.1	43415
> > > >	gluo 69/293T/Single Cells/PI, SSC-A subset/Q1: HCRTR2-GFP- , AF555+	0.43	188
> > > >	gluo 69/293T/Single Cells/PI, SSC-A subset/Q2: HCRTR2-GFP+ , AF555+	0.15	63
> > > >	gluo 69/293T/Single Cells/PI, SSC-A subset/Q3: HCRTR2-GFP+ , AF555-	26.4	11461
> > > >	gluo 69/293T/Single Cells/PI, SSC-A subset/Q4: HCRTR2-GFP- , AF555-	73	31703
> > >	gluo 69/293T/Single Cells/PI, SSC-A subset-1	92.8	43713
> > > >	gluo 69/293T/Single Cells/PI, SSC-A subset-1/HCRTR2-GFP+	26.6	11635
> > > > >	gluo 69/293T/Single Cells/PI, SSC-A subset-1/HCRTR2-GFP+/AF555+	100	11635
> > > > > >	gluo 69/293T/Single Cells/PI, SSC-A subset-1/HCRTR2-GFP+/AF555+	532
> > > > > >	gluo 69/293T/Single Cells/PI, SSC-A subset-1/HCRTR2-GFP+/AF555+	374
> > > > >	gluo 69/293T/Single Cells/PI, SSC-A subset-1/HCRTR2-GFP+/AF555-	0	0
> > > >	gluo 69/293T/Single Cells/PI, SSC-A subset-1/HCRTR2-GFP-	73.4	32078
> > > > >	gluo 69/293T/Single Cells/PI, SSC-A subset-1/HCRTR2-GFP-/AF555+	100	32078
> > > > > >	gluo 69/293T/Single Cells/PI, SSC-A subset-1/HCRTR2-GFP-/AF555+	466
> > > > > >	gluo 69/293T/Single Cells/PI, SSC-A subset-1/HCRTR2-GFP-/AF555+	309
> > > > >	gluo 69/293T/Single Cells/PI, SSC-A subset-1/HCRTR2-GFP-/AF555-	0	0
	gluo 70		50000
>	gluo 70/293T	96.4	48180
> >	gluo 70/293T/Single Cells	98.2	47296
> > >	gluo 70/293T/Single Cells/PI, SSC-A subset	92.3	43659
> > > >	gluo 70/293T/Single Cells/PI, SSC-A subset/Q1: HCRTR2-GFP- , AF555+	0.17	75
> > > >	gluo 70/293T/Single Cells/PI, SSC-A subset/Q2: HCRTR2-GFP+ , AF555+	0.071	31
> > > >	gluo 70/293T/Single Cells/PI, SSC-A subset/Q3: HCRTR2-GFP+ , AF555-	26.4	11535
> > > >	gluo 70/293T/Single Cells/PI, SSC-A subset/Q4: HCRTR2-GFP- , AF555-	73.3	32018
> > >	gluo 70/293T/Single Cells/PI, SSC-A subset-1	93.6	44281
> > > >	gluo 70/293T/Single Cells/PI, SSC-A subset-1/HCRTR2-GFP+	26.6	11787
> > > > >	gluo 70/293T/Single Cells/PI, SSC-A subset-1/HCRTR2-GFP+/AF555+	100	11787
> > > > > >	gluo 70/293T/Single Cells/PI, SSC-A subset-1/HCRTR2-GFP+/AF555+	254
> > > > > >	gluo 70/293T/Single Cells/PI, SSC-A subset-1/HCRTR2-GFP+/AF555+	181
> > > > >	gluo 70/293T/Single Cells/PI, SSC-A subset-1/HCRTR2-GFP+/AF555-	0	0
> > > >	gluo 70/293T/Single Cells/PI, SSC-A subset-1/HCRTR2-GFP-	73.4	32494
> > > > >	gluo 70/293T/Single Cells/PI, SSC-A subset-1/HCRTR2-GFP-/AF555+	100	32494
> > > > > >	gluo 70/293T/Single Cells/PI, SSC-A subset-1/HCRTR2-GFP-/AF555+	197
> > > > > >	gluo 70/293T/Single Cells/PI, SSC-A subset-1/HCRTR2-GFP-/AF555+	116
> > > > >	gluo 70/293T/Single Cells/PI, SSC-A subset-1/HCRTR2-GFP-/AF555-	0	0
	gluo 71		100000
>	gluo 71/293T	62.4	62357
> >	gluo 71/293T/Single Cells	99	61711
> > >	gluo 71/293T/Single Cells/PI, SSC-A subset	96.4	59469
> > > >	gluo 71/293T/Single Cells/PI, SSC-A subset/Q1: HCRTR2-GFP- , AF555+	1.43	853
> > > >	gluo 71/293T/Single Cells/PI, SSC-A subset/Q2: HCRTR2-GFP+ , AF555+	0.57	341
> > > >	gluo 71/293T/Single Cells/PI, SSC-A subset/Q3: HCRTR2-GFP+ , AF555-	16.1	9579
> > > >	gluo 71/293T/Single Cells/PI, SSC-A subset/Q4: HCRTR2-GFP- , AF555-	81.9	48696
> > >	gluo 71/293T/Single Cells/PI, SSC-A subset-1	95.7	59080
> > > >	gluo 71/293T/Single Cells/PI, SSC-A subset-1/HCRTR2-GFP+	17.2	10187
> > > > >	gluo 71/293T/Single Cells/PI, SSC-A subset-1/HCRTR2-GFP+/AF555+	100	10187
> > > > > >	gluo 71/293T/Single Cells/PI, SSC-A subset-1/HCRTR2-GFP+/AF555+	531
> > > > > >	gluo 71/293T/Single Cells/PI, SSC-A subset-1/HCRTR2-GFP+/AF555+	503
> > > > >	gluo 71/293T/Single Cells/PI, SSC-A subset-1/HCRTR2-GFP+/AF555-	0	0
> > > >	gluo 71/293T/Single Cells/PI, SSC-A subset-1/HCRTR2-GFP-	82.8	48893
> > > > >	gluo 71/293T/Single Cells/PI, SSC-A subset-1/HCRTR2-GFP-/AF555+	100	48893
> > > > > >	gluo 71/293T/Single Cells/PI, SSC-A subset-1/HCRTR2-GFP-/AF555+	418
> > > > > >	gluo 71/293T/Single Cells/PI, SSC-A subset-1/HCRTR2-GFP-/AF555+	374
> > > > >	gluo 71/293T/Single Cells/PI, SSC-A subset-1/HCRTR2-GFP-/AF555-	0	0
	gluo 72		100000
>	gluo 72/293T	63.5	63451
> >	gluo 72/293T/Single Cells	99	62809
> > >	gluo 72/293T/Single Cells/PI, SSC-A subset	96.6	60682
> > > >	gluo 72/293T/Single Cells/PI, SSC-A subset/Q1: HCRTR2-GFP- , AF555+	0.077	47
> > > >	gluo 72/293T/Single Cells/PI, SSC-A subset/Q2: HCRTR2-GFP+ , AF555+	0.099	60
> > > >	gluo 72/293T/Single Cells/PI, SSC-A subset/Q3: HCRTR2-GFP+ , AF555-	17.3	10520
> > > >	gluo 72/293T/Single Cells/PI, SSC-A subset/Q4: HCRTR2-GFP- , AF555-	82.5	50055
> > >	gluo 72/293T/Single Cells/PI, SSC-A subset-1	96.2	60437
> > > >	gluo 72/293T/Single Cells/PI, SSC-A subset-1/HCRTR2-GFP+	18.1	10940
> > > > >	gluo 72/293T/Single Cells/PI, SSC-A subset-1/HCRTR2-GFP+/AF555+	100	10940
> > > > > >	gluo 72/293T/Single Cells/PI, SSC-A subset-1/HCRTR2-GFP+/AF555+	435
> > > > > >	gluo 72/293T/Single Cells/PI, SSC-A subset-1/HCRTR2-GFP+/AF555+	374
> > > > >	gluo 72/293T/Single Cells/PI, SSC-A subset-1/HCRTR2-GFP+/AF555-	0	0
> > > >	gluo 72/293T/Single Cells/PI, SSC-A subset-1/HCRTR2-GFP-	81.9	49497
> > > > >	gluo 72/293T/Single Cells/PI, SSC-A subset-1/HCRTR2-GFP-/AF555+	100	49497
> > > > > >	gluo 72/293T/Single Cells/PI, SSC-A subset-1/HCRTR2-GFP-/AF555+	326
> > > > > >	gluo 72/293T/Single Cells/PI, SSC-A subset-1/HCRTR2-GFP-/AF555+	309
> > > > >	gluo 72/293T/Single Cells/PI, SSC-A subset-1/HCRTR2-GFP-/AF555-	0	0
	gluo 73		50000
>	gluo 73/293T	97	48514
> >	gluo 73/293T/Single Cells	98.7	47885
> > >	gluo 73/293T/Single Cells/PI, SSC-A subset	91.6	43885
> > > >	gluo 73/293T/Single Cells/PI, SSC-A subset/Q1: HCRTR2-GFP- , AF555+	2.37	1042
> > > >	gluo 73/293T/Single Cells/PI, SSC-A subset/Q2: HCRTR2-GFP+ , AF555+	0.71	313
> > > >	gluo 73/293T/Single Cells/PI, SSC-A subset/Q3: HCRTR2-GFP+ , AF555-	24.6	10804
> > > >	gluo 73/293T/Single Cells/PI, SSC-A subset/Q4: HCRTR2-GFP- , AF555-	72.3	31726
> > >	gluo 73/293T/Single Cells/PI, SSC-A subset-1	93.4	44709
> > > >	gluo 73/293T/Single Cells/PI, SSC-A subset-1/HCRTR2-GFP+	25.5	11392
> > > > >	gluo 73/293T/Single Cells/PI, SSC-A subset-1/HCRTR2-GFP+/AF555+	100	11392
> > > > > >	gluo 73/293T/Single Cells/PI, SSC-A subset-1/HCRTR2-GFP+/AF555+	1335
> > > > > >	gluo 73/293T/Single Cells/PI, SSC-A subset-1/HCRTR2-GFP+/AF555+	1082
> > > > >	gluo 73/293T/Single Cells/PI, SSC-A subset-1/HCRTR2-GFP+/AF555-	0	0
> > > >	gluo 73/293T/Single Cells/PI, SSC-A subset-1/HCRTR2-GFP-	74.5	33317
> > > > >	gluo 73/293T/Single Cells/PI, SSC-A subset-1/HCRTR2-GFP-/AF555+	100	33317
> > > > > >	gluo 73/293T/Single Cells/PI, SSC-A subset-1/HCRTR2-GFP-/AF555+	1309
> > > > > >	gluo 73/293T/Single Cells/PI, SSC-A subset-1/HCRTR2-GFP-/AF555+	1018
> > > > >	gluo 73/293T/Single Cells/PI, SSC-A subset-1/HCRTR2-GFP-/AF555-	0	0
	gluo 74		50000
>	gluo 74/293T	96.6	48308
> >	gluo 74/293T/Single Cells	98.6	47636
> > >	gluo 74/293T/Single Cells/PI, SSC-A subset	91.2	43451
> > > >	gluo 74/293T/Single Cells/PI, SSC-A subset/Q1: HCRTR2-GFP- , AF555+	0.68	296
> > > >	gluo 74/293T/Single Cells/PI, SSC-A subset/Q2: HCRTR2-GFP+ , AF555+	0.23	101
> > > >	gluo 74/293T/Single Cells/PI, SSC-A subset/Q3: HCRTR2-GFP+ , AF555-	24.8	10761
> > > >	gluo 74/293T/Single Cells/PI, SSC-A subset/Q4: HCRTR2-GFP- , AF555-	74.3	32293
> > >	gluo 74/293T/Single Cells/PI, SSC-A subset-1	91.1	43407
> > > >	gluo 74/293T/Single Cells/PI, SSC-A subset-1/HCRTR2-GFP+	25.3	10967
> > > > >	gluo 74/293T/Single Cells/PI, SSC-A subset-1/HCRTR2-GFP+/AF555+	100	10967
> > > > > >	gluo 74/293T/Single Cells/PI, SSC-A subset-1/HCRTR2-GFP+/AF555+	1098
> > > > > >	gluo 74/293T/Single Cells/PI, SSC-A subset-1/HCRTR2-GFP+/AF555+	953
> > > > >	gluo 74/293T/Single Cells/PI, SSC-A subset-1/HCRTR2-GFP+/AF555-	0	0
> > > >	gluo 74/293T/Single Cells/PI, SSC-A subset-1/HCRTR2-GFP-	74.7	32440
> > > > >	gluo 74/293T/Single Cells/PI, SSC-A subset-1/HCRTR2-GFP-/AF555+	100	32440
> > > > > >	gluo 74/293T/Single Cells/PI, SSC-A subset-1/HCRTR2-GFP-/AF555+	1066
> > > > > >	gluo 74/293T/Single Cells/PI, SSC-A subset-1/HCRTR2-GFP-/AF555+	889
> > > > >	gluo 74/293T/Single Cells/PI, SSC-A subset-1/HCRTR2-GFP-/AF555-	0	0
	gluo 75		50000
>	gluo 75/293T	96.9	48462
> >	gluo 75/293T/Single Cells	98.8	47871
> > >	gluo 75/293T/Single Cells/PI, SSC-A subset	91.9	44017
> > > >	gluo 75/293T/Single Cells/PI, SSC-A subset/Q1: HCRTR2-GFP- , AF555+	1.86	819
> > > >	gluo 75/293T/Single Cells/PI, SSC-A subset/Q2: HCRTR2-GFP+ , AF555+	0.64	283
> > > >	gluo 75/293T/Single Cells/PI, SSC-A subset/Q3: HCRTR2-GFP+ , AF555-	24.9	10940
> > > >	gluo 75/293T/Single Cells/PI, SSC-A subset/Q4: HCRTR2-GFP- , AF555-	72.6	31975
> > >	gluo 75/293T/Single Cells/PI, SSC-A subset-1	93.5	44755
> > > >	gluo 75/293T/Single Cells/PI, SSC-A subset-1/HCRTR2-GFP+	25.6	11479
> > > > >	gluo 75/293T/Single Cells/PI, SSC-A subset-1/HCRTR2-GFP+/AF555+	100	11479
> > > > > >	gluo 75/293T/Single Cells/PI, SSC-A subset-1/HCRTR2-GFP+/AF555+	1081
> > > > > >	gluo 75/293T/Single Cells/PI, SSC-A subset-1/HCRTR2-GFP+/AF555+	760
> > > > >	gluo 75/293T/Single Cells/PI, SSC-A subset-1/HCRTR2-GFP+/AF555-	0	0
> > > >	gluo 75/293T/Single Cells/PI, SSC-A subset-1/HCRTR2-GFP-	74.4	33276
> > > > >	gluo 75/293T/Single Cells/PI, SSC-A subset-1/HCRTR2-GFP-/AF555+	100	33276
> > > > > >	gluo 75/293T/Single Cells/PI, SSC-A subset-1/HCRTR2-GFP-/AF555+	1002
> > > > > >	gluo 75/293T/Single Cells/PI, SSC-A subset-1/HCRTR2-GFP-/AF555+	696
> > > > >	gluo 75/293T/Single Cells/PI, SSC-A subset-1/HCRTR2-GFP-/AF555-	0	0
	gluo 76		50000
>	gluo 76/293T	96.5	48269
> >	gluo 76/293T/Single Cells	98.7	47622
> > >	gluo 76/293T/Single Cells/PI, SSC-A subset	91.5	43581
> > > >	gluo 76/293T/Single Cells/PI, SSC-A subset/Q1: HCRTR2-GFP- , AF555+	1.02	446
> > > >	gluo 76/293T/Single Cells/PI, SSC-A subset/Q2: HCRTR2-GFP+ , AF555+	0.39	170
> > > >	gluo 76/293T/Single Cells/PI, SSC-A subset/Q3: HCRTR2-GFP+ , AF555-	25.7	11205
> > > >	gluo 76/293T/Single Cells/PI, SSC-A subset/Q4: HCRTR2-GFP- , AF555-	72.9	31760
> > >	gluo 76/293T/Single Cells/PI, SSC-A subset-1	93	44292
> > > >	gluo 76/293T/Single Cells/PI, SSC-A subset-1/HCRTR2-GFP+	26.3	11630
> > > > >	gluo 76/293T/Single Cells/PI, SSC-A subset-1/HCRTR2-GFP+/AF555+	100	11630
> > > > > >	gluo 76/293T/Single Cells/PI, SSC-A subset-1/HCRTR2-GFP+/AF555+	1015
> > > > > >	gluo 76/293T/Single Cells/PI, SSC-A subset-1/HCRTR2-GFP+/AF555+	825
> > > > >	gluo 76/293T/Single Cells/PI, SSC-A subset-1/HCRTR2-GFP+/AF555-	0	0
> > > >	gluo 76/293T/Single Cells/PI, SSC-A subset-1/HCRTR2-GFP-	73.7	32662
> > > > >	gluo 76/293T/Single Cells/PI, SSC-A subset-1/HCRTR2-GFP-/AF555+	100	32662
> > > > > >	gluo 76/293T/Single Cells/PI, SSC-A subset-1/HCRTR2-GFP-/AF555+	960
> > > > > >	gluo 76/293T/Single Cells/PI, SSC-A subset-1/HCRTR2-GFP-/AF555+	760
> > > > >	gluo 76/293T/Single Cells/PI, SSC-A subset-1/HCRTR2-GFP-/AF555-	0	0
	gluo 77		50000
>	gluo 77/293T	96.2	48088
> >	gluo 77/293T/Single Cells	98.5	47368
> > >	gluo 77/293T/Single Cells/PI, SSC-A subset	91.8	43490
> > > >	gluo 77/293T/Single Cells/PI, SSC-A subset/Q1: HCRTR2-GFP- , AF555+	0.81	352
> > > >	gluo 77/293T/Single Cells/PI, SSC-A subset/Q2: HCRTR2-GFP+ , AF555+	0.32	141
> > > >	gluo 77/293T/Single Cells/PI, SSC-A subset/Q3: HCRTR2-GFP+ , AF555-	25.4	11063
> > > >	gluo 77/293T/Single Cells/PI, SSC-A subset/Q4: HCRTR2-GFP- , AF555-	73.4	31934
> > >	gluo 77/293T/Single Cells/PI, SSC-A subset-1	92.8	43980
> > > >	gluo 77/293T/Single Cells/PI, SSC-A subset-1/HCRTR2-GFP+	25.8	11366
> > > > >	gluo 77/293T/Single Cells/PI, SSC-A subset-1/HCRTR2-GFP+/AF555+	100	11366
> > > > > >	gluo 77/293T/Single Cells/PI, SSC-A subset-1/HCRTR2-GFP+/AF555+	574
> > > > > >	gluo 77/293T/Single Cells/PI, SSC-A subset-1/HCRTR2-GFP+/AF555+	309
> > > > >	gluo 77/293T/Single Cells/PI, SSC-A subset-1/HCRTR2-GFP+/AF555-	0	0
> > > >	gluo 77/293T/Single Cells/PI, SSC-A subset-1/HCRTR2-GFP-	74.2	32614
> > > > >	gluo 77/293T/Single Cells/PI, SSC-A subset-1/HCRTR2-GFP-/AF555+	100	32614
> > > > > >	gluo 77/293T/Single Cells/PI, SSC-A subset-1/HCRTR2-GFP-/AF555+	368
> > > > > >	gluo 77/293T/Single Cells/PI, SSC-A subset-1/HCRTR2-GFP-/AF555+	116
> > > > >	gluo 77/293T/Single Cells/PI, SSC-A subset-1/HCRTR2-GFP-/AF555-	0	0
	gluo 78		50000
>	gluo 78/293T	96.6	48286
> >	gluo 78/293T/Single Cells	98.6	47618
> > >	gluo 78/293T/Single Cells/PI, SSC-A subset	92	43803
> > > >	gluo 78/293T/Single Cells/PI, SSC-A subset/Q1: HCRTR2-GFP- , AF555+	0.14	60
> > > >	gluo 78/293T/Single Cells/PI, SSC-A subset/Q2: HCRTR2-GFP+ , AF555+	0.023	10
> > > >	gluo 78/293T/Single Cells/PI, SSC-A subset/Q3: HCRTR2-GFP+ , AF555-	25.8	11318
> > > >	gluo 78/293T/Single Cells/PI, SSC-A subset/Q4: HCRTR2-GFP- , AF555-	74	32415
> > >	gluo 78/293T/Single Cells/PI, SSC-A subset-1	93.3	44433
> > > >	gluo 78/293T/Single Cells/PI, SSC-A subset-1/HCRTR2-GFP+	25.9	11517
> > > > >	gluo 78/293T/Single Cells/PI, SSC-A subset-1/HCRTR2-GFP+/AF555+	100	11517
> > > > > >	gluo 78/293T/Single Cells/PI, SSC-A subset-1/HCRTR2-GFP+/AF555+	468
> > > > > >	gluo 78/293T/Single Cells/PI, SSC-A subset-1/HCRTR2-GFP+/AF555+	374
> > > > >	gluo 78/293T/Single Cells/PI, SSC-A subset-1/HCRTR2-GFP+/AF555-	0	0
> > > >	gluo 78/293T/Single Cells/PI, SSC-A subset-1/HCRTR2-GFP-	74.1	32916
> > > > >	gluo 78/293T/Single Cells/PI, SSC-A subset-1/HCRTR2-GFP-/AF555+	100	32916
> > > > > >	gluo 78/293T/Single Cells/PI, SSC-A subset-1/HCRTR2-GFP-/AF555+	462
> > > > > >	gluo 78/293T/Single Cells/PI, SSC-A subset-1/HCRTR2-GFP-/AF555+	374
> > > > >	gluo 78/293T/Single Cells/PI, SSC-A subset-1/HCRTR2-GFP-/AF555-	0	0
	gluo 79		50000
>	gluo 79/293T	96.3	48135
> >	gluo 79/293T/Single Cells	98.5	47390
> > >	gluo 79/293T/Single Cells/PI, SSC-A subset	91.6	43427
> > > >	gluo 79/293T/Single Cells/PI, SSC-A subset/Q1: HCRTR2-GFP- , AF555+	1.12	488
> > > >	gluo 79/293T/Single Cells/PI, SSC-A subset/Q2: HCRTR2-GFP+ , AF555+	0.32	141
> > > >	gluo 79/293T/Single Cells/PI, SSC-A subset/Q3: HCRTR2-GFP+ , AF555-	25.9	11249
> > > >	gluo 79/293T/Single Cells/PI, SSC-A subset/Q4: HCRTR2-GFP- , AF555-	72.6	31549
> > >	gluo 79/293T/Single Cells/PI, SSC-A subset-1	92.8	43978
> > > >	gluo 79/293T/Single Cells/PI, SSC-A subset-1/HCRTR2-GFP+	26.3	11585
> > > > >	gluo 79/293T/Single Cells/PI, SSC-A subset-1/HCRTR2-GFP+/AF555+	100	11585
> > > > > >	gluo 79/293T/Single Cells/PI, SSC-A subset-1/HCRTR2-GFP+/AF555+	693
> > > > > >	gluo 79/293T/Single Cells/PI, SSC-A subset-1/HCRTR2-GFP+/AF555+	438
> > > > >	gluo 79/293T/Single Cells/PI, SSC-A subset-1/HCRTR2-GFP+/AF555-	0	0
> > > >	gluo 79/293T/Single Cells/PI, SSC-A subset-1/HCRTR2-GFP-	73.7	32393
> > > > >	gluo 79/293T/Single Cells/PI, SSC-A subset-1/HCRTR2-GFP-/AF555+	100	32393
> > > > > >	gluo 79/293T/Single Cells/PI, SSC-A subset-1/HCRTR2-GFP-/AF555+	632
> > > > > >	gluo 79/293T/Single Cells/PI, SSC-A subset-1/HCRTR2-GFP-/AF555+	374
> > > > >	gluo 79/293T/Single Cells/PI, SSC-A subset-1/HCRTR2-GFP-/AF555-	0	0
	gluo 80		50000
>	gluo 80/293T	96.7	48329
> >	gluo 80/293T/Single Cells	98.6	47642
> > >	gluo 80/293T/Single Cells/PI, SSC-A subset	90.8	43241
> > > >	gluo 80/293T/Single Cells/PI, SSC-A subset/Q1: HCRTR2-GFP- , AF555+	2.45	1058
> > > >	gluo 80/293T/Single Cells/PI, SSC-A subset/Q2: HCRTR2-GFP+ , AF555+	0.96	415
> > > >	gluo 80/293T/Single Cells/PI, SSC-A subset/Q3: HCRTR2-GFP+ , AF555-	24.6	10622
> > > >	gluo 80/293T/Single Cells/PI, SSC-A subset/Q4: HCRTR2-GFP- , AF555-	72	31146
> > >	gluo 80/293T/Single Cells/PI, SSC-A subset-1	92.5	44077
> > > >	gluo 80/293T/Single Cells/PI, SSC-A subset-1/HCRTR2-GFP+	25.7	11310
> > > > >	gluo 80/293T/Single Cells/PI, SSC-A subset-1/HCRTR2-GFP+/AF555+	100	11310
> > > > > >	gluo 80/293T/Single Cells/PI, SSC-A subset-1/HCRTR2-GFP+/AF555+	964
> > > > > >	gluo 80/293T/Single Cells/PI, SSC-A subset-1/HCRTR2-GFP+/AF555+	503
> > > > >	gluo 80/293T/Single Cells/PI, SSC-A subset-1/HCRTR2-GFP+/AF555-	0	0
> > > >	gluo 80/293T/Single Cells/PI, SSC-A subset-1/HCRTR2-GFP-	74.3	32767
> > > > >	gluo 80/293T/Single Cells/PI, SSC-A subset-1/HCRTR2-GFP-/AF555+	100	32767
> > > > > >	gluo 80/293T/Single Cells/PI, SSC-A subset-1/HCRTR2-GFP-/AF555+	822
> > > > > >	gluo 80/293T/Single Cells/PI, SSC-A subset-1/HCRTR2-GFP-/AF555+	374
> > > > >	gluo 80/293T/Single Cells/PI, SSC-A subset-1/HCRTR2-GFP-/AF555-	0	0
	gluo 81		100000
>	gluo 81/293T	56.2	56226
> >	gluo 81/293T/Single Cells	98.7	55507
> > >	gluo 81/293T/Single Cells/PI, SSC-A subset	95.7	53122
> > > >	gluo 81/293T/Single Cells/PI, SSC-A subset/Q1: HCRTR2-GFP- , AF555+	0.43	227
> > > >	gluo 81/293T/Single Cells/PI, SSC-A subset/Q2: HCRTR2-GFP+ , AF555+	0.46	246
> > > >	gluo 81/293T/Single Cells/PI, SSC-A subset/Q3: HCRTR2-GFP+ , AF555-	16	8483
> > > >	gluo 81/293T/Single Cells/PI, SSC-A subset/Q4: HCRTR2-GFP- , AF555-	83.1	44166
> > >	gluo 81/293T/Single Cells/PI, SSC-A subset-1	95.1	52780
> > > >	gluo 81/293T/Single Cells/PI, SSC-A subset-1/HCRTR2-GFP+	17	8975
> > > > >	gluo 81/293T/Single Cells/PI, SSC-A subset-1/HCRTR2-GFP+/AF555+	100	8975
> > > > > >	gluo 81/293T/Single Cells/PI, SSC-A subset-1/HCRTR2-GFP+/AF555+	487
> > > > > >	gluo 81/293T/Single Cells/PI, SSC-A subset-1/HCRTR2-GFP+/AF555+	438
> > > > >	gluo 81/293T/Single Cells/PI, SSC-A subset-1/HCRTR2-GFP+/AF555-	0	0
> > > >	gluo 81/293T/Single Cells/PI, SSC-A subset-1/HCRTR2-GFP-	83	43805
> > > > >	gluo 81/293T/Single Cells/PI, SSC-A subset-1/HCRTR2-GFP-/AF555+	100	43805
> > > > > >	gluo 81/293T/Single Cells/PI, SSC-A subset-1/HCRTR2-GFP-/AF555+	362
> > > > > >	gluo 81/293T/Single Cells/PI, SSC-A subset-1/HCRTR2-GFP-/AF555+	309
> > > > >	gluo 81/293T/Single Cells/PI, SSC-A subset-1/HCRTR2-GFP-/AF555-	0	0
	gluo 82		50000
>	gluo 82/293T	96.8	48377
> >	gluo 82/293T/Single Cells	98.6	47705
> > >	gluo 82/293T/Single Cells/PI, SSC-A subset	91.6	43719
> > > >	gluo 82/293T/Single Cells/PI, SSC-A subset/Q1: HCRTR2-GFP- , AF555+	1.32	576
> > > >	gluo 82/293T/Single Cells/PI, SSC-A subset/Q2: HCRTR2-GFP+ , AF555+	0.35	155
> > > >	gluo 82/293T/Single Cells/PI, SSC-A subset/Q3: HCRTR2-GFP+ , AF555-	25.6	11189
> > > >	gluo 82/293T/Single Cells/PI, SSC-A subset/Q4: HCRTR2-GFP- , AF555-	72.7	31799
> > >	gluo 82/293T/Single Cells/PI, SSC-A subset-1	93	44358
> > > >	gluo 82/293T/Single Cells/PI, SSC-A subset-1/HCRTR2-GFP+	26	11545
> > > > >	gluo 82/293T/Single Cells/PI, SSC-A subset-1/HCRTR2-GFP+/AF555+	100	11545
> > > > > >	gluo 82/293T/Single Cells/PI, SSC-A subset-1/HCRTR2-GFP+/AF555+	1106
> > > > > >	gluo 82/293T/Single Cells/PI, SSC-A subset-1/HCRTR2-GFP+/AF555+	889
> > > > >	gluo 82/293T/Single Cells/PI, SSC-A subset-1/HCRTR2-GFP+/AF555-	0	0
> > > >	gluo 82/293T/Single Cells/PI, SSC-A subset-1/HCRTR2-GFP-	74	32813
> > > > >	gluo 82/293T/Single Cells/PI, SSC-A subset-1/HCRTR2-GFP-/AF555+	100	32813
> > > > > >	gluo 82/293T/Single Cells/PI, SSC-A subset-1/HCRTR2-GFP-/AF555+	1162
> > > > > >	gluo 82/293T/Single Cells/PI, SSC-A subset-1/HCRTR2-GFP-/AF555+	953
> > > > >	gluo 82/293T/Single Cells/PI, SSC-A subset-1/HCRTR2-GFP-/AF555-	0	0
	gluo 83		50000
>	gluo 83/293T	96.6	48309
> >	gluo 83/293T/Single Cells	98.6	47636
> > >	gluo 83/293T/Single Cells/PI, SSC-A subset	91.7	43662
> > > >	gluo 83/293T/Single Cells/PI, SSC-A subset/Q1: HCRTR2-GFP- , AF555+	0.2	86
> > > >	gluo 83/293T/Single Cells/PI, SSC-A subset/Q2: HCRTR2-GFP+ , AF555+	0.089	39
> > > >	gluo 83/293T/Single Cells/PI, SSC-A subset/Q3: HCRTR2-GFP+ , AF555-	25.8	11243
> > > >	gluo 83/293T/Single Cells/PI, SSC-A subset/Q4: HCRTR2-GFP- , AF555-	74	32294
> > >	gluo 83/293T/Single Cells/PI, SSC-A subset-1	93	44309
> > > >	gluo 83/293T/Single Cells/PI, SSC-A subset-1/HCRTR2-GFP+	25.9	11485
> > > > >	gluo 83/293T/Single Cells/PI, SSC-A subset-1/HCRTR2-GFP+/AF555+	100	11485
> > > > > >	gluo 83/293T/Single Cells/PI, SSC-A subset-1/HCRTR2-GFP+/AF555+	417
> > > > > >	gluo 83/293T/Single Cells/PI, SSC-A subset-1/HCRTR2-GFP+/AF555+	309
> > > > >	gluo 83/293T/Single Cells/PI, SSC-A subset-1/HCRTR2-GFP+/AF555-	0	0
> > > >	gluo 83/293T/Single Cells/PI, SSC-A subset-1/HCRTR2-GFP-	74.1	32824
> > > > >	gluo 83/293T/Single Cells/PI, SSC-A subset-1/HCRTR2-GFP-/AF555+	100	32824
> > > > > >	gluo 83/293T/Single Cells/PI, SSC-A subset-1/HCRTR2-GFP-/AF555+	306
> > > > > >	gluo 83/293T/Single Cells/PI, SSC-A subset-1/HCRTR2-GFP-/AF555+	181
> > > > >	gluo 83/293T/Single Cells/PI, SSC-A subset-1/HCRTR2-GFP-/AF555-	0	0
	gluo 84		50000
>	gluo 84/293T	97	48495
> >	gluo 84/293T/Single Cells	98.8	47896
> > >	gluo 84/293T/Single Cells/PI, SSC-A subset	92.2	44155
> > > >	gluo 84/293T/Single Cells/PI, SSC-A subset/Q1: HCRTR2-GFP- , AF555+	0.29	130
> > > >	gluo 84/293T/Single Cells/PI, SSC-A subset/Q2: HCRTR2-GFP+ , AF555+	0.1	46
> > > >	gluo 84/293T/Single Cells/PI, SSC-A subset/Q3: HCRTR2-GFP+ , AF555-	25.3	11158
> > > >	gluo 84/293T/Single Cells/PI, SSC-A subset/Q4: HCRTR2-GFP- , AF555-	74.3	32821
> > >	gluo 84/293T/Single Cells/PI, SSC-A subset-1	93.6	44825
> > > >	gluo 84/293T/Single Cells/PI, SSC-A subset-1/HCRTR2-GFP+	25.5	11422
> > > > >	gluo 84/293T/Single Cells/PI, SSC-A subset-1/HCRTR2-GFP+/AF555+	100	11422
> > > > > >	gluo 84/293T/Single Cells/PI, SSC-A subset-1/HCRTR2-GFP+/AF555+	555
> > > > > >	gluo 84/293T/Single Cells/PI, SSC-A subset-1/HCRTR2-GFP+/AF555+	438
> > > > >	gluo 84/293T/Single Cells/PI, SSC-A subset-1/HCRTR2-GFP+/AF555-	0	0
> > > >	gluo 84/293T/Single Cells/PI, SSC-A subset-1/HCRTR2-GFP-	74.5	33403
> > > > >	gluo 84/293T/Single Cells/PI, SSC-A subset-1/HCRTR2-GFP-/AF555+	100	33403
> > > > > >	gluo 84/293T/Single Cells/PI, SSC-A subset-1/HCRTR2-GFP-/AF555+	472
> > > > > >	gluo 84/293T/Single Cells/PI, SSC-A subset-1/HCRTR2-GFP-/AF555+	374
> > > > >	gluo 84/293T/Single Cells/PI, SSC-A subset-1/HCRTR2-GFP-/AF555-	0	0
	gluo 85		50000
>	gluo 85/293T	96.5	48234
> >	gluo 85/293T/Single Cells	98.5	47491
> > >	gluo 85/293T/Single Cells/PI, SSC-A subset	92	43685
> > > >	gluo 85/293T/Single Cells/PI, SSC-A subset/Q1: HCRTR2-GFP- , AF555+	0.71	311
> > > >	gluo 85/293T/Single Cells/PI, SSC-A subset/Q2: HCRTR2-GFP+ , AF555+	0.35	155
> > > >	gluo 85/293T/Single Cells/PI, SSC-A subset/Q3: HCRTR2-GFP+ , AF555-	26.2	11451
> > > >	gluo 85/293T/Single Cells/PI, SSC-A subset/Q4: HCRTR2-GFP- , AF555-	72.7	31768
> > >	gluo 85/293T/Single Cells/PI, SSC-A subset-1	93.2	44238
> > > >	gluo 85/293T/Single Cells/PI, SSC-A subset-1/HCRTR2-GFP+	26.8	11847
> > > > >	gluo 85/293T/Single Cells/PI, SSC-A subset-1/HCRTR2-GFP+/AF555+	100	11847
> > > > > >	gluo 85/293T/Single Cells/PI, SSC-A subset-1/HCRTR2-GFP+/AF555+	785
> > > > > >	gluo 85/293T/Single Cells/PI, SSC-A subset-1/HCRTR2-GFP+/AF555+	567
> > > > >	gluo 85/293T/Single Cells/PI, SSC-A subset-1/HCRTR2-GFP+/AF555-	0	0
> > > >	gluo 85/293T/Single Cells/PI, SSC-A subset-1/HCRTR2-GFP-	73.2	32391
> > > > >	gluo 85/293T/Single Cells/PI, SSC-A subset-1/HCRTR2-GFP-/AF555+	100	32391
> > > > > >	gluo 85/293T/Single Cells/PI, SSC-A subset-1/HCRTR2-GFP-/AF555+	661
> > > > > >	gluo 85/293T/Single Cells/PI, SSC-A subset-1/HCRTR2-GFP-/AF555+	438
> > > > >	gluo 85/293T/Single Cells/PI, SSC-A subset-1/HCRTR2-GFP-/AF555-	0	0
	gluo 86		50000
>	gluo 86/293T	96.4	48219
> >	gluo 86/293T/Single Cells	98.7	47587
> > >	gluo 86/293T/Single Cells/PI, SSC-A subset	90.8	43215
> > > >	gluo 86/293T/Single Cells/PI, SSC-A subset/Q1: HCRTR2-GFP- , AF555+	0.99	427
> > > >	gluo 86/293T/Single Cells/PI, SSC-A subset/Q2: HCRTR2-GFP+ , AF555+	0.31	135
> > > >	gluo 86/293T/Single Cells/PI, SSC-A subset/Q3: HCRTR2-GFP+ , AF555-	25.3	10927
> > > >	gluo 86/293T/Single Cells/PI, SSC-A subset/Q4: HCRTR2-GFP- , AF555-	73.4	31726
> > >	gluo 86/293T/Single Cells/PI, SSC-A subset-1	92.9	44188
> > > >	gluo 86/293T/Single Cells/PI, SSC-A subset-1/HCRTR2-GFP+	25.7	11370
> > > > >	gluo 86/293T/Single Cells/PI, SSC-A subset-1/HCRTR2-GFP+/AF555+	100	11370
> > > > > >	gluo 86/293T/Single Cells/PI, SSC-A subset-1/HCRTR2-GFP+/AF555+	843
> > > > > >	gluo 86/293T/Single Cells/PI, SSC-A subset-1/HCRTR2-GFP+/AF555+	631
> > > > >	gluo 86/293T/Single Cells/PI, SSC-A subset-1/HCRTR2-GFP+/AF555-	0	0
> > > >	gluo 86/293T/Single Cells/PI, SSC-A subset-1/HCRTR2-GFP-	74.3	32818
> > > > >	gluo 86/293T/Single Cells/PI, SSC-A subset-1/HCRTR2-GFP-/AF555+	100	32818
> > > > > >	gluo 86/293T/Single Cells/PI, SSC-A subset-1/HCRTR2-GFP-/AF555+	739
> > > > > >	gluo 86/293T/Single Cells/PI, SSC-A subset-1/HCRTR2-GFP-/AF555+	503
> > > > >	gluo 86/293T/Single Cells/PI, SSC-A subset-1/HCRTR2-GFP-/AF555-	0	0
	gluo 87		50000
>	gluo 87/293T	96.5	48227
> >	gluo 87/293T/Single Cells	98.7	47588
> > >	gluo 87/293T/Single Cells/PI, SSC-A subset	91.5	43522
> > > >	gluo 87/293T/Single Cells/PI, SSC-A subset/Q1: HCRTR2-GFP- , AF555+	0.15	64
> > > >	gluo 87/293T/Single Cells/PI, SSC-A subset/Q2: HCRTR2-GFP+ , AF555+	0.051	22
> > > >	gluo 87/293T/Single Cells/PI, SSC-A subset/Q3: HCRTR2-GFP+ , AF555-	26.4	11479
> > > >	gluo 87/293T/Single Cells/PI, SSC-A subset/Q4: HCRTR2-GFP- , AF555-	73.4	31957
> > >	gluo 87/293T/Single Cells/PI, SSC-A subset-1	93	44265
> > > >	gluo 87/293T/Single Cells/PI, SSC-A subset-1/HCRTR2-GFP+	26.6	11754
> > > > >	gluo 87/293T/Single Cells/PI, SSC-A subset-1/HCRTR2-GFP+/AF555+	100	11754
> > > > > >	gluo 87/293T/Single Cells/PI, SSC-A subset-1/HCRTR2-GFP+/AF555+	532
> > > > > >	gluo 87/293T/Single Cells/PI, SSC-A subset-1/HCRTR2-GFP+/AF555+	438
> > > > >	gluo 87/293T/Single Cells/PI, SSC-A subset-1/HCRTR2-GFP+/AF555-	0	0
> > > >	gluo 87/293T/Single Cells/PI, SSC-A subset-1/HCRTR2-GFP-	73.4	32511
> > > > >	gluo 87/293T/Single Cells/PI, SSC-A subset-1/HCRTR2-GFP-/AF555+	100	32511
> > > > > >	gluo 87/293T/Single Cells/PI, SSC-A subset-1/HCRTR2-GFP-/AF555+	454
> > > > > >	gluo 87/293T/Single Cells/PI, SSC-A subset-1/HCRTR2-GFP-/AF555+	374
> > > > >	gluo 87/293T/Single Cells/PI, SSC-A subset-1/HCRTR2-GFP-/AF555-	0	0
	gluo 88		50000
>	gluo 88/293T	96.6	48307
> >	gluo 88/293T/Single Cells	98.7	47675
> > >	gluo 88/293T/Single Cells/PI, SSC-A subset	92.4	44043
> > > >	gluo 88/293T/Single Cells/PI, SSC-A subset/Q1: HCRTR2-GFP- , AF555+	0.14	60
> > > >	gluo 88/293T/Single Cells/PI, SSC-A subset/Q2: HCRTR2-GFP+ , AF555+	0.052	23
> > > >	gluo 88/293T/Single Cells/PI, SSC-A subset/Q3: HCRTR2-GFP+ , AF555-	25.7	11304
> > > >	gluo 88/293T/Single Cells/PI, SSC-A subset/Q4: HCRTR2-GFP- , AF555-	74.1	32656
> > >	gluo 88/293T/Single Cells/PI, SSC-A subset-1	93.8	44719
> > > >	gluo 88/293T/Single Cells/PI, SSC-A subset-1/HCRTR2-GFP+	25.9	11563
> > > > >	gluo 88/293T/Single Cells/PI, SSC-A subset-1/HCRTR2-GFP+/AF555+	100	11563
> > > > > >	gluo 88/293T/Single Cells/PI, SSC-A subset-1/HCRTR2-GFP+/AF555+	418
> > > > > >	gluo 88/293T/Single Cells/PI, SSC-A subset-1/HCRTR2-GFP+/AF555+	309
> > > > >	gluo 88/293T/Single Cells/PI, SSC-A subset-1/HCRTR2-GFP+/AF555-	0	0
> > > >	gluo 88/293T/Single Cells/PI, SSC-A subset-1/HCRTR2-GFP-	74.1	33156
> > > > >	gluo 88/293T/Single Cells/PI, SSC-A subset-1/HCRTR2-GFP-/AF555+	100	33156
> > > > > >	gluo 88/293T/Single Cells/PI, SSC-A subset-1/HCRTR2-GFP-/AF555+	350
> > > > > >	gluo 88/293T/Single Cells/PI, SSC-A subset-1/HCRTR2-GFP-/AF555+	245
> > > > >	gluo 88/293T/Single Cells/PI, SSC-A subset-1/HCRTR2-GFP-/AF555-	0	0
	human 2nd alone		50000
>	human 2nd alone/293T	96.3	48156
> >	human 2nd alone/293T/Single Cells	98.6	47461
> > >	human 2nd alone/293T/Single Cells/PI, SSC-A subset	93.7	44478
> > > >	human 2nd alone/293T/Single Cells/PI, SSC-A subset/Q1: HCRTR2-GFP- , AF555+	0.00674	3
> > > >	human 2nd alone/293T/Single Cells/PI, SSC-A subset/Q2: HCRTR2-GFP+ , AF555+	0.018	8
> > > >	human 2nd alone/293T/Single Cells/PI, SSC-A subset/Q3: HCRTR2-GFP+ , AF555-	27.6	12275
> > > >	human 2nd alone/293T/Single Cells/PI, SSC-A subset/Q4: HCRTR2-GFP- , AF555-	72.4	32192
> > >	human 2nd alone/293T/Single Cells/PI, SSC-A subset-1	94.9	45030
> > > >	human 2nd alone/293T/Single Cells/PI, SSC-A subset-1/HCRTR2-GFP+	27.8	12497
> > > > >	human 2nd alone/293T/Single Cells/PI, SSC-A subset-1/HCRTR2-GFP+/AF555+	100	12497
> > > > > >	human 2nd alone/293T/Single Cells/PI, SSC-A subset-1/HCRTR2-GFP+/AF555+	181
> > > > > >	human 2nd alone/293T/Single Cells/PI, SSC-A subset-1/HCRTR2-GFP+/AF555+	181
> > > > >	human 2nd alone/293T/Single Cells/PI, SSC-A subset-1/HCRTR2-GFP+/AF555-	0	0
> > > >	human 2nd alone/293T/Single Cells/PI, SSC-A subset-1/HCRTR2-GFP-	72.2	32533
> > > > >	human 2nd alone/293T/Single Cells/PI, SSC-A subset-1/HCRTR2-GFP-/AF555+	100	32533
> > > > > >	human 2nd alone/293T/Single Cells/PI, SSC-A subset-1/HCRTR2-GFP-/AF555+	140
> > > > > >	human 2nd alone/293T/Single Cells/PI, SSC-A subset-1/HCRTR2-GFP-/AF555+	116
> > > > >	human 2nd alone/293T/Single Cells/PI, SSC-A subset-1/HCRTR2-GFP-/AF555-	0	0
	mouse 1/20		50000
>	mouse 1/20/293T	96.8	48389
> >	mouse 1/20/293T/Single Cells	98.6	47706
> > >	mouse 1/20/293T/Single Cells/PI, SSC-A subset	65.9	31453
> > > >	mouse 1/20/293T/Single Cells/PI, SSC-A subset/Q1: HCRTR2-GFP- , AF555+	8.54	2686
> > > >	mouse 1/20/293T/Single Cells/PI, SSC-A subset/Q2: HCRTR2-GFP+ , AF555+	1.11	348
> > > >	mouse 1/20/293T/Single Cells/PI, SSC-A subset/Q3: HCRTR2-GFP+ , AF555-	0.15	47
> > > >	mouse 1/20/293T/Single Cells/PI, SSC-A subset/Q4: HCRTR2-GFP- , AF555-	90.2	28372
> > >	mouse 1/20/293T/Single Cells/PI, SSC-A subset-1	70.6	33701
> > > >	mouse 1/20/293T/Single Cells/PI, SSC-A subset-1/HCRTR2-GFP+	3.58	1207
> > > > >	mouse 1/20/293T/Single Cells/PI, SSC-A subset-1/HCRTR2-GFP+/AF555+	100	1207
> > > > > >	mouse 1/20/293T/Single Cells/PI, SSC-A subset-1/HCRTR2-GFP+/AF555+	16497
> > > > > >	mouse 1/20/293T/Single Cells/PI, SSC-A subset-1/HCRTR2-GFP+/AF555+	17374
> > > > >	mouse 1/20/293T/Single Cells/PI, SSC-A subset-1/HCRTR2-GFP+/AF555-	0	0
> > > >	mouse 1/20/293T/Single Cells/PI, SSC-A subset-1/HCRTR2-GFP-	96.4	32494
> > > > >	mouse 1/20/293T/Single Cells/PI, SSC-A subset-1/HCRTR2-GFP-/AF555+	100	32494
> > > > > >	mouse 1/20/293T/Single Cells/PI, SSC-A subset-1/HCRTR2-GFP-/AF555+	1099
> > > > > >	mouse 1/20/293T/Single Cells/PI, SSC-A subset-1/HCRTR2-GFP-/AF555+	-141
> > > > >	mouse 1/20/293T/Single Cells/PI, SSC-A subset-1/HCRTR2-GFP-/AF555-	0	0
	mouse 1/100		50000
>	mouse 1/100/293T	96.2	48122
> >	mouse 1/100/293T/Single Cells	98.2	47271
> > >	mouse 1/100/293T/Single Cells/PI, SSC-A subset	79.1	37382
> > > >	mouse 1/100/293T/Single Cells/PI, SSC-A subset/Q1: HCRTR2-GFP- , AF555+	1.01	378
> > > >	mouse 1/100/293T/Single Cells/PI, SSC-A subset/Q2: HCRTR2-GFP+ , AF555+	13.3	4970
> > > >	mouse 1/100/293T/Single Cells/PI, SSC-A subset/Q3: HCRTR2-GFP+ , AF555-	2.39	894
> > > >	mouse 1/100/293T/Single Cells/PI, SSC-A subset/Q4: HCRTR2-GFP- , AF555-	83.3	31140
> > >	mouse 1/100/293T/Single Cells/PI, SSC-A subset-1	86.7	40976
> > > >	mouse 1/100/293T/Single Cells/PI, SSC-A subset-1/HCRTR2-GFP+	21.8	8917
> > > > >	mouse 1/100/293T/Single Cells/PI, SSC-A subset-1/HCRTR2-GFP+/AF555+	100	8917
> > > > > >	mouse 1/100/293T/Single Cells/PI, SSC-A subset-1/HCRTR2-GFP+/AF555+	10872
> > > > > >	mouse 1/100/293T/Single Cells/PI, SSC-A subset-1/HCRTR2-GFP+/AF555+	9840
> > > > >	mouse 1/100/293T/Single Cells/PI, SSC-A subset-1/HCRTR2-GFP+/AF555-	0	0
> > > >	mouse 1/100/293T/Single Cells/PI, SSC-A subset-1/HCRTR2-GFP-	78.2	32059
> > > > >	mouse 1/100/293T/Single Cells/PI, SSC-A subset-1/HCRTR2-GFP-/AF555+	100	32059
> > > > > >	mouse 1/100/293T/Single Cells/PI, SSC-A subset-1/HCRTR2-GFP-/AF555+	326
> > > > > >	mouse 1/100/293T/Single Cells/PI, SSC-A subset-1/HCRTR2-GFP-/AF555+	51.9
> > > > >	mouse 1/100/293T/Single Cells/PI, SSC-A subset-1/HCRTR2-GFP-/AF555-	0	0
	mouse 2nd alone		50000
>	mouse 2nd alone/293T	97.1	48536
> >	mouse 2nd alone/293T/Single Cells	98.6	47871
> > >	mouse 2nd alone/293T/Single Cells/PI, SSC-A subset	94.2	45115
> > > >	mouse 2nd alone/293T/Single Cells/PI, SSC-A subset/Q1: HCRTR2-GFP- , AF555+	0.018	8
> > > >	mouse 2nd alone/293T/Single Cells/PI, SSC-A subset/Q2: HCRTR2-GFP+ , AF555+	0.011	5
> > > >	mouse 2nd alone/293T/Single Cells/PI, SSC-A subset/Q3: HCRTR2-GFP+ , AF555-	27.6	12452
> > > >	mouse 2nd alone/293T/Single Cells/PI, SSC-A subset/Q4: HCRTR2-GFP- , AF555-	72.4	32650
> > >	mouse 2nd alone/293T/Single Cells/PI, SSC-A subset-1	94.1	45028
> > > >	mouse 2nd alone/293T/Single Cells/PI, SSC-A subset-1/HCRTR2-GFP+	27.6	12428
> > > > >	mouse 2nd alone/293T/Single Cells/PI, SSC-A subset-1/HCRTR2-GFP+/AF555+	100	12428
> > > > > >	mouse 2nd alone/293T/Single Cells/PI, SSC-A subset-1/HCRTR2-GFP+/AF555+	202
> > > > > >	mouse 2nd alone/293T/Single Cells/PI, SSC-A subset-1/HCRTR2-GFP+/AF555+	181
> > > > >	mouse 2nd alone/293T/Single Cells/PI, SSC-A subset-1/HCRTR2-GFP+/AF555-	0	0
> > > >	mouse 2nd alone/293T/Single Cells/PI, SSC-A subset-1/HCRTR2-GFP-	72.4	32600
> > > > >	mouse 2nd alone/293T/Single Cells/PI, SSC-A subset-1/HCRTR2-GFP-/AF555+	100	32600
> > > > > >	mouse 2nd alone/293T/Single Cells/PI, SSC-A subset-1/HCRTR2-GFP-/AF555+	168
> > > > > >	mouse 2nd alone/293T/Single Cells/PI, SSC-A subset-1/HCRTR2-GFP-/AF555+	181
> > > > >	mouse 2nd alone/293T/Single Cells/PI, SSC-A subset-1/HCRTR2-GFP-/AF555-	0	0
	mouse 2nd alone_001		50000
>	mouse 2nd alone_001/293T	96.5	48263
> >	mouse 2nd alone_001/293T/Single Cells	98.5	47556
> > >	mouse 2nd alone_001/293T/Single Cells/PI, SSC-A subset	93.5	44450
> > > >	mouse 2nd alone_001/293T/Single Cells/PI, SSC-A subset/Q1: HCRTR2-GFP- , AF555+	0.009	4
> > > >	mouse 2nd alone_001/293T/Single Cells/PI, SSC-A subset/Q2: HCRTR2-GFP+ , AF555+	0.00675	3
> > > >	mouse 2nd alone_001/293T/Single Cells/PI, SSC-A subset/Q3: HCRTR2-GFP+ , AF555-	27.8	12335
> > > >	mouse 2nd alone_001/293T/Single Cells/PI, SSC-A subset/Q4: HCRTR2-GFP- , AF555-	72.2	32108
> > >	mouse 2nd alone_001/293T/Single Cells/PI, SSC-A subset-1	95.2	45285
> > > >	mouse 2nd alone_001/293T/Single Cells/PI, SSC-A subset-1/HCRTR2-GFP+	27.9	12624
> > > > >	mouse 2nd alone_001/293T/Single Cells/PI, SSC-A subset-1/HCRTR2-GFP+/AF555+	100	12624
> > > > > >	mouse 2nd alone_001/293T/Single Cells/PI, SSC-A subset-1/HCRTR2-GFP+/AF555+	158
> > > > > >	mouse 2nd alone_001/293T/Single Cells/PI, SSC-A subset-1/HCRTR2-GFP+/AF555+	116
> > > > >	mouse 2nd alone_001/293T/Single Cells/PI, SSC-A subset-1/HCRTR2-GFP+/AF555-	0	0
> > > >	mouse 2nd alone_001/293T/Single Cells/PI, SSC-A subset-1/HCRTR2-GFP-	72.1	32661
> > > > >	mouse 2nd alone_001/293T/Single Cells/PI, SSC-A subset-1/HCRTR2-GFP-/AF555+	100	32661
> > > > > >	mouse 2nd alone_001/293T/Single Cells/PI, SSC-A subset-1/HCRTR2-GFP-/AF555+	114
> > > > > >	mouse 2nd alone_001/293T/Single Cells/PI, SSC-A subset-1/HCRTR2-GFP-/AF555+	116
> > > > >	mouse 2nd alone_001/293T/Single Cells/PI, SSC-A subset-1/HCRTR2-GFP-/AF555-	0	0

## Sheet: MFI (Sep 9, 2016)
GFP-	GFP+	MFI of GFP-	MFI of GFP+	ΔMFI	MFIAF555 index (*10-2)	DbID	Gender	Age	DQ0602	Interval	post/Px	Serum location	Status
293T-HCRTR2-GFP w/PI/293T/Single Cells/PI, SSC-A subset-1/HCRTR2-GFP-/AF555+	293T-HCRTR2-GFP w/PI/293T/Single Cells/PI, SSC-A subset-1/HCRTR2-GFP+/AF555+	135	168	33	0.312915
15168 w/PI w/o tain/293T/Single Cells/PI, SSC-A subset-1/HCRTR2-GFP-/AF555+	15168 w/PI w/o tain/293T/Single Cells/PI, SSC-A subset-1/HCRTR2-GFP+/AF555+	734	n/a	#VALUE!	#VALUE!
gluo 1/293T/Single Cells/PI, SSC-A subset-1/HCRTR2-GFP-/AF555+	gluo 1/293T/Single Cells/PI, SSC-A subset-1/HCRTR2-GFP+/AF555+	1035	983	-52	-0.493078	11245	F	18.6164	Yes			Serum-G-A05	Control
gluo 2/293T/Single Cells/PI, SSC-A subset-1/HCRTR2-GFP-/AF555+	gluo 2/293T/Single Cells/PI, SSC-A subset-1/HCRTR2-GFP+/AF555+	2709	3600	891	8.4487	1677	F	18.5918	Yes			Serum-G-A06	Control
gluo 3/293T/Single Cells/PI, SSC-A subset-1/HCRTR2-GFP-/AF555+	gluo 3/293T/Single Cells/PI, SSC-A subset-1/HCRTR2-GFP+/AF555+	698	773	75	0.71117	616	F	17.0027	Yes			Serum-G-A07	Control
gluo 4/293T/Single Cells/PI, SSC-A subset-1/HCRTR2-GFP-/AF555+	gluo 4/293T/Single Cells/PI, SSC-A subset-1/HCRTR2-GFP+/AF555+	1170	1249	79	0.749099	4380	F	13.1836	Yes			Serum-G-A08	Control
gluo 5/293T/Single Cells/PI, SSC-A subset-1/HCRTR2-GFP-/AF555+	gluo 5/293T/Single Cells/PI, SSC-A subset-1/HCRTR2-GFP+/AF555+	321	387	66	0.62583	4400	M	18.9589	Yes			Serum-G-A09	Control
gluo 6/293T/Single Cells/PI, SSC-A subset-1/HCRTR2-GFP-/AF555+	gluo 6/293T/Single Cells/PI, SSC-A subset-1/HCRTR2-GFP+/AF555+	398	448	50	0.474113	4405	F	18.5479	Yes			Serum-G-A10	Control
gluo 7/293T/Single Cells/PI, SSC-A subset-1/HCRTR2-GFP-/AF555+	gluo 7/293T/Single Cells/PI, SSC-A subset-1/HCRTR2-GFP+/AF555+	565	1564	999	19.1086	4373	M	17.7397	Yes			Serum-G-A11	Control
gluo 8/293T/Single Cells/PI, SSC-A subset-1/HCRTR2-GFP-/AF555+	gluo 8/293T/Single Cells/PI, SSC-A subset-1/HCRTR2-GFP+/AF555+	756	866	110	1.04305	4482	M	19.9671	Yes			Serum-G-A12	Control
gluo 9/293T/Single Cells/PI, SSC-A subset-1/HCRTR2-GFP-/AF555+	gluo 9/293T/Single Cells/PI, SSC-A subset-1/HCRTR2-GFP+/AF555+	529	612	83	0.787028	9567	M	15.1205	Yes			Serum-G-B01	Control
gluo 10/293T/Single Cells/PI, SSC-A subset-1/HCRTR2-GFP-/AF555+	gluo 10/293T/Single Cells/PI, SSC-A subset-1/HCRTR2-GFP+/AF555+	3670	4053	383	3.63171	9573	F	14.0877	Yes			Serum-G-B02	Control
gluo 11/293T/Single Cells/PI, SSC-A subset-1/HCRTR2-GFP-/AF555+	gluo 11/293T/Single Cells/PI, SSC-A subset-1/HCRTR2-GFP+/AF555+	445	521	76	0.720652	9723	M	7.21918	Yes	0.219178		Serum-G-B03	Patient
gluo 12/293T/Single Cells/PI, SSC-A subset-1/HCRTR2-GFP-/AF555+	gluo 12/293T/Single Cells/PI, SSC-A subset-1/HCRTR2-GFP+/AF555+	743	805	62	0.587901	9740	M	18.2986	Yes			Serum-G-B04	Control
gluo 13/293T/Single Cells/PI, SSC-A subset-1/HCRTR2-GFP-/AF555+	gluo 13/293T/Single Cells/PI, SSC-A subset-1/HCRTR2-GFP+/AF555+	307	370	63	0.597383	9751	F	19.126	Yes			Serum-G-B05	Control
gluo 14/293T/Single Cells/PI, SSC-A subset-1/HCRTR2-GFP-/AF555+	gluo 14/293T/Single Cells/PI, SSC-A subset-1/HCRTR2-GFP+/AF555+	725	781	56	0.531007	9892	F	5.11507	Yes	0.115068		Serum-G-B06	Patient
gluo 15/293T/Single Cells/PI, SSC-A subset-1/HCRTR2-GFP-/AF555+	gluo 15/293T/Single Cells/PI, SSC-A subset-1/HCRTR2-GFP+/AF555+	1439	1383	-56	-0.531007	10024	M	12.9068	Yes			Serum-G-B07	Control
gluo 16/293T/Single Cells/PI, SSC-A subset-1/HCRTR2-GFP-/AF555+	gluo 16/293T/Single Cells/PI, SSC-A subset-1/HCRTR2-GFP+/AF555+	4312	4258	-54	-0.512042	10284	F	20.537	Yes			Serum-G-B08	Control
gluo 17/293T/Single Cells/PI, SSC-A subset-1/HCRTR2-GFP-/AF555+	gluo 17/293T/Single Cells/PI, SSC-A subset-1/HCRTR2-GFP+/AF555+	881	930	49	0.464631	10788	M	9.46575	Yes	0.465753		Serum-G-B09	Patient
gluo 18/293T/Single Cells/PI, SSC-A subset-1/HCRTR2-GFP-/AF555+	gluo 18/293T/Single Cells/PI, SSC-A subset-1/HCRTR2-GFP+/AF555+	449	656	207	3.95945	10865	M	10.2137	Yes	0.213699		Serum-G-B10	Patient
gluo 19/293T/Single Cells/PI, SSC-A subset-1/HCRTR2-GFP-/AF555+	gluo 19/293T/Single Cells/PI, SSC-A subset-1/HCRTR2-GFP+/AF555+	667	1552	885	8.39181	11690	F	6.60274	Yes	0.60274		Serum-G-B11	Patient
gluo 20/293T/Single Cells/PI, SSC-A subset-1/HCRTR2-GFP-/AF555+	gluo 20/293T/Single Cells/PI, SSC-A subset-1/HCRTR2-GFP+/AF555+	1590	2394	804	7.62374	11739	F	3.70137	Yes	0.70137	Yes	Serum-G-B12	Patient
gluo 21/293T/Single Cells/PI, SSC-A subset-1/HCRTR2-GFP-/AF555+	gluo 21/293T/Single Cells/PI, SSC-A subset-1/HCRTR2-GFP+/AF555+	477	551	74	1.41546	12348	F	4.81644	Yes	0.816438		Serum-G-C01	Patient
gluo 22/293T/Single Cells/PI, SSC-A subset-1/HCRTR2-GFP-/AF555+	gluo 22/293T/Single Cells/PI, SSC-A subset-1/HCRTR2-GFP+/AF555+	449	562	113	1.0715	10701	M	49.6356	Yes	1.63562		Serum-G-C02	Patient
gluo 23/293T/Single Cells/PI, SSC-A subset-1/HCRTR2-GFP-/AF555+	gluo 23/293T/Single Cells/PI, SSC-A subset-1/HCRTR2-GFP+/AF555+	351	437	86	1.64499	12480	F	10.3589	Yes	0.358904		Serum-G-C03	Patient
gluo 24/293T/Single Cells/PI, SSC-A subset-1/HCRTR2-GFP-/AF555+	gluo 24/293T/Single Cells/PI, SSC-A subset-1/HCRTR2-GFP+/AF555+	348	446	98	1.87452	15900	F	15.4384	Yes	4.43836	Yes	Serum-G-C04	Patient
gluo 25/293T/Single Cells/PI, SSC-A subset-1/HCRTR2-GFP-/AF555+	gluo 25/293T/Single Cells/PI, SSC-A subset-1/HCRTR2-GFP+/AF555+	418	542	124	1.1758	10940	F	20.6795	Yes			Serum-G-C05	Control
gluo 26/293T/Single Cells/PI, SSC-A subset-1/HCRTR2-GFP-/AF555+	gluo 26/293T/Single Cells/PI, SSC-A subset-1/HCRTR2-GFP+/AF555+	615	756	141	1.337	10945	M	19.789	Yes			Serum-G-C06	Control
gluo 27/293T/Single Cells/PI, SSC-A subset-1/HCRTR2-GFP-/AF555+	gluo 27/293T/Single Cells/PI, SSC-A subset-1/HCRTR2-GFP+/AF555+	688	736	48	0.455149	10952	F	19.6192	Yes			Serum-G-C07	Control
gluo 28/293T/Single Cells/PI, SSC-A subset-1/HCRTR2-GFP-/AF555+	gluo 28/293T/Single Cells/PI, SSC-A subset-1/HCRTR2-GFP+/AF555+	2080	2285	205	1.94386	10972	M	19.6849	Yes			Serum-G-C08	Control
gluo 29/293T/Single Cells/PI, SSC-A subset-1/HCRTR2-GFP-/AF555+	gluo 29/293T/Single Cells/PI, SSC-A subset-1/HCRTR2-GFP+/AF555+	2765	2803	38	0.360326	12488	M	14.3836	Yes	0.383562		Serum-G-C09	Patient
gluo 30/293T/Single Cells/PI, SSC-A subset-1/HCRTR2-GFP-/AF555+	gluo 30/293T/Single Cells/PI, SSC-A subset-1/HCRTR2-GFP+/AF555+	1255	1365	110	1.04305	12489	M	8.18904	Yes	0.189041		Serum-G-C10	Patient
gluo 31/293T/Single Cells/PI, SSC-A subset-1/HCRTR2-GFP-/AF555+	gluo 31/293T/Single Cells/PI, SSC-A subset-1/HCRTR2-GFP+/AF555+	518	568	50	0.474113	12497	M	11.4521	Yes	0.452055		Serum-G-C11	Patient
gluo 32/293T/Single Cells/PI, SSC-A subset-1/HCRTR2-GFP-/AF555+	gluo 32/293T/Single Cells/PI, SSC-A subset-1/HCRTR2-GFP+/AF555+	1436	1505	69	0.654277	12551	M	11.189	Yes	0.189041		Serum-G-C12	Patient
gluo 33/293T/Single Cells/PI, SSC-A subset-1/HCRTR2-GFP-/AF555+	gluo 33/293T/Single Cells/PI, SSC-A subset-1/HCRTR2-GFP+/AF555+	431	631	200	3.82555	14126	M	7.57534	Yes	0.575342		Serum-G-D01	Patient
gluo 34/293T/Single Cells/PI, SSC-A subset-1/HCRTR2-GFP-/AF555+	gluo 34/293T/Single Cells/PI, SSC-A subset-1/HCRTR2-GFP+/AF555+	323	376	53	0.50256	14279	M	16.8247	Yes	0.824658		Serum-G-D02	Patient
gluo 35/293T/Single Cells/PI, SSC-A subset-1/HCRTR2-GFP-/AF555+	gluo 35/293T/Single Cells/PI, SSC-A subset-1/HCRTR2-GFP+/AF555+	454	579	125	1.18528	14308	M	12.5397	Yes	0.539726		Serum-G-D03	Patient
gluo 36/293T/Single Cells/PI, SSC-A subset-1/HCRTR2-GFP-/AF555+	gluo 36/293T/Single Cells/PI, SSC-A subset-1/HCRTR2-GFP+/AF555+	798	830	32	0.303433	14379	F	14.1479	Yes	0.147945		Serum-G-D04	Patient
gluo 37/293T/Single Cells/PI, SSC-A subset-1/HCRTR2-GFP-/AF555+	gluo 37/293T/Single Cells/PI, SSC-A subset-1/HCRTR2-GFP+/AF555+	321	397	76	1.45371	14387	F	9.70411	Yes	0.70411		Serum-G-D05	Patient
gluo 38/293T/Single Cells/PI, SSC-A subset-1/HCRTR2-GFP-/AF555+	gluo 38/293T/Single Cells/PI, SSC-A subset-1/HCRTR2-GFP+/AF555+	743	774	31	0.29395	14702	M	9.40822	Yes	0.408219		Serum-G-D06	Patient
gluo 39/293T/Single Cells/PI, SSC-A subset-1/HCRTR2-GFP-/AF555+	gluo 39/293T/Single Cells/PI, SSC-A subset-1/HCRTR2-GFP+/AF555+	2472	2712	240	2.27574	14958	F	10.5205	Yes	0.520548		Serum-G-D07	Patient
gluo 40/293T/Single Cells/PI, SSC-A subset-1/HCRTR2-GFP-/AF555+	gluo 40/293T/Single Cells/PI, SSC-A subset-1/HCRTR2-GFP+/AF555+	577	579	2	0.0189645	14959	M	6.78904	Yes	0.789041		Serum-G-D08	Patient
gluo 41/293T/Single Cells/PI, SSC-A subset-1/HCRTR2-GFP-/AF555+	gluo 41/293T/Single Cells/PI, SSC-A subset-1/HCRTR2-GFP+/AF555+	1108	1200	92	0.872369	14963	F	7.53973	Yes	0.539726		Serum-G-D09	Patient
gluo 42/293T/Single Cells/PI, SSC-A subset-1/HCRTR2-GFP-/AF555+	gluo 42/293T/Single Cells/PI, SSC-A subset-1/HCRTR2-GFP+/AF555+	2102	2301	199	1.88697	6193	M	11.989	Yes			Serum-G-D10	Control
gluo 43/293T/Single Cells/PI, SSC-A subset-1/HCRTR2-GFP-/AF555+	gluo 43/293T/Single Cells/PI, SSC-A subset-1/HCRTR2-GFP+/AF555+	2541	2697	156	1.47923	1770	F	20.2438	Yes			Serum-G-D11	Control
gluo 44/293T/Single Cells/PI, SSC-A subset-1/HCRTR2-GFP-/AF555+	gluo 44/293T/Single Cells/PI, SSC-A subset-1/HCRTR2-GFP+/AF555+	597	663	66	0.62583	4632	F	10.463	Yes			Serum-G-D12	Control
gluo 45/293T/Single Cells/PI, SSC-A subset-1/HCRTR2-GFP-/AF555+	gluo 45/293T/Single Cells/PI, SSC-A subset-1/HCRTR2-GFP+/AF555+	327	402	75	1.43458	4629	M	16.4767	Yes	0.476712		Serum-G-E05	Patient
gluo 46/293T/Single Cells/PI, SSC-A subset-1/HCRTR2-GFP-/AF555+	gluo 46/293T/Single Cells/PI, SSC-A subset-1/HCRTR2-GFP+/AF555+	327	397	70	0.663759	5905	M	14.6329	Yes			Serum-G-E06	Control
gluo 47/293T/Single Cells/PI, SSC-A subset-1/HCRTR2-GFP-/AF555+	gluo 47/293T/Single Cells/PI, SSC-A subset-1/HCRTR2-GFP+/AF555+	258	356	98	0.929262	5986	M	48.6438	Yes			Serum-G-E07	Control
gluo 48/293T/Single Cells/PI, SSC-A subset-1/HCRTR2-GFP-/AF555+	gluo 48/293T/Single Cells/PI, SSC-A subset-1/HCRTR2-GFP+/AF555+	1610	1765	155	1.46975	6160	F	8.68767	Yes			Serum-G-E08	Control
gluo 49/293T/Single Cells/PI, SSC-A subset-1/HCRTR2-GFP-/AF555+	gluo 49/293T/Single Cells/PI, SSC-A subset-1/HCRTR2-GFP+/AF555+	1164	1289	125	1.18528	7093	F	18.9644	Yes			Serum-G-E09	Control
gluo 50/293T/Single Cells/PI, SSC-A subset-1/HCRTR2-GFP-/AF555+	gluo 50/293T/Single Cells/PI, SSC-A subset-1/HCRTR2-GFP+/AF555+	461	531	70	0.663759	7104	F	10.8192	Yes			Serum-G-E10	Control
gluo 51/293T/Single Cells/PI, SSC-A subset-1/HCRTR2-GFP-/AF555+	gluo 51/293T/Single Cells/PI, SSC-A subset-1/HCRTR2-GFP+/AF555+	714	773	59	0.559454	9052	M	52.1096	Yes			Serum-G-E11	Control
gluo 52/293T/Single Cells/PI, SSC-A subset-1/HCRTR2-GFP-/AF555+	gluo 52/293T/Single Cells/PI, SSC-A subset-1/HCRTR2-GFP+/AF555+	1252	1458	206	1.95335	9560	F	12.8438	Yes			Serum-G-E12	Control
gluo 53/293T/Single Cells/PI, SSC-A subset-1/HCRTR2-GFP-/AF555+	gluo 53/293T/Single Cells/PI, SSC-A subset-1/HCRTR2-GFP+/AF555+	589	706	117	1.10943	11758	F	5.66301	Yes	0.663014		Serum-G-F01	Patient
gluo 54/293T/Single Cells/PI, SSC-A subset-1/HCRTR2-GFP-/AF555+	gluo 54/293T/Single Cells/PI, SSC-A subset-1/HCRTR2-GFP+/AF555+	843	1031	188	1.78267	11811	M	8.13973	Yes	0.139726		Serum-G-F02	Patient
gluo 55/293T/Single Cells/PI, SSC-A subset-1/HCRTR2-GFP-/AF555+	gluo 55/293T/Single Cells/PI, SSC-A subset-1/HCRTR2-GFP+/AF555+	481	599	118	2.25708	4377	M	15.7507	Yes	0.750685		Serum-G-F03	Patient
gluo 56/293T/Single Cells/PI, SSC-A subset-1/HCRTR2-GFP-/AF555+	gluo 56/293T/Single Cells/PI, SSC-A subset-1/HCRTR2-GFP+/AF555+	370	521	151	2.88829	11876	F	4.33425	Yes	0.334247		Serum-G-F04	Patient
gluo 57/293T/Single Cells/PI, SSC-A subset-1/HCRTR2-GFP-/AF555+	gluo 57/293T/Single Cells/PI, SSC-A subset-1/HCRTR2-GFP+/AF555+	714	783	69	0.654277	12094	M	8.8274	Yes	0.827397		Serum-G-F05	Patient
gluo 58/293T/Single Cells/PI, SSC-A subset-1/HCRTR2-GFP-/AF555+	gluo 58/293T/Single Cells/PI, SSC-A subset-1/HCRTR2-GFP+/AF555+	422	500	78	1.49197	12258	M	16.3616	Yes	0.361644		Serum-G-F06	Patient
gluo 59/293T/Single Cells/PI, SSC-A subset-1/HCRTR2-GFP-/AF555+	gluo 59/293T/Single Cells/PI, SSC-A subset-1/HCRTR2-GFP+/AF555+	509	526	17	0.161199	12263	F	12.3151	Yes	0.315068		Serum-G-F07	Patient
gluo 60/293T/Single Cells/PI, SSC-A subset-1/HCRTR2-GFP-/AF555+	gluo 60/293T/Single Cells/PI, SSC-A subset-1/HCRTR2-GFP+/AF555+	565	678	113	1.0715	12264	F	4.84658	Yes	0.846575		Serum-G-F08	Patient
gluo 61/293T/Single Cells/PI, SSC-A subset-1/HCRTR2-GFP-/AF555+	gluo 61/293T/Single Cells/PI, SSC-A subset-1/HCRTR2-GFP+/AF555+	431	584	153	2.92655	12267	F	33.8603	Yes	0.860274		Serum-G-F09	Patient
gluo 62/293T/Single Cells/PI, SSC-A subset-1/HCRTR2-GFP-/AF555+	gluo 62/293T/Single Cells/PI, SSC-A subset-1/HCRTR2-GFP+/AF555+	6276	6171	-105	-0.995638	12311	F	16.5918	Yes	0.591781		Serum-G-F10	Patient
gluo 63/293T/Single Cells/PI, SSC-A subset-1/HCRTR2-GFP-/AF555+	gluo 63/293T/Single Cells/PI, SSC-A subset-1/HCRTR2-GFP+/AF555+	1217	1621	404	3.83084	12336	F	7.51233	Yes	0.512329		Serum-G-F11	Patient
gluo 64/293T/Single Cells/PI, SSC-A subset-1/HCRTR2-GFP-/AF555+	gluo 64/293T/Single Cells/PI, SSC-A subset-1/HCRTR2-GFP+/AF555+	359	461	102	1.95103	12341	M	21.737	No	0.736986		Serum-G-F12	Patient
gluo 65/293T/Single Cells/PI, SSC-A subset-1/HCRTR2-GFP-/AF555+	gluo 65/293T/Single Cells/PI, SSC-A subset-1/HCRTR2-GFP+/AF555+	872	954	82	0.777546	15165	F	27.2685	Yes	0.268493		Serum-G-G01	Patient
gluo 66/293T/Single Cells/PI, SSC-A subset-1/HCRTR2-GFP-/AF555+	gluo 66/293T/Single Cells/PI, SSC-A subset-1/HCRTR2-GFP+/AF555+	689	771	82	0.777546	15525	M	8.40548	Yes	0.405479		Serum-G-G02	Patient
gluo 67/293T/Single Cells/PI, SSC-A subset-1/HCRTR2-GFP-/AF555+	gluo 67/293T/Single Cells/PI, SSC-A subset-1/HCRTR2-GFP+/AF555+	4977	4471	-506	-4.79803	15687	M	20.5726	Yes	5.5726		Serum-G-G03	Patient
gluo 68/293T/Single Cells/PI, SSC-A subset-1/HCRTR2-GFP-/AF555+	gluo 68/293T/Single Cells/PI, SSC-A subset-1/HCRTR2-GFP+/AF555+	832	944	112	1.06201	15688	F	20.5726	Yes			Serum-G-G04	Control
gluo 69/293T/Single Cells/PI, SSC-A subset-1/HCRTR2-GFP-/AF555+	gluo 69/293T/Single Cells/PI, SSC-A subset-1/HCRTR2-GFP+/AF555+	466	532	66	0.62583	15700	F	12.7699	Yes	0.769863		Serum-G-G05	Patient
gluo 70/293T/Single Cells/PI, SSC-A subset-1/HCRTR2-GFP-/AF555+	gluo 70/293T/Single Cells/PI, SSC-A subset-1/HCRTR2-GFP+/AF555+	197	254	57	0.540489	15901	F	21.611	Yes		Yes	Serum-G-G06	Control
gluo 71/293T/Single Cells/PI, SSC-A subset-1/HCRTR2-GFP-/AF555+	gluo 71/293T/Single Cells/PI, SSC-A subset-1/HCRTR2-GFP+/AF555+	418	531	113	2.16144	11313	M	20.3836	Yes			Serum-G-G07	Control
gluo 72/293T/Single Cells/PI, SSC-A subset-1/HCRTR2-GFP-/AF555+	gluo 72/293T/Single Cells/PI, SSC-A subset-1/HCRTR2-GFP+/AF555+	326	435	109	2.08493	11322	F	20.1589	Yes			Serum-G-G08	Control
gluo 73/293T/Single Cells/PI, SSC-A subset-1/HCRTR2-GFP-/AF555+	gluo 73/293T/Single Cells/PI, SSC-A subset-1/HCRTR2-GFP+/AF555+	1309	1335	26	0.246539	11324	F	20.2904	Yes			Serum-G-G09	Control
gluo 74/293T/Single Cells/PI, SSC-A subset-1/HCRTR2-GFP-/AF555+	gluo 74/293T/Single Cells/PI, SSC-A subset-1/HCRTR2-GFP+/AF555+	1066	1098	32	0.303433	11337	M	27.1753	Yes			Serum-G-G10	Control
gluo 75/293T/Single Cells/PI, SSC-A subset-1/HCRTR2-GFP-/AF555+	gluo 75/293T/Single Cells/PI, SSC-A subset-1/HCRTR2-GFP+/AF555+	1002	1081	79	0.749099	11363	F	20.3479	Yes			Serum-G-G11	Control
gluo 76/293T/Single Cells/PI, SSC-A subset-1/HCRTR2-GFP-/AF555+	gluo 76/293T/Single Cells/PI, SSC-A subset-1/HCRTR2-GFP+/AF555+	960	1015	55	0.521525	11366	F	19.5014	Yes			Serum-G-G12	Control
gluo 77/293T/Single Cells/PI, SSC-A subset-1/HCRTR2-GFP-/AF555+	gluo 77/293T/Single Cells/PI, SSC-A subset-1/HCRTR2-GFP+/AF555+	368	574	206	1.95335	13011	M	9.54521	Yes	0.545205		Serum-G-H01	Patient
gluo 78/293T/Single Cells/PI, SSC-A subset-1/HCRTR2-GFP-/AF555+	gluo 78/293T/Single Cells/PI, SSC-A subset-1/HCRTR2-GFP+/AF555+	462	468	6	0.0568936	13033	M	0.734247	Yes			Serum-G-H02	Patient
gluo 79/293T/Single Cells/PI, SSC-A subset-1/HCRTR2-GFP-/AF555+	gluo 79/293T/Single Cells/PI, SSC-A subset-1/HCRTR2-GFP+/AF555+	632	693	61	0.578418	13072	M	11.0493	Yes	0.0493151		Serum-G-H03	Patient
gluo 80/293T/Single Cells/PI, SSC-A subset-1/HCRTR2-GFP-/AF555+	gluo 80/293T/Single Cells/PI, SSC-A subset-1/HCRTR2-GFP+/AF555+	822	964	142	1.34648	13306	M	20.4603	Yes			Serum-G-H04	Control
gluo 81/293T/Single Cells/PI, SSC-A subset-1/HCRTR2-GFP-/AF555+	gluo 81/293T/Single Cells/PI, SSC-A subset-1/HCRTR2-GFP+/AF555+	362	487	125	2.39097	13344	M	52.2548	Yes	1.25479		Serum-G-H05	Patient
gluo 82/293T/Single Cells/PI, SSC-A subset-1/HCRTR2-GFP-/AF555+	gluo 82/293T/Single Cells/PI, SSC-A subset-1/HCRTR2-GFP+/AF555+	1162	1106	-56	-0.531007	10994	F	20.3397	Yes			Serum-G-H06	Control
gluo 83/293T/Single Cells/PI, SSC-A subset-1/HCRTR2-GFP-/AF555+	gluo 83/293T/Single Cells/PI, SSC-A subset-1/HCRTR2-GFP+/AF555+	306	417	111	1.05253	11001	M	19.874	Yes			Serum-G-H07	Control
gluo 84/293T/Single Cells/PI, SSC-A subset-1/HCRTR2-GFP-/AF555+	gluo 84/293T/Single Cells/PI, SSC-A subset-1/HCRTR2-GFP+/AF555+	472	555	83	0.787028	11061	M	34.2849	Yes			Serum-G-H08	Control
gluo 85/293T/Single Cells/PI, SSC-A subset-1/HCRTR2-GFP-/AF555+	gluo 85/293T/Single Cells/PI, SSC-A subset-1/HCRTR2-GFP+/AF555+	661	785	124	1.1758	11083	M	19.0658	Yes			Serum-G-H09	Control
gluo 86/293T/Single Cells/PI, SSC-A subset-1/HCRTR2-GFP-/AF555+	gluo 86/293T/Single Cells/PI, SSC-A subset-1/HCRTR2-GFP+/AF555+	739	843	104	0.986156	11082	M	19.4986	Yes			Serum-G-H10	Control
gluo 87/293T/Single Cells/PI, SSC-A subset-1/HCRTR2-GFP-/AF555+	gluo 87/293T/Single Cells/PI, SSC-A subset-1/HCRTR2-GFP+/AF555+	454	532	78	0.739617	11227	F	20.0219	Yes			Serum-G-H11	Control
gluo 88/293T/Single Cells/PI, SSC-A subset-1/HCRTR2-GFP-/AF555+	gluo 88/293T/Single Cells/PI, SSC-A subset-1/HCRTR2-GFP+/AF555+	350	418	68	0.644794	11192	M	27.0548	Yes			Serum-G-H12	Control
human 2nd alone/293T/Single Cells/PI, SSC-A subset-1/HCRTR2-GFP-/AF555+	human 2nd alone/293T/Single Cells/PI, SSC-A subset-1/HCRTR2-GFP+/AF555+	140	181	41	0.388773
mouse 1/20/293T/Single Cells/PI, SSC-A subset-1/HCRTR2-GFP-/AF555+	mouse 1/20/293T/Single Cells/PI, SSC-A subset-1/HCRTR2-GFP+/AF555+	1099	16497	15398	146.008
mouse 1/100/293T/Single Cells/PI, SSC-A subset-1/HCRTR2-GFP-/AF555+	mouse 1/100/293T/Single Cells/PI, SSC-A subset-1/HCRTR2-GFP+/AF555+	326	10872	10546	100
mouse 2nd alone/293T/Single Cells/PI, SSC-A subset-1/HCRTR2-GFP-/AF555+	mouse 2nd alone/293T/Single Cells/PI, SSC-A subset-1/HCRTR2-GFP+/AF555+	168	202	34	0.322397
mouse 2nd alone_001/293T/Single Cells/PI, SSC-A subset-1/HCRTR2-GFP-/AF555+	mouse 2nd alone_001/293T/Single Cells/PI, SSC-A subset-1/HCRTR2-GFP+/AF555+	114	158	44	0.41722

## Sheet: Analysis
DbID	Gender	Age	DQ0602	Interval	post/Px	Serum location	Status	X-value (P/C)	X-value (w/Px)	MFIAF555 index (*10-2)		X-value	Patient (88)	X-value	Control (88)			Average	SD	Ftest	Ttest	Cut-off												Average	SD	Compared	Ftest	Ttest
12385	F	53.6	Yes	2.6	Yes	Serum-L-A01	Patient	1	1	-0.225812		1	-0.225812	3	32.3833		Patient (88)	1.01231	3.20278	0.0181283	0.533915												PP-N (40)	0.281829	1.90593	PP-N/EO-N	1.2889e-05	0.039187
12491	F	6.26301	Yes	2.26301	Yes	Serum-L-A02	Patient	1.02	1.02	0.764287		1.02	0.764287	3.02	-0.590585		Control (88)	1.35986	4.13486			13.7644		X-value	PP-N (40)	X-value	EO-N (48)	X-value	PP-C (18)	X-value	O-C (70)		EO-N (48)	1.62104	3.89115	PP-N/PP-C	0.669672	0.778429
12494	F	16.2219	Yes	1.22192		Serum-L-A03	Patient	1.04	2	-0.746917		1.04	-0.746917	3.04	-0.474121									1	-0.225812	2	-0.746917	3.3	-0.474121	4	32.3833		PP-C (18)	0.430457	1.72261	PP-C/O-C	5.9534e-05	0.0885605
12644	F	16.7781	Yes			Serum-L-A04	Control	3	4	32.3833		1.06	-0.729547	3.06	-0.19755									1.02	0.764287	2.02	-0.729547	3.32	0.0395101	4.02	-0.590585		O-C (70)	1.59885	4.53242	EO-N/O-C	0.268767	0.977991
12591	F	18.6082	Yes			Serum-L-A05	Control	3.02	4.02	-0.590585		1.08	-0.660066	3.08	0.0395101									1.04	-0.660066	2.04	-0.276571	3.34	-0.217305	4.04	-0.19755					PP-N/O-C	7.50439e-08	0.036061
12807	M	13.3726	Yes			Serum-L-A06	Patient	1.06	2.02	-0.729547		1.1	-0.335836	3.1	-0.217305									1.06	-0.335836	2.06	-0.296326	3.36	-1.42236	4.06	-0.355591					EO-N/PP-C	0.000624544	0.0907919
12810	M	7.13699	Yes	2.13699	Yes	Serum-L-A07	Patient	1.08	1.04	-0.660066		1.12	1.63967	3.12	-1.42236									1.08	1.63967	2.08	25.1148	3.38	-0.395101	4.08	0.869222
12827	F	13.1726	Yes	0.172603	Yes	Serum-L-A08	Patient	1.1	1.06	-0.335836		1.14	-0.276571	3.14	-0.395101									1.1	-0.138285	2.1	0.355591	3.4	-0.355591	4.1	-0.019755
12848	M	8.41644	Yes	0.416438	Yes	Serum-L-A09	Patient	1.12	1.08	1.63967		1.16	-0.138285	3.16	-0.355591									1.12	-0.335836	2.12	0.720652	3.42	-0.256815	4.12	2.10406
12954	M	10.3836	Yes	1.38356		Serum-L-A10	Patient	1.14	2.04	-0.276571		1.18	-0.296326	3.18	-0.256815									1.14	3.97076	2.14	0.531007	3.44	-0.335836	4.14	-0.217305
13008	M	14.7014	Yes	2.70137	Yes	Serum-L-A11	Patient	1.16	1.1	-0.138285		1.2	-0.335836	3.2	-0.335836									1.16	-0.177795	2.16	0.464631	3.46	4.30375	4.16	-0.276571
13054	M	16.3973	Yes	1.39726		Serum-L-A12	Patient	1.18	2.06	-0.296326		1.22	3.97076	3.22	4.30375									1.18	-0.355591	2.18	3.95945	3.48	0.0987752	4.18	-0.908732
13106	M	11.6932	Yes	2.69315	Yes	Serum-L-B01	Patient	1.2	1.12	-0.335836		1.24	-0.177795	3.24	-0.355591									1.2	0.11853	2.2	8.39181	3.5	0.19755	4.2	0.019755
13107	F	12.5425	Yes		Yes	Serum-L-B02	Patient	1.22	1.14	3.97076		1.26	-0.355591	3.26	0.869222									1.22	0.019755	2.22	1.41546	3.52	-0.15804	4.22	0.276571
13108	F	30.4849	Yes	2.48493	Yes	Serum-L-B03	Patient	1.24	1.16	-0.177795		1.28	0.11853	3.28	-0.019755									1.24	-0.869222	2.24	1.0715	3.54	-0.0987752	4.24	0.0395101
13110	F	10.7918	Yes		Yes	Serum-L-B04	Control	3.04	3.3	-0.474121		1.3	0.019755	3.3	2.10406									1.26	0.177795	2.26	1.64499	3.56	0	4.26	-0.217305
13112	F	19.4712	Yes	2.47123	Yes	Serum-L-B05	Patient	1.26	1.18	-0.355591		1.32	-0.869222	3.32	-0.217305									1.28	-0.23706	2.28	0.360326	3.58	0.276571	4.28	1.06677
13113	M	13.0521	Yes			Serum-L-B06	Control	3.06	4.04	-0.19755		1.34	0.177795	3.34	-0.276571									1.3	-0.335836	2.3	1.04305	3.6	0.355591	4.3	5.79572
13115	F	9.6274	Yes		Yes	Serum-L-B07	Control	3.08	3.32	0.0395101		1.36	-0.23706	3.36	-0.908732									1.32	0.0790202	2.32	0.474113	3.62	5.64994	4.32	0.355591
13116	F	12.8192	Yes	2.81918	Yes	Serum-L-B08	Patient	1.28	1.2	0.11853		1.38	-0.335836	3.38	0.019755									1.34	-0.335836	2.34	0.654277	3.64	0.540489	4.34	0.15804
13117	M	10.6411	Yes		Yes	Serum-L-B09	Control	3.1	3.34	-0.217305		1.4	0.0790202	3.4	0.0987752									1.36	-0.375346	2.36	3.82555			4.36	0.019755
13119	M	9.01096	Yes	3.01096	Yes	Serum-L-B10	Patient	1.3	1.22	0.019755		1.42	-0.335836	3.42	0.19755									1.38	0.375346	2.38	0.50256			4.38	0.553141
13120	M	10.1836	Yes		Yes	Serum-L-B11	Control	3.12	3.36	-1.42236		1.44	-0.375346	3.44	-0.15804									1.4	-0.217305	2.4	1.18528			4.4	0.553141
13121	F	11.1562	Yes	1.15616	Yes	Serum-L-B12	Patient	1.32	1.24	-0.869222		1.46	0.375346	3.46	-0.0987752									1.42	0.138285	2.42	0.303433			4.42	1.62586
13122	F	19.6877	Yes		Yes	Serum-L-C01	Control	3.14	3.38	-0.395101		1.48	-0.217305	3.48	0									1.44	0.572896	2.44	1.45371			4.44	1.38285
13123	M	17.6548	Yes		Yes	Serum-L-C02	Control	3.16	3.4	-0.355591		1.5	0.138285	3.5	0.276571									1.46	-0.0987752	2.46	0.29395			4.46	0.0395101
13124	F	14.1699	Yes		Yes	Serum-L-C03	Control	3.18	3.42	-0.256815		1.52	0.572896	3.52	0.355591									1.48	-0.11853	2.48	2.27574			4.48	2.27621
13125	F	14.7151	Yes	1.71507	Yes	Serum-L-C04	Patient	1.34	1.26	0.177795		1.54	-0.0987752	3.54	0.276571									1.5	0.395101	2.5	0.0189645			4.5	-0.0395101
13126	F	14.7151	Yes		Yes	Serum-L-C05	Control	3.2	3.44	-0.335836		1.56	-0.11853	3.56	0.0395101									1.52	-0.493876	2.52	0.872369			4.52	0.335836		PP-N, post Pandemrix narcolepsy patient				PP-C, post Pandemrix control
13127	M	16.8164	Yes		Yes	Serum-L-C06	Control	3.22	3.46	4.30375		1.58	0.395101	3.58	-0.217305									1.54	0.138285	2.54	1.43458			4.54	-0.493078		EO-N, early onset narcolepsy				O-C, other control
13128	F	14.4219	Yes	2.42192	Yes	Serum-L-C07	Patient	1.36	1.28	-0.23706		1.6	-0.493876	3.6	5.64994		DbID, database identity.							1.56	0.19755	2.56	1.10943			4.56	8.4487
13129	F	14.7068	Yes	2.70685	Yes	Serum-L-C08	Patient	1.38	1.3	-0.335836		1.62	0.138285	3.62	1.06677		F, female.							1.58	-0.11853	2.58	1.78267			4.58	0.71117
13130	F	15.8904	Yes	2.89041	Yes	Serum-L-C09	Patient	1.4	1.32	0.0790202		1.64	0.19755	3.64	5.79572		M, Male.							1.6	0.770446	2.6	2.25708			4.6	0.749099
13131	M	9.2137	Yes		Yes	Serum-L-C10	Patient	1.42	1.34	-0.335836		1.66	-0.11853	3.66	0.355591		DQ0602, DQ0602 positive or not.							1.62	-0.256815	2.62	2.88829			4.62	0.62583
13133	F	7.85753	Yes	2.85753	Yes	Serum-L-C11	Patient	1.44	1.36	-0.375346		1.68	0.770446	3.68	0.15804		Internal, month(s) from onset to blood drawn; blank, not applicable.							1.64	-6.91426	2.64	0.654277			4.64	0.474113
13135	F	13.5753	Yes	2.57534	Yes	Serum-L-C12	Patient	1.46	1.38	0.375346		1.7	-0.256815	3.7	0.019755		post/Px, Pandemrix® vaccined or not; blank, no.							1.66	-0.11853	2.66	1.49197			4.66	19.1086
13136	F	.	Yes		Yes	Serum-L-D01	Patient	1.48	1.4	-0.217305		1.72	-6.91426	3.72	0.553141		Serum location, serum was alliquoted to a 96-well plate for anti-HCRTR2 autoantibody detection							1.68	0.316081	2.68	0.161199			4.68	1.04305
13137	F	19.389	Yes	1.38904	Yes	Serum-L-D02	Patient	1.5	1.42	0.138285		1.74	-0.11853	3.74	0.553141		X-value, X-axis value which is used for graphs in Excel.							1.7	0.0395101	2.7	1.0715			4.7	0.787028
13139	F	12.6849	Yes	2.68493	Yes	Serum-L-D03	Patient	1.52	1.44	0.572896		1.76	25.1148	3.76	1.62586		X-value (P/C), X-axis value which is used for graph of patients and control in Excel. P, patient; C, control.							1.72	1.67918	2.72	2.92655			4.72	3.63171
13140	F	16.6192	Yes		Yes	Serum-L-D04	Patient	1.54	1.46	-0.0987752		1.78	0.316081	3.78	1.38285		X-value (w/Px), X-axis value which isused for graph of PP-N, EO-N, PP-C and O-C.							1.74	3.10154	2.74	-0.995638			4.74	0.587901
13141	M	15.1507	Yes	2.15068	Yes	Serum-L-D05	Patient	1.56	1.48	-0.11853		1.8	0.0395101	3.8	0.0395101		MFI, mean fluorescence intensity							1.76	7.62374	2.76	3.83084			4.76	0.597383
13144	M	11.1041	Yes		Yes	Serum-L-D06	Patient	1.58	1.5	0.395101		1.82	0.355591	3.82	2.27621		AF555, Alexa Fluor® 555							1.78	1.87452	2.78	1.95103			4.78	-0.531007
13146	F	15.9644	Yes		Yes	Serum-L-D07	Patient	1.6	1.52	-0.493876		1.84	1.67918	3.84	-0.0395101		Status, diagnosis.									2.8	0.777546			4.8	-0.512042
13134	M	18.7425	Yes			Serum-L-D08	Control	3.24	4.06	-0.355591		1.86	3.10154	3.86	0.335836		GFP, green fluorescent protein.									2.82	0.777546			4.82	1.1758
13961	M	10.2658	Yes			Serum-L-D09	Control	3.26	4.08	0.869222		1.88	0.720652	3.88	-0.493078		Ab, antibody.									2.84	-4.79803			4.84	1.337
14409	F	12.7452	Yes			Serum-L-D10	Control	3.28	4.1	-0.019755		1.9	0.531007	3.9	8.4487		SD, standard deviation.									2.86	0.62583			4.86	0.455149
14450	F	22.5151	Yes			Serum-L-D11	Control	3.3	4.12	2.10406		1.92	0.464631	3.92	0.71117		CV, coefficient of variation.									2.88	1.95335			4.88	1.94386
14707	F	16.7863	Yes			Serum-L-D12	Control	3.32	4.14	-0.217305		1.94	3.95945	3.94	0.749099		OD, optical density at 450 nm.									2.9	0.0568936			4.9	1.88697
												1.96	8.39181	3.96	0.62583		CPM, count per minute.									2.92	0.578418			4.92	1.47923
												1.98	7.62374	3.98	0.474113		Cut-off, the mean + 3× SD of control samples									2.94	2.39097			4.94	0.62583
DbID	Gender	Age	DQ0602	Interval	post/Px	Serum location	Status	X-value (P/C)	X-value (w/Px)	MFIAF555 index (*10-2)		2	1.41546	4	19.1086															4.96	0.663759
14770	F	9.35342	Yes			Serum-L-E01	Control	3.34	4.16	-0.276571		2.02	1.0715	4.02	1.04305															4.98	0.929262
14796	F	11.9534	Yes			Serum-L-E02	Control	3.36	4.18	-0.908732		2.04	1.64499	4.04	0.787028															5	1.46975
15050	F	4.22466	Yes			Serum-L-E03	Control	3.38	4.2	0.019755		2.06	1.87452	4.06	3.63171															5.02	1.18528
15052	M	12.8767	Yes		Yes	Serum-L-E04	Control	3.4	3.48	0.0987752		2.08	0.360326	4.08	0.587901															5.04	0.663759
15053	F	10.4849	Yes		Yes	Serum-L-E05	Control	3.42	3.5	0.19755		2.1	1.04305	4.1	0.597383															5.06	0.559454
15058	F	16.4411	Yes		Yes	Serum-L-E06	Control	3.44	3.52	-0.15804		2.12	0.474113	4.12	-0.531007															5.08	1.95335
15060	F	7.08767	Yes		Yes	Serum-L-E07	Control	3.46	3.54	-0.0987752		2.14	0.654277	4.14	-0.512042															5.1	1.06201
15069	M	14.6685	Yes		Yes	Serum-L-E08	Patient	1.62	1.54	0.138285		2.16	3.82555	4.16	1.1758															5.12	2.16144
15070	M	12.8356	Yes		Yes	Serum-L-E09	Control	3.48	3.56	0		2.18	0.50256	4.18	1.337															5.14	2.08493
15071	M	9.80548	Yes		Yes	Serum-L-E10	Control	3.5	3.58	0.276571		2.2	1.18528	4.2	0.455149															5.16	0.246539
15072	F	6.55068	Yes		Yes	Serum-L-E11	Control	3.52	3.6	0.355591		2.22	0.303433	4.22	1.94386															5.18	0.303433
15076	F	14.6493	Yes		Yes	Serum-L-E12	Patient	1.64	1.56	0.19755		2.24	1.45371	4.24	1.88697															5.2	0.749099
15080	F	16.1973	Yes		Yes	Serum-L-F01	Patient	1.66	1.58	-0.11853		2.26	0.29395	4.26	1.47923															5.22	0.521525
15083	M	17.2438	Yes		Yes	Serum-L-F02	Patient	1.68	1.6	0.770446		2.28	2.27574	4.28	0.62583															5.24	1.34648
15084	F	26.4986	Yes			Serum-L-F03	Control	3.54	4.22	0.276571		2.3	0.0189645	4.3	0.663759															5.26	-0.531007
15085	F	15.6301	Yes		Yes	Serum-L-F04	Patient	1.7	1.62	-0.256815		2.32	0.872369	4.32	0.929262															5.28	1.05253
15087	F	18.9068	Yes		Yes	Serum-L-F05	Patient	1.72	1.64	-6.91426		2.34	1.43458	4.34	1.46975															5.3	0.787028
15090	F	17.7562	Yes		Yes	Serum-L-F06	Patient	1.74	1.66	-0.11853		2.36	1.10943	4.36	1.18528															5.32	1.1758
15133	M	11.0822	Yes			Serum-L-F07	Control	3.56	4.24	0.0395101		2.38	1.78267	4.38	0.663759															5.34	0.986156
15161	F	15.5507	Yes			Serum-L-F08	Control	3.58	4.26	-0.217305		2.4	2.25708	4.4	0.559454															5.36	0.739617
15435	F	16.0712	Yes		Yes	Serum-L-F09	Control	3.6	3.62	5.64994		2.42	2.88829	4.42	1.95335															5.38	0.644794
10814	M	12.9178	Yes	0.917808		Serum-L-F10	Patient	1.76	2.08	25.1148		2.44	0.654277	4.44	1.06201
11930	F	4.16164	Yes	1.16164	Yes	Serum-L-F11	Patient	1.78	1.68	0.316081		2.46	1.49197	4.46	0.540489
12225	F	10.5123	Yes	0.512329	Yes	Serum-L-F12	Patient	1.8	1.7	0.0395101		2.48	0.161199	4.48	2.16144
12272	F	11.0466	Yes	2.04658		Serum-L-G01	Patient	1.82	2.1	0.355591		2.5	1.0715	4.5	2.08493
12327	M	10.6055	Yes	1.60548	Yes	Serum-L-G02	Patient	1.84	1.72	1.67918		2.52	2.92655	4.52	0.246539
12332	F	13.2603	Yes	1.26027	Yes	Serum-L-G03	Patient	1.86	1.74	3.10154		2.54	-0.995638	4.54	0.303433
11400	M	18.4904	Yes			Serum-L-G04	Control	3.62	4.28	1.06677		2.56	3.83084	4.56	0.749099
11401	F	22.2521	Yes			Serum-L-G05	Control	3.64	4.3	5.79572		2.58	1.95103	4.58	0.521525
11410	M	22.2082	Yes			Serum-L-G06	Control	3.66	4.32	0.355591		2.6	0.777546	4.6	1.34648
11424	F	20.337	Yes			Serum-L-G07	Control	3.68	4.34	0.15804		2.62	0.777546	4.62	-0.531007
11425	F	24.1973	Yes			Serum-L-G08	Control	3.7	4.36	0.019755		2.64	-4.79803	4.64	1.05253
11428	M	29.0521	Yes			Serum-L-G09	Control	3.72	4.38	0.553141		2.66	0.62583	4.66	0.787028
11437	M	19.326	Yes			Serum-L-G10	Control	3.74	4.4	0.553141		2.68	1.95335	4.68	1.1758
11439	F	21.4904	Yes			Serum-L-G11	Control	3.76	4.42	1.62586		2.7	0.0568936	4.7	0.986156
11442	F	18.0932	Yes			Serum-L-G12	Control	3.78	4.44	1.38285		2.72	0.578418	4.72	0.739617
11717	M	9.10411	Yes			Serum-L-H01	Control	3.8	4.46	0.0395101		2.74	2.39097	4.74	0.644794
11668	M	22.4603	Yes			Serum-L-H02	Control	3.82	4.48	2.27621
11716	M	11.474	Yes			Serum-L-H03	Control	3.84	4.5	-0.0395101
11746	M	10.4795	Yes			Serum-L-H04	Control	3.86	4.52	0.335836
DbID	Gender	Age	DQ0602	Interval	post/Px	Serum location	Status	X-value (P/C)	X-value (w/Px)	MFIAF555 index (*10-2)
11245	F	18.6164	Yes			Serum-G-A05	Control	3.88	4.54	-0.493078
1677	F	18.5918	Yes			Serum-G-A06	Control	3.9	4.56	8.4487
616	F	17.0027	Yes			Serum-G-A07	Control	3.92	4.58	0.71117
4380	F	13.1836	Yes			Serum-G-A08	Control	3.94	4.6	0.749099
4400	M	18.9589	Yes			Serum-G-A09	Control	3.96	4.62	0.62583
4405	F	18.5479	Yes			Serum-G-A10	Control	3.98	4.64	0.474113
4373	M	17.7397	Yes			Serum-G-A11	Control	4	4.66	19.1086
4482	M	19.9671	Yes			Serum-G-A12	Control	4.02	4.68	1.04305
9567	M	15.1205	Yes			Serum-G-B01	Control	4.04	4.7	0.787028
9573	F	14.0877	Yes			Serum-G-B02	Control	4.06	4.72	3.63171
9723	M	7.21918	Yes	0.219178		Serum-G-B03	Patient	1.88	2.12	0.720652
9740	M	18.2986	Yes			Serum-G-B04	Control	4.08	4.74	0.587901
9751	F	19.126	Yes			Serum-G-B05	Control	4.1	4.76	0.597383
9892	F	5.11507	Yes	0.115068		Serum-G-B06	Patient	1.9	2.14	0.531007
10024	M	12.9068	Yes			Serum-G-B07	Control	4.12	4.78	-0.531007
10284	F	20.537	Yes			Serum-G-B08	Control	4.14	4.8	-0.512042
10788	M	9.46575	Yes	0.465753		Serum-G-B09	Patient	1.92	2.16	0.464631
10865	M	10.2137	Yes	0.213699		Serum-G-B10	Patient	1.94	2.18	3.95945
11690	F	6.60274	Yes	0.60274		Serum-G-B11	Patient	1.96	2.2	8.39181
11739	F	3.70137	Yes	0.70137	Yes	Serum-G-B12	Patient	1.98	1.76	7.62374
12348	F	4.81644	Yes	0.816438		Serum-G-C01	Patient	2	2.22	1.41546
10701	M	49.6356	Yes	1.63562		Serum-G-C02	Patient	2.02	2.24	1.0715
12480	F	10.3589	Yes	0.358904		Serum-G-C03	Patient	2.04	2.26	1.64499
15900	F	15.4384	Yes	4.43836	Yes	Serum-G-C04	Patient	2.06	1.78	1.87452
10940	F	20.6795	Yes			Serum-G-C05	Control	4.16	4.82	1.1758
10945	M	19.789	Yes			Serum-G-C06	Control	4.18	4.84	1.337
10952	F	19.6192	Yes			Serum-G-C07	Control	4.2	4.86	0.455149
10972	M	19.6849	Yes			Serum-G-C08	Control	4.22	4.88	1.94386
12488	M	14.3836	Yes	0.383562		Serum-G-C09	Patient	2.08	2.28	0.360326
12489	M	8.18904	Yes	0.189041		Serum-G-C10	Patient	2.1	2.3	1.04305
12497	M	11.4521	Yes	0.452055		Serum-G-C11	Patient	2.12	2.32	0.474113
12551	M	11.189	Yes	0.189041		Serum-G-C12	Patient	2.14	2.34	0.654277
14126	M	7.57534	Yes	0.575342		Serum-G-D01	Patient	2.16	2.36	3.82555
14279	M	16.8247	Yes	0.824658		Serum-G-D02	Patient	2.18	2.38	0.50256
14308	M	12.5397	Yes	0.539726		Serum-G-D03	Patient	2.2	2.4	1.18528
14379	F	14.1479	Yes	0.147945		Serum-G-D04	Patient	2.22	2.42	0.303433
14387	F	9.70411	Yes	0.70411		Serum-G-D05	Patient	2.24	2.44	1.45371
14702	M	9.40822	Yes	0.408219		Serum-G-D06	Patient	2.26	2.46	0.29395
14958	F	10.5205	Yes	0.520548		Serum-G-D07	Patient	2.28	2.48	2.27574
14959	M	6.78904	Yes	0.789041		Serum-G-D08	Patient	2.3	2.5	0.0189645
14963	F	7.53973	Yes	0.539726		Serum-G-D09	Patient	2.32	2.52	0.872369
6193	M	11.989	Yes			Serum-G-D10	Control	4.24	4.9	1.88697
1770	F	20.2438	Yes			Serum-G-D11	Control	4.26	4.92	1.47923
4632	F	10.463	Yes			Serum-G-D12	Control	4.28	4.94	0.62583
DbID	Gender	Age	DQ0602	Interval	post/Px	Serum location	Status	X-value (P/C)	X-value (w/Px)	MFIAF555 index (*10-2)
4629	M	16.4767	Yes	0.476712		Serum-G-E05	Patient	2.34	2.54	1.43458
5905	M	14.6329	Yes			Serum-G-E06	Control	4.3	4.96	0.663759
5986	M	48.6438	Yes			Serum-G-E07	Control	4.32	4.98	0.929262
6160	F	8.68767	Yes			Serum-G-E08	Control	4.34	5	1.46975
7093	F	18.9644	Yes			Serum-G-E09	Control	4.36	5.02	1.18528
7104	F	10.8192	Yes			Serum-G-E10	Control	4.38	5.04	0.663759
9052	M	52.1096	Yes			Serum-G-E11	Control	4.4	5.06	0.559454
9560	F	12.8438	Yes			Serum-G-E12	Control	4.42	5.08	1.95335
11758	F	5.66301	Yes	0.663014		Serum-G-F01	Patient	2.36	2.56	1.10943
11811	M	8.13973	Yes	0.139726		Serum-G-F02	Patient	2.38	2.58	1.78267
4377	M	15.7507	Yes	0.750685		Serum-G-F03	Patient	2.4	2.6	2.25708
11876	F	4.33425	Yes	0.334247		Serum-G-F04	Patient	2.42	2.62	2.88829
12094	M	8.8274	Yes	0.827397		Serum-G-F05	Patient	2.44	2.64	0.654277
12258	M	16.3616	Yes	0.361644		Serum-G-F06	Patient	2.46	2.66	1.49197
12263	F	12.3151	Yes	0.315068		Serum-G-F07	Patient	2.48	2.68	0.161199
12264	F	4.84658	Yes	0.846575		Serum-G-F08	Patient	2.5	2.7	1.0715
12267	F	33.8603	Yes	0.860274		Serum-G-F09	Patient	2.52	2.72	2.92655
12311	F	16.5918	Yes	0.591781		Serum-G-F10	Patient	2.54	2.74	-0.995638
12336	F	7.51233	Yes	0.512329		Serum-G-F11	Patient	2.56	2.76	3.83084
12341	M	21.737	No	0.736986		Serum-G-F12	Patient	2.58	2.78	1.95103
15165	F	27.2685	Yes	0.268493		Serum-G-G01	Patient	2.6	2.8	0.777546
15525	M	8.40548	Yes	0.405479		Serum-G-G02	Patient	2.62	2.82	0.777546
15687	M	20.5726	Yes	5.5726		Serum-G-G03	Patient	2.64	2.84	-4.79803
15688	F	20.5726	Yes			Serum-G-G04	Control	4.44	5.1	1.06201
15700	F	12.7699	Yes	0.769863		Serum-G-G05	Patient	2.66	2.86	0.62583
15901	F	21.611	Yes		Yes	Serum-G-G06	Control	4.46	3.64	0.540489
11313	M	20.3836	Yes			Serum-G-G07	Control	4.48	5.12	2.16144
11322	F	20.1589	Yes			Serum-G-G08	Control	4.5	5.14	2.08493
11324	F	20.2904	Yes			Serum-G-G09	Control	4.52	5.16	0.246539
11337	M	27.1753	Yes			Serum-G-G10	Control	4.54	5.18	0.303433
11363	F	20.3479	Yes			Serum-G-G11	Control	4.56	5.2	0.749099
11366	F	19.5014	Yes			Serum-G-G12	Control	4.58	5.22	0.521525
13011	M	9.54521	Yes	0.545205		Serum-G-H01	Patient	2.68	2.88	1.95335
13033	M	0.734247	Yes			Serum-G-H02	Patient	2.7	2.9	0.0568936
13072	M	11.0493	Yes	0.0493151		Serum-G-H03	Patient	2.72	2.92	0.578418
13306	M	20.4603	Yes			Serum-G-H04	Control	4.6	5.24	1.34648
13344	M	52.2548	Yes	1.25479		Serum-G-H05	Patient	2.74	2.94	2.39097
10994	F	20.3397	Yes			Serum-G-H06	Control	4.62	5.26	-0.531007
11001	M	19.874	Yes			Serum-G-H07	Control	4.64	5.28	1.05253
11061	M	34.2849	Yes			Serum-G-H08	Control	4.66	5.3	0.787028
11083	M	19.0658	Yes			Serum-G-H09	Control	4.68	5.32	1.1758
11082	M	19.4986	Yes			Serum-G-H10	Control	4.7	5.34	0.986156
11227	F	20.0219	Yes			Serum-G-H11	Control	4.72	5.36	0.739617
11192	M	27.0548	Yes			Serum-G-H12	Control	4.74	5.38	0.644794
