# Supplementary material for: Absence of anti-hypocretin receptor 2 autoantibodies in post pandemrix narcolepsy cases
Source: PLoS One. 2017 Dec 8;12(12):e0187305. doi: 10.1371/journal.pone.0187305 (PMC5722318; doi:10.1371/journal.pone.0187305)
Supplement: S21 Table — (XLS) [file pone.0187305.s034.xls]

## Sheet: Raw (Sep 22, 2016)
Depth	Name	Statistic	#Cells
	197 beads		4137
>	197 beads/293T	96.9	4008
> >	197 beads/293T/Single Cells	0.075	3
	293T w/PI		100000
>	293T w/PI/293T	81	80995
> >	293T w/PI/293T/Single Cells	99	80211
> > >	293T w/PI/293T/Single Cells/PI, SSC-A subset	95.9	76894
> > > >	293T w/PI/293T/Single Cells/PI, SSC-A subset/Q1: HCRTR2-GFP- , AF555+	0.017	13
> > > >	293T w/PI/293T/Single Cells/PI, SSC-A subset/Q2: HCRTR2-GFP+ , AF555+	0	0
> > > >	293T w/PI/293T/Single Cells/PI, SSC-A subset/Q3: HCRTR2-GFP+ , AF555-	0	0
> > > >	293T w/PI/293T/Single Cells/PI, SSC-A subset/Q4: HCRTR2-GFP- , AF555-	100	76881
> > >	293T w/PI/293T/Single Cells/PI, SSC-A subset-1	94.3	75640
> > > >	293T w/PI/293T/Single Cells/PI, SSC-A subset-1/HCRTR2-GFP+	0	0
> > > > >	293T w/PI/293T/Single Cells/PI, SSC-A subset-1/HCRTR2-GFP+/AF555+	0	0
> > > > > >	293T w/PI/293T/Single Cells/PI, SSC-A subset-1/HCRTR2-GFP+/AF555+	n/a
> > > > > >	293T w/PI/293T/Single Cells/PI, SSC-A subset-1/HCRTR2-GFP+/AF555+	n/a
> > > > >	293T w/PI/293T/Single Cells/PI, SSC-A subset-1/HCRTR2-GFP+/AF555-	0	0
> > > >	293T w/PI/293T/Single Cells/PI, SSC-A subset-1/HCRTR2-GFP-	100	75640
> > > > >	293T w/PI/293T/Single Cells/PI, SSC-A subset-1/HCRTR2-GFP-/AF555+	100	75640
> > > > > >	293T w/PI/293T/Single Cells/PI, SSC-A subset-1/HCRTR2-GFP-/AF555+	94
> > > > > >	293T w/PI/293T/Single Cells/PI, SSC-A subset-1/HCRTR2-GFP-/AF555+	116
> > > > >	293T w/PI/293T/Single Cells/PI, SSC-A subset-1/HCRTR2-GFP-/AF555-	0	0
	293T-HCRTR2 w/PI		100000
>	293T-HCRTR2 w/PI/293T	44	44013
> >	293T-HCRTR2 w/PI/293T/Single Cells	98.5	43364
> > >	293T-HCRTR2 w/PI/293T/Single Cells/PI, SSC-A subset	92.7	40188
> > > >	293T-HCRTR2 w/PI/293T/Single Cells/PI, SSC-A subset/Q1: HCRTR2-GFP- , AF555+	0	0
> > > >	293T-HCRTR2 w/PI/293T/Single Cells/PI, SSC-A subset/Q2: HCRTR2-GFP+ , AF555+	0	0
> > > >	293T-HCRTR2 w/PI/293T/Single Cells/PI, SSC-A subset/Q3: HCRTR2-GFP+ , AF555-	17.1	6864
> > > >	293T-HCRTR2 w/PI/293T/Single Cells/PI, SSC-A subset/Q4: HCRTR2-GFP- , AF555-	82.9	33324
> > >	293T-HCRTR2 w/PI/293T/Single Cells/PI, SSC-A subset-1	90.7	39342
> > > >	293T-HCRTR2 w/PI/293T/Single Cells/PI, SSC-A subset-1/HCRTR2-GFP+	17.5	6895
> > > > >	293T-HCRTR2 w/PI/293T/Single Cells/PI, SSC-A subset-1/HCRTR2-GFP+/AF555+	100	6895
> > > > > >	293T-HCRTR2 w/PI/293T/Single Cells/PI, SSC-A subset-1/HCRTR2-GFP+/AF555+	112
> > > > > >	293T-HCRTR2 w/PI/293T/Single Cells/PI, SSC-A subset-1/HCRTR2-GFP+/AF555+	116
> > > > >	293T-HCRTR2 w/PI/293T/Single Cells/PI, SSC-A subset-1/HCRTR2-GFP+/AF555-	0	0
> > > >	293T-HCRTR2 w/PI/293T/Single Cells/PI, SSC-A subset-1/HCRTR2-GFP-	82.5	32447
> > > > >	293T-HCRTR2 w/PI/293T/Single Cells/PI, SSC-A subset-1/HCRTR2-GFP-/AF555+	100	32447
> > > > > >	293T-HCRTR2 w/PI/293T/Single Cells/PI, SSC-A subset-1/HCRTR2-GFP-/AF555+	88.9
> > > > > >	293T-HCRTR2 w/PI/293T/Single Cells/PI, SSC-A subset-1/HCRTR2-GFP-/AF555+	116
> > > > >	293T-HCRTR2 w/PI/293T/Single Cells/PI, SSC-A subset-1/HCRTR2-GFP-/AF555-	0	0
	12644 w/PI threshold 20000 FSC 300		50000
>	12644 w/PI threshold 20000 FSC 300/293T	98.2	49115
> >	12644 w/PI threshold 20000 FSC 300/293T/Single Cells	99.1	48679
> > >	12644 w/PI threshold 20000 FSC 300/293T/Single Cells/PI, SSC-A subset	75.6	36814
> > > >	12644 w/PI threshold 20000 FSC 300/293T/Single Cells/PI, SSC-A subset/Q1: HCRTR2-GFP- , AF555+	12.4	4561
> > > >	12644 w/PI threshold 20000 FSC 300/293T/Single Cells/PI, SSC-A subset/Q2: HCRTR2-GFP+ , AF555+	27.3	10066
> > > >	12644 w/PI threshold 20000 FSC 300/293T/Single Cells/PI, SSC-A subset/Q3: HCRTR2-GFP+ , AF555-	4.6	1692
> > > >	12644 w/PI threshold 20000 FSC 300/293T/Single Cells/PI, SSC-A subset/Q4: HCRTR2-GFP- , AF555-	55.7	20495
> > >	12644 w/PI threshold 20000 FSC 300/293T/Single Cells/PI, SSC-A subset-1	75.6	36814
> > > >	12644 w/PI threshold 20000 FSC 300/293T/Single Cells/PI, SSC-A subset-1/HCRTR2-GFP+	31.6	11623
> > > > >	12644 w/PI threshold 20000 FSC 300/293T/Single Cells/PI, SSC-A subset-1/HCRTR2-GFP+/AF555+	100	11623
> > > > > >	12644 w/PI threshold 20000 FSC 300/293T/Single Cells/PI, SSC-A subset-1/HCRTR2-GFP+/AF555+	4715
> > > > > >	12644 w/PI threshold 20000 FSC 300/293T/Single Cells/PI, SSC-A subset-1/HCRTR2-GFP+/AF555+	3584
> > > > >	12644 w/PI threshold 20000 FSC 300/293T/Single Cells/PI, SSC-A subset-1/HCRTR2-GFP+/AF555-	0	0
> > > >	12644 w/PI threshold 20000 FSC 300/293T/Single Cells/PI, SSC-A subset-1/HCRTR2-GFP-	68.4	25191
> > > > >	12644 w/PI threshold 20000 FSC 300/293T/Single Cells/PI, SSC-A subset-1/HCRTR2-GFP-/AF555+	100	25191
> > > > > >	12644 w/PI threshold 20000 FSC 300/293T/Single Cells/PI, SSC-A subset-1/HCRTR2-GFP-/AF555+	947
> > > > > >	12644 w/PI threshold 20000 FSC 300/293T/Single Cells/PI, SSC-A subset-1/HCRTR2-GFP-/AF555+	576
> > > > >	12644 w/PI threshold 20000 FSC 300/293T/Single Cells/PI, SSC-A subset-1/HCRTR2-GFP-/AF555-	0	0
	FITC Stained Control		2440
>	FITC Stained Control/293T	95.9	2340
> >	FITC Stained Control/293T/Single Cells	0.17	4
	Ling 10		100000
>	Ling 10/293T	64.2	64182
> >	Ling 10/293T/Single Cells	99.1	63585
> > >	Ling 10/293T/Single Cells/PI, SSC-A subset	96.6	61443
> > > >	Ling 10/293T/Single Cells/PI, SSC-A subset/Q1: HCRTR2-GFP- , AF555+	0.29	181
> > > >	Ling 10/293T/Single Cells/PI, SSC-A subset/Q2: HCRTR2-GFP+ , AF555+	0.083	51
> > > >	Ling 10/293T/Single Cells/PI, SSC-A subset/Q3: HCRTR2-GFP+ , AF555-	17.3	10637
> > > >	Ling 10/293T/Single Cells/PI, SSC-A subset/Q4: HCRTR2-GFP- , AF555-	82.3	50574
> > >	Ling 10/293T/Single Cells/PI, SSC-A subset-1	96.1	61134
> > > >	Ling 10/293T/Single Cells/PI, SSC-A subset-1/HCRTR2-GFP+	18	10981
> > > > >	Ling 10/293T/Single Cells/PI, SSC-A subset-1/HCRTR2-GFP+/AF555+	100	10981
> > > > > >	Ling 10/293T/Single Cells/PI, SSC-A subset-1/HCRTR2-GFP+/AF555+	362
> > > > > >	Ling 10/293T/Single Cells/PI, SSC-A subset-1/HCRTR2-GFP+/AF555+	309
> > > > >	Ling 10/293T/Single Cells/PI, SSC-A subset-1/HCRTR2-GFP+/AF555-	0	0
> > > >	Ling 10/293T/Single Cells/PI, SSC-A subset-1/HCRTR2-GFP-	82	50153
> > > > >	Ling 10/293T/Single Cells/PI, SSC-A subset-1/HCRTR2-GFP-/AF555+	100	50153
> > > > > >	Ling 10/293T/Single Cells/PI, SSC-A subset-1/HCRTR2-GFP-/AF555+	310
> > > > > >	Ling 10/293T/Single Cells/PI, SSC-A subset-1/HCRTR2-GFP-/AF555+	309
> > > > >	Ling 10/293T/Single Cells/PI, SSC-A subset-1/HCRTR2-GFP-/AF555-	0	0
	Ling 11		100000
>	Ling 11/293T	62.6	62642
> >	Ling 11/293T/Single Cells	99	62005
> > >	Ling 11/293T/Single Cells/PI, SSC-A subset	96.9	60075
> > > >	Ling 11/293T/Single Cells/PI, SSC-A subset/Q1: HCRTR2-GFP- , AF555+	33.3	20007
> > > >	Ling 11/293T/Single Cells/PI, SSC-A subset/Q2: HCRTR2-GFP+ , AF555+	9.79	5883
> > > >	Ling 11/293T/Single Cells/PI, SSC-A subset/Q3: HCRTR2-GFP+ , AF555-	6.88	4131
> > > >	Ling 11/293T/Single Cells/PI, SSC-A subset/Q4: HCRTR2-GFP- , AF555-	50	30054
> > >	Ling 11/293T/Single Cells/PI, SSC-A subset-1	96.4	59757
> > > >	Ling 11/293T/Single Cells/PI, SSC-A subset-1/HCRTR2-GFP+	17.3	10338
> > > > >	Ling 11/293T/Single Cells/PI, SSC-A subset-1/HCRTR2-GFP+/AF555+	100	10338
> > > > > >	Ling 11/293T/Single Cells/PI, SSC-A subset-1/HCRTR2-GFP+/AF555+	1483
> > > > > >	Ling 11/293T/Single Cells/PI, SSC-A subset-1/HCRTR2-GFP+/AF555+	1275
> > > > >	Ling 11/293T/Single Cells/PI, SSC-A subset-1/HCRTR2-GFP+/AF555-	0	0
> > > >	Ling 11/293T/Single Cells/PI, SSC-A subset-1/HCRTR2-GFP-	82.7	49419
> > > > >	Ling 11/293T/Single Cells/PI, SSC-A subset-1/HCRTR2-GFP-/AF555+	100	49419
> > > > > >	Ling 11/293T/Single Cells/PI, SSC-A subset-1/HCRTR2-GFP-/AF555+	1128
> > > > > >	Ling 11/293T/Single Cells/PI, SSC-A subset-1/HCRTR2-GFP-/AF555+	953
> > > > >	Ling 11/293T/Single Cells/PI, SSC-A subset-1/HCRTR2-GFP-/AF555-	0	0
	Ling 12		100000
>	Ling 12/293T	55.6	55616
> >	Ling 12/293T/Single Cells	98.9	55008
> > >	Ling 12/293T/Single Cells/PI, SSC-A subset	96.1	52851
> > > >	Ling 12/293T/Single Cells/PI, SSC-A subset/Q1: HCRTR2-GFP- , AF555+	0.2	106
> > > >	Ling 12/293T/Single Cells/PI, SSC-A subset/Q2: HCRTR2-GFP+ , AF555+	0.091	48
> > > >	Ling 12/293T/Single Cells/PI, SSC-A subset/Q3: HCRTR2-GFP+ , AF555-	16.4	8688
> > > >	Ling 12/293T/Single Cells/PI, SSC-A subset/Q4: HCRTR2-GFP- , AF555-	83.3	44009
> > >	Ling 12/293T/Single Cells/PI, SSC-A subset-1	95.7	52654
> > > >	Ling 12/293T/Single Cells/PI, SSC-A subset-1/HCRTR2-GFP+	17.1	8988
> > > > >	Ling 12/293T/Single Cells/PI, SSC-A subset-1/HCRTR2-GFP+/AF555+	100	8988
> > > > > >	Ling 12/293T/Single Cells/PI, SSC-A subset-1/HCRTR2-GFP+/AF555+	386
> > > > > >	Ling 12/293T/Single Cells/PI, SSC-A subset-1/HCRTR2-GFP+/AF555+	374
> > > > >	Ling 12/293T/Single Cells/PI, SSC-A subset-1/HCRTR2-GFP+/AF555-	0	0
> > > >	Ling 12/293T/Single Cells/PI, SSC-A subset-1/HCRTR2-GFP-	82.9	43666
> > > > >	Ling 12/293T/Single Cells/PI, SSC-A subset-1/HCRTR2-GFP-/AF555+	100	43666
> > > > > >	Ling 12/293T/Single Cells/PI, SSC-A subset-1/HCRTR2-GFP-/AF555+	327
> > > > > >	Ling 12/293T/Single Cells/PI, SSC-A subset-1/HCRTR2-GFP-/AF555+	309
> > > > >	Ling 12/293T/Single Cells/PI, SSC-A subset-1/HCRTR2-GFP-/AF555-	0	0
	Ling 13		100000
>	Ling 13/293T	63.4	63388
> >	Ling 13/293T/Single Cells	98.9	62667
> > >	Ling 13/293T/Single Cells/PI, SSC-A subset	96.8	60671
> > > >	Ling 13/293T/Single Cells/PI, SSC-A subset/Q1: HCRTR2-GFP- , AF555+	1.65	1002
> > > >	Ling 13/293T/Single Cells/PI, SSC-A subset/Q2: HCRTR2-GFP+ , AF555+	0.4	241
> > > >	Ling 13/293T/Single Cells/PI, SSC-A subset/Q3: HCRTR2-GFP+ , AF555-	16.3	9881
> > > >	Ling 13/293T/Single Cells/PI, SSC-A subset/Q4: HCRTR2-GFP- , AF555-	81.7	49547
> > >	Ling 13/293T/Single Cells/PI, SSC-A subset-1	96.5	60446
> > > >	Ling 13/293T/Single Cells/PI, SSC-A subset-1/HCRTR2-GFP+	17.2	10412
> > > > >	Ling 13/293T/Single Cells/PI, SSC-A subset-1/HCRTR2-GFP+/AF555+	100	10412
> > > > > >	Ling 13/293T/Single Cells/PI, SSC-A subset-1/HCRTR2-GFP+/AF555+	473
> > > > > >	Ling 13/293T/Single Cells/PI, SSC-A subset-1/HCRTR2-GFP+/AF555+	438
> > > > >	Ling 13/293T/Single Cells/PI, SSC-A subset-1/HCRTR2-GFP+/AF555-	0	0
> > > >	Ling 13/293T/Single Cells/PI, SSC-A subset-1/HCRTR2-GFP-	82.8	50034
> > > > >	Ling 13/293T/Single Cells/PI, SSC-A subset-1/HCRTR2-GFP-/AF555+	100	50034
> > > > > >	Ling 13/293T/Single Cells/PI, SSC-A subset-1/HCRTR2-GFP-/AF555+	383
> > > > > >	Ling 13/293T/Single Cells/PI, SSC-A subset-1/HCRTR2-GFP-/AF555+	309
> > > > >	Ling 13/293T/Single Cells/PI, SSC-A subset-1/HCRTR2-GFP-/AF555-	0	0
	Ling 14		100000
>	Ling 14/293T	61.6	61592
> >	Ling 14/293T/Single Cells	99.1	61034
> > >	Ling 14/293T/Single Cells/PI, SSC-A subset	97.1	59286
> > > >	Ling 14/293T/Single Cells/PI, SSC-A subset/Q1: HCRTR2-GFP- , AF555+	0.87	513
> > > >	Ling 14/293T/Single Cells/PI, SSC-A subset/Q2: HCRTR2-GFP+ , AF555+	0.22	128
> > > >	Ling 14/293T/Single Cells/PI, SSC-A subset/Q3: HCRTR2-GFP+ , AF555-	16.2	9576
> > > >	Ling 14/293T/Single Cells/PI, SSC-A subset/Q4: HCRTR2-GFP- , AF555-	82.8	49069
> > >	Ling 14/293T/Single Cells/PI, SSC-A subset-1	96.8	59087
> > > >	Ling 14/293T/Single Cells/PI, SSC-A subset-1/HCRTR2-GFP+	17	10032
> > > > >	Ling 14/293T/Single Cells/PI, SSC-A subset-1/HCRTR2-GFP+/AF555+	100	10032
> > > > > >	Ling 14/293T/Single Cells/PI, SSC-A subset-1/HCRTR2-GFP+/AF555+	507
> > > > > >	Ling 14/293T/Single Cells/PI, SSC-A subset-1/HCRTR2-GFP+/AF555+	503
> > > > >	Ling 14/293T/Single Cells/PI, SSC-A subset-1/HCRTR2-GFP+/AF555-	0	0
> > > >	Ling 14/293T/Single Cells/PI, SSC-A subset-1/HCRTR2-GFP-	83	49055
> > > > >	Ling 14/293T/Single Cells/PI, SSC-A subset-1/HCRTR2-GFP-/AF555+	100	49055
> > > > > >	Ling 14/293T/Single Cells/PI, SSC-A subset-1/HCRTR2-GFP-/AF555+	421
> > > > > >	Ling 14/293T/Single Cells/PI, SSC-A subset-1/HCRTR2-GFP-/AF555+	374
> > > > >	Ling 14/293T/Single Cells/PI, SSC-A subset-1/HCRTR2-GFP-/AF555-	0	0
	Ling 15		100000
>	Ling 15/293T	59.5	59469
> >	Ling 15/293T/Single Cells	98.9	58823
> > >	Ling 15/293T/Single Cells/PI, SSC-A subset	97	57079
> > > >	Ling 15/293T/Single Cells/PI, SSC-A subset/Q1: HCRTR2-GFP- , AF555+	0.92	527
> > > >	Ling 15/293T/Single Cells/PI, SSC-A subset/Q2: HCRTR2-GFP+ , AF555+	0.33	191
> > > >	Ling 15/293T/Single Cells/PI, SSC-A subset/Q3: HCRTR2-GFP+ , AF555-	16.1	9191
> > > >	Ling 15/293T/Single Cells/PI, SSC-A subset/Q4: HCRTR2-GFP- , AF555-	82.6	47170
> > >	Ling 15/293T/Single Cells/PI, SSC-A subset-1	96.8	56912
> > > >	Ling 15/293T/Single Cells/PI, SSC-A subset-1/HCRTR2-GFP+	17	9669
> > > > >	Ling 15/293T/Single Cells/PI, SSC-A subset-1/HCRTR2-GFP+/AF555+	100	9669
> > > > > >	Ling 15/293T/Single Cells/PI, SSC-A subset-1/HCRTR2-GFP+/AF555+	466
> > > > > >	Ling 15/293T/Single Cells/PI, SSC-A subset-1/HCRTR2-GFP+/AF555+	438
> > > > >	Ling 15/293T/Single Cells/PI, SSC-A subset-1/HCRTR2-GFP+/AF555-	0	0
> > > >	Ling 15/293T/Single Cells/PI, SSC-A subset-1/HCRTR2-GFP-	83	47243
> > > > >	Ling 15/293T/Single Cells/PI, SSC-A subset-1/HCRTR2-GFP-/AF555+	100	47243
> > > > > >	Ling 15/293T/Single Cells/PI, SSC-A subset-1/HCRTR2-GFP-/AF555+	388
> > > > > >	Ling 15/293T/Single Cells/PI, SSC-A subset-1/HCRTR2-GFP-/AF555+	374
> > > > >	Ling 15/293T/Single Cells/PI, SSC-A subset-1/HCRTR2-GFP-/AF555-	0	0
	Ling 16		100000
>	Ling 16/293T	59.5	59509
> >	Ling 16/293T/Single Cells	99	58916
> > >	Ling 16/293T/Single Cells/PI, SSC-A subset	96.4	56768
> > > >	Ling 16/293T/Single Cells/PI, SSC-A subset/Q1: HCRTR2-GFP- , AF555+	0.29	164
> > > >	Ling 16/293T/Single Cells/PI, SSC-A subset/Q2: HCRTR2-GFP+ , AF555+	0.063	36
> > > >	Ling 16/293T/Single Cells/PI, SSC-A subset/Q3: HCRTR2-GFP+ , AF555-	16.4	9322
> > > >	Ling 16/293T/Single Cells/PI, SSC-A subset/Q4: HCRTR2-GFP- , AF555-	83.2	47246
> > >	Ling 16/293T/Single Cells/PI, SSC-A subset-1	95.9	56504
> > > >	Ling 16/293T/Single Cells/PI, SSC-A subset-1/HCRTR2-GFP+	17.1	9665
> > > > >	Ling 16/293T/Single Cells/PI, SSC-A subset-1/HCRTR2-GFP+/AF555+	100	9665
> > > > > >	Ling 16/293T/Single Cells/PI, SSC-A subset-1/HCRTR2-GFP+/AF555+	395
> > > > > >	Ling 16/293T/Single Cells/PI, SSC-A subset-1/HCRTR2-GFP+/AF555+	374
> > > > >	Ling 16/293T/Single Cells/PI, SSC-A subset-1/HCRTR2-GFP+/AF555-	0	0
> > > >	Ling 16/293T/Single Cells/PI, SSC-A subset-1/HCRTR2-GFP-	82.9	46839
> > > > >	Ling 16/293T/Single Cells/PI, SSC-A subset-1/HCRTR2-GFP-/AF555+	100	46839
> > > > > >	Ling 16/293T/Single Cells/PI, SSC-A subset-1/HCRTR2-GFP-/AF555+	338
> > > > > >	Ling 16/293T/Single Cells/PI, SSC-A subset-1/HCRTR2-GFP-/AF555+	309
> > > > >	Ling 16/293T/Single Cells/PI, SSC-A subset-1/HCRTR2-GFP-/AF555-	0	0
	Ling 17		100000
>	Ling 17/293T	55.4	55432
> >	Ling 17/293T/Single Cells	98.6	54658
> > >	Ling 17/293T/Single Cells/PI, SSC-A subset	95.5	52222
> > > >	Ling 17/293T/Single Cells/PI, SSC-A subset/Q1: HCRTR2-GFP- , AF555+	55.5	29004
> > > >	Ling 17/293T/Single Cells/PI, SSC-A subset/Q2: HCRTR2-GFP+ , AF555+	12.4	6468
> > > >	Ling 17/293T/Single Cells/PI, SSC-A subset/Q3: HCRTR2-GFP+ , AF555-	4.23	2208
> > > >	Ling 17/293T/Single Cells/PI, SSC-A subset/Q4: HCRTR2-GFP- , AF555-	27.8	14542
> > >	Ling 17/293T/Single Cells/PI, SSC-A subset-1	94.9	51855
> > > >	Ling 17/293T/Single Cells/PI, SSC-A subset-1/HCRTR2-GFP+	17.2	8935
> > > > >	Ling 17/293T/Single Cells/PI, SSC-A subset-1/HCRTR2-GFP+/AF555+	100	8935
> > > > > >	Ling 17/293T/Single Cells/PI, SSC-A subset-1/HCRTR2-GFP+/AF555+	1742
> > > > > >	Ling 17/293T/Single Cells/PI, SSC-A subset-1/HCRTR2-GFP+/AF555+	1597
> > > > >	Ling 17/293T/Single Cells/PI, SSC-A subset-1/HCRTR2-GFP+/AF555-	0	0
> > > >	Ling 17/293T/Single Cells/PI, SSC-A subset-1/HCRTR2-GFP-	82.8	42920
> > > > >	Ling 17/293T/Single Cells/PI, SSC-A subset-1/HCRTR2-GFP-/AF555+	100	42920
> > > > > >	Ling 17/293T/Single Cells/PI, SSC-A subset-1/HCRTR2-GFP-/AF555+	1567
> > > > > >	Ling 17/293T/Single Cells/PI, SSC-A subset-1/HCRTR2-GFP-/AF555+	1404
> > > > >	Ling 17/293T/Single Cells/PI, SSC-A subset-1/HCRTR2-GFP-/AF555-	0	0
	Ling 18		100000
>	Ling 18/293T	59.6	59597
> >	Ling 18/293T/Single Cells	98.9	58924
> > >	Ling 18/293T/Single Cells/PI, SSC-A subset	97.1	57220
> > > >	Ling 18/293T/Single Cells/PI, SSC-A subset/Q1: HCRTR2-GFP- , AF555+	0.68	391
> > > >	Ling 18/293T/Single Cells/PI, SSC-A subset/Q2: HCRTR2-GFP+ , AF555+	0.18	105
> > > >	Ling 18/293T/Single Cells/PI, SSC-A subset/Q3: HCRTR2-GFP+ , AF555-	16.7	9562
> > > >	Ling 18/293T/Single Cells/PI, SSC-A subset/Q4: HCRTR2-GFP- , AF555-	82.4	47162
> > >	Ling 18/293T/Single Cells/PI, SSC-A subset-1	96.8	57041
> > > >	Ling 18/293T/Single Cells/PI, SSC-A subset-1/HCRTR2-GFP+	17.5	9989
> > > > >	Ling 18/293T/Single Cells/PI, SSC-A subset-1/HCRTR2-GFP+/AF555+	100	9989
> > > > > >	Ling 18/293T/Single Cells/PI, SSC-A subset-1/HCRTR2-GFP+/AF555+	468
> > > > > >	Ling 18/293T/Single Cells/PI, SSC-A subset-1/HCRTR2-GFP+/AF555+	438
> > > > >	Ling 18/293T/Single Cells/PI, SSC-A subset-1/HCRTR2-GFP+/AF555-	0	0
> > > >	Ling 18/293T/Single Cells/PI, SSC-A subset-1/HCRTR2-GFP-	82.5	47052
> > > > >	Ling 18/293T/Single Cells/PI, SSC-A subset-1/HCRTR2-GFP-/AF555+	100	47052
> > > > > >	Ling 18/293T/Single Cells/PI, SSC-A subset-1/HCRTR2-GFP-/AF555+	389
> > > > > >	Ling 18/293T/Single Cells/PI, SSC-A subset-1/HCRTR2-GFP-/AF555+	374
> > > > >	Ling 18/293T/Single Cells/PI, SSC-A subset-1/HCRTR2-GFP-/AF555-	0	0
>	30/293T	98.1	29432
> >	30/293T/Single Cells	98.3	28946
> > >	30/293T/Single Cells/PI, SSC-A subset	97.3	28174
> > > >	30/293T/Single Cells/PI, SSC-A subset/Q1: HCRTR2-GFP- , AF555+	0.028	8
> > > >	30/293T/Single Cells/PI, SSC-A subset/Q2: HCRTR2-GFP+ , AF555+	0.26	72
> > > >	30/293T/Single Cells/PI, SSC-A subset/Q3: HCRTR2-GFP+ , AF555-	24.1	6794
> > > >	30/293T/Single Cells/PI, SSC-A subset/Q4: HCRTR2-GFP- , AF555-	75.6	21300
> > >	30/293T/Single Cells/PI, SSC-A subset-1	94.6	27392
> > > >	30/293T/Single Cells/PI, SSC-A subset-1/HCRTR2-GFP+	23.5	6442
> > > > >	30/293T/Single Cells/PI, SSC-A subset-1/HCRTR2-GFP+/AF555+	100	6442
> > > > > >	30/293T/Single Cells/PI, SSC-A subset-1/HCRTR2-GFP+/AF555+	442
> > > > > >	30/293T/Single Cells/PI, SSC-A subset-1/HCRTR2-GFP+/AF555+	287
> > > > >	30/293T/Single Cells/PI, SSC-A subset-1/HCRTR2-GFP+/AF555-	0	0
> > > >	30/293T/Single Cells/PI, SSC-A subset-1/HCRTR2-GFP-	76.5	20950
> > > > >	30/293T/Single Cells/PI, SSC-A subset-1/HCRTR2-GFP-/AF555+	100	20950
> > > > > >	30/293T/Single Cells/PI, SSC-A subset-1/HCRTR2-GFP-/AF555+	231
> > > > > >	30/293T/Single Cells/PI, SSC-A subset-1/HCRTR2-GFP-/AF555+	212
> > > > >	30/293T/Single Cells/PI, SSC-A subset-1/HCRTR2-GFP-/AF555-	0	0
>	47/293T	98.2	29461
> >	47/293T/Single Cells	98.5	29017
> > >	47/293T/Single Cells/PI, SSC-A subset	96.4	27972
> > > >	47/293T/Single Cells/PI, SSC-A subset/Q1: HCRTR2-GFP- , AF555+	0.88	245
> > > >	47/293T/Single Cells/PI, SSC-A subset/Q2: HCRTR2-GFP+ , AF555+	0.24	68
> > > >	47/293T/Single Cells/PI, SSC-A subset/Q3: HCRTR2-GFP+ , AF555-	22.8	6371
> > > >	47/293T/Single Cells/PI, SSC-A subset/Q4: HCRTR2-GFP- , AF555-	76.1	21288
> > >	47/293T/Single Cells/PI, SSC-A subset-1	88.8	25774
> > > >	47/293T/Single Cells/PI, SSC-A subset-1/HCRTR2-GFP+	21.6	5568
> > > > >	47/293T/Single Cells/PI, SSC-A subset-1/HCRTR2-GFP+/AF555+	100	5568
> > > > > >	47/293T/Single Cells/PI, SSC-A subset-1/HCRTR2-GFP+/AF555+	496
> > > > > >	47/293T/Single Cells/PI, SSC-A subset-1/HCRTR2-GFP+/AF555+	376
> > > > >	47/293T/Single Cells/PI, SSC-A subset-1/HCRTR2-GFP+/AF555-	0	0
> > > >	47/293T/Single Cells/PI, SSC-A subset-1/HCRTR2-GFP-	78.4	20206
> > > > >	47/293T/Single Cells/PI, SSC-A subset-1/HCRTR2-GFP-/AF555+	100	20206
> > > > > >	47/293T/Single Cells/PI, SSC-A subset-1/HCRTR2-GFP-/AF555+	447
> > > > > >	47/293T/Single Cells/PI, SSC-A subset-1/HCRTR2-GFP-/AF555+	326
> > > > >	47/293T/Single Cells/PI, SSC-A subset-1/HCRTR2-GFP-/AF555-	0	0
>	70/293T	98	29408
> >	70/293T/Single Cells	99.1	29130
> > >	70/293T/Single Cells/PI, SSC-A subset	96.2	28024
> > > >	70/293T/Single Cells/PI, SSC-A subset/Q1: HCRTR2-GFP- , AF555+	0.13	36
> > > >	70/293T/Single Cells/PI, SSC-A subset/Q2: HCRTR2-GFP+ , AF555+	1.31	366
> > > >	70/293T/Single Cells/PI, SSC-A subset/Q3: HCRTR2-GFP+ , AF555-	22.1	6195
> > > >	70/293T/Single Cells/PI, SSC-A subset/Q4: HCRTR2-GFP- , AF555-	76.5	21427
> > >	70/293T/Single Cells/PI, SSC-A subset-1	90	26231
> > > >	70/293T/Single Cells/PI, SSC-A subset-1/HCRTR2-GFP+	21.7	5692
> > > > >	70/293T/Single Cells/PI, SSC-A subset-1/HCRTR2-GFP+/AF555+	100	5692
> > > > > >	70/293T/Single Cells/PI, SSC-A subset-1/HCRTR2-GFP+/AF555+	822
> > > > > >	70/293T/Single Cells/PI, SSC-A subset-1/HCRTR2-GFP+/AF555+	497
> > > > >	70/293T/Single Cells/PI, SSC-A subset-1/HCRTR2-GFP+/AF555-	0	0
> > > >	70/293T/Single Cells/PI, SSC-A subset-1/HCRTR2-GFP-	78.3	20539
> > > > >	70/293T/Single Cells/PI, SSC-A subset-1/HCRTR2-GFP-/AF555+	100	20539
> > > > > >	70/293T/Single Cells/PI, SSC-A subset-1/HCRTR2-GFP-/AF555+	329
> > > > > >	70/293T/Single Cells/PI, SSC-A subset-1/HCRTR2-GFP-/AF555+	275
> > > > >	70/293T/Single Cells/PI, SSC-A subset-1/HCRTR2-GFP-/AF555-	0	0
>	77/293T	98.2	29466
> >	77/293T/Single Cells	99.1	29198
> > >	77/293T/Single Cells/PI, SSC-A subset	96.4	28156
> > > >	77/293T/Single Cells/PI, SSC-A subset/Q1: HCRTR2-GFP- , AF555+	1.26	354
> > > >	77/293T/Single Cells/PI, SSC-A subset/Q2: HCRTR2-GFP+ , AF555+	0.55	155
> > > >	77/293T/Single Cells/PI, SSC-A subset/Q3: HCRTR2-GFP+ , AF555-	22.4	6304
> > > >	77/293T/Single Cells/PI, SSC-A subset/Q4: HCRTR2-GFP- , AF555-	75.8	21343
> > >	77/293T/Single Cells/PI, SSC-A subset-1	90.8	26519
> > > >	77/293T/Single Cells/PI, SSC-A subset-1/HCRTR2-GFP+	21.6	5719
> > > > >	77/293T/Single Cells/PI, SSC-A subset-1/HCRTR2-GFP+/AF555+	100	5719
> > > > > >	77/293T/Single Cells/PI, SSC-A subset-1/HCRTR2-GFP+/AF555+	478
> > > > > >	77/293T/Single Cells/PI, SSC-A subset-1/HCRTR2-GFP+/AF555+	275
> > > > >	77/293T/Single Cells/PI, SSC-A subset-1/HCRTR2-GFP+/AF555-	0	0
> > > >	77/293T/Single Cells/PI, SSC-A subset-1/HCRTR2-GFP-	78.4	20800
> > > > >	77/293T/Single Cells/PI, SSC-A subset-1/HCRTR2-GFP-/AF555+	100	20800
> > > > > >	77/293T/Single Cells/PI, SSC-A subset-1/HCRTR2-GFP-/AF555+	340
> > > > > >	77/293T/Single Cells/PI, SSC-A subset-1/HCRTR2-GFP-/AF555+	175
> > > > >	77/293T/Single Cells/PI, SSC-A subset-1/HCRTR2-GFP-/AF555-	0	0
>	83/293T	98.2	29452
> >	83/293T/Single Cells	99	29170
> > >	83/293T/Single Cells/PI, SSC-A subset	96.8	28249
> > > >	83/293T/Single Cells/PI, SSC-A subset/Q1: HCRTR2-GFP- , AF555+	1.62	458
> > > >	83/293T/Single Cells/PI, SSC-A subset/Q2: HCRTR2-GFP+ , AF555+	0.54	152
> > > >	83/293T/Single Cells/PI, SSC-A subset/Q3: HCRTR2-GFP+ , AF555-	22.5	6350
> > > >	83/293T/Single Cells/PI, SSC-A subset/Q4: HCRTR2-GFP- , AF555-	75.4	21289
> > >	83/293T/Single Cells/PI, SSC-A subset-1	91.5	26702
> > > >	83/293T/Single Cells/PI, SSC-A subset-1/HCRTR2-GFP+	21.7	5806
> > > > >	83/293T/Single Cells/PI, SSC-A subset-1/HCRTR2-GFP+/AF555+	100	5806
> > > > > >	83/293T/Single Cells/PI, SSC-A subset-1/HCRTR2-GFP+/AF555+	637
> > > > > >	83/293T/Single Cells/PI, SSC-A subset-1/HCRTR2-GFP+/AF555+	429
> > > > >	83/293T/Single Cells/PI, SSC-A subset-1/HCRTR2-GFP+/AF555-	0	0
> > > >	83/293T/Single Cells/PI, SSC-A subset-1/HCRTR2-GFP-	78.3	20896
> > > > >	83/293T/Single Cells/PI, SSC-A subset-1/HCRTR2-GFP-/AF555+	100	20896
> > > > > >	83/293T/Single Cells/PI, SSC-A subset-1/HCRTR2-GFP-/AF555+	496
> > > > > >	83/293T/Single Cells/PI, SSC-A subset-1/HCRTR2-GFP-/AF555+	281
> > > > >	83/293T/Single Cells/PI, SSC-A subset-1/HCRTR2-GFP-/AF555-	0	0
>	86/293T	98.1	29428
> >	86/293T/Single Cells	99.1	29164
> > >	86/293T/Single Cells/PI, SSC-A subset	97.3	28365
> > > >	86/293T/Single Cells/PI, SSC-A subset/Q1: HCRTR2-GFP- , AF555+	1.46	414
> > > >	86/293T/Single Cells/PI, SSC-A subset/Q2: HCRTR2-GFP+ , AF555+	1.08	305
> > > >	86/293T/Single Cells/PI, SSC-A subset/Q3: HCRTR2-GFP+ , AF555-	22.2	6296
> > > >	86/293T/Single Cells/PI, SSC-A subset/Q4: HCRTR2-GFP- , AF555-	75.3	21350
> > >	86/293T/Single Cells/PI, SSC-A subset-1	91.8	26765
> > > >	86/293T/Single Cells/PI, SSC-A subset-1/HCRTR2-GFP+	21.9	5861
> > > > >	86/293T/Single Cells/PI, SSC-A subset-1/HCRTR2-GFP+/AF555+	100	5861
> > > > > >	86/293T/Single Cells/PI, SSC-A subset-1/HCRTR2-GFP+/AF555+	951
> > > > > >	86/293T/Single Cells/PI, SSC-A subset-1/HCRTR2-GFP+/AF555+	725
> > > > >	86/293T/Single Cells/PI, SSC-A subset-1/HCRTR2-GFP+/AF555-	0	0
> > > >	86/293T/Single Cells/PI, SSC-A subset-1/HCRTR2-GFP-	78.1	20904
> > > > >	86/293T/Single Cells/PI, SSC-A subset-1/HCRTR2-GFP-/AF555+	100	20904
> > > > > >	86/293T/Single Cells/PI, SSC-A subset-1/HCRTR2-GFP-/AF555+	713
> > > > > >	86/293T/Single Cells/PI, SSC-A subset-1/HCRTR2-GFP-/AF555+	541
> > > > >	86/293T/Single Cells/PI, SSC-A subset-1/HCRTR2-GFP-/AF555-	0	0
	PE Stained Control		2430
>	PE Stained Control/293T	90.2	2191
> >	PE Stained Control/293T/Single Cells	0.32	7
	PE-Cy5 Stained Control		5000
>	PE-Cy5 Stained Control/293T	82.2	4111
> >	PE-Cy5 Stained Control/293T/Single Cells	99.2	4078
	Unstained Control		2506
>	Unstained Control/293T	93.3	2337
> >	Unstained Control/293T/Single Cells	0.17	4
	gluo7		50000
>	gluo7/293T	96.6	48278
> >	gluo7/293T/Single Cells	98.7	47640
> > >	gluo7/293T/Single Cells/PI, SSC-A subset	92.4	44037
> > > >	gluo7/293T/Single Cells/PI, SSC-A subset/Q1: HCRTR2-GFP- , AF555+	0.46	204
> > > >	gluo7/293T/Single Cells/PI, SSC-A subset/Q2: HCRTR2-GFP+ , AF555+	4.04	1781
> > > >	gluo7/293T/Single Cells/PI, SSC-A subset/Q3: HCRTR2-GFP+ , AF555-	22.1	9728
> > > >	gluo7/293T/Single Cells/PI, SSC-A subset/Q4: HCRTR2-GFP- , AF555-	73.4	32324
> > >	gluo7/293T/Single Cells/PI, SSC-A subset-1	94.5	45010
> > > >	gluo7/293T/Single Cells/PI, SSC-A subset-1/HCRTR2-GFP+	26.9	12123
> > > > >	gluo7/293T/Single Cells/PI, SSC-A subset-1/HCRTR2-GFP+/AF555+	100	12123
> > > > > >	gluo7/293T/Single Cells/PI, SSC-A subset-1/HCRTR2-GFP+/AF555+	2254
> > > > > >	gluo7/293T/Single Cells/PI, SSC-A subset-1/HCRTR2-GFP+/AF555+	1082
> > > > >	gluo7/293T/Single Cells/PI, SSC-A subset-1/HCRTR2-GFP+/AF555-	0	0
> > > >	gluo7/293T/Single Cells/PI, SSC-A subset-1/HCRTR2-GFP-	73.1	32887
> > > > >	gluo7/293T/Single Cells/PI, SSC-A subset-1/HCRTR2-GFP-/AF555+	100	32887
> > > > > >	gluo7/293T/Single Cells/PI, SSC-A subset-1/HCRTR2-GFP-/AF555+	750
> > > > > >	gluo7/293T/Single Cells/PI, SSC-A subset-1/HCRTR2-GFP-/AF555+	567
> > > > >	gluo7/293T/Single Cells/PI, SSC-A subset-1/HCRTR2-GFP-/AF555-	0	0
	gluo 18		50000
>	gluo 18/293T	96.6	48299
> >	gluo 18/293T/Single Cells	98.8	47698
> > >	gluo 18/293T/Single Cells/PI, SSC-A subset	95.6	45612
> > > >	gluo 18/293T/Single Cells/PI, SSC-A subset/Q1: HCRTR2-GFP- , AF555+	0.61	276
> > > >	gluo 18/293T/Single Cells/PI, SSC-A subset/Q2: HCRTR2-GFP+ , AF555+	2.11	962
> > > >	gluo 18/293T/Single Cells/PI, SSC-A subset/Q3: HCRTR2-GFP+ , AF555-	24.8	11329
> > > >	gluo 18/293T/Single Cells/PI, SSC-A subset/Q4: HCRTR2-GFP- , AF555-	72.4	33045
> > >	gluo 18/293T/Single Cells/PI, SSC-A subset-1	95.5	45567
> > > >	gluo 18/293T/Single Cells/PI, SSC-A subset-1/HCRTR2-GFP+	26.9	12269
> > > > >	gluo 18/293T/Single Cells/PI, SSC-A subset-1/HCRTR2-GFP+/AF555+	100	12269
> > > > > >	gluo 18/293T/Single Cells/PI, SSC-A subset-1/HCRTR2-GFP+/AF555+	1362
> > > > > >	gluo 18/293T/Single Cells/PI, SSC-A subset-1/HCRTR2-GFP+/AF555+	825
> > > > >	gluo 18/293T/Single Cells/PI, SSC-A subset-1/HCRTR2-GFP+/AF555-	0	0
> > > >	gluo 18/293T/Single Cells/PI, SSC-A subset-1/HCRTR2-GFP-	73.1	33298
> > > > >	gluo 18/293T/Single Cells/PI, SSC-A subset-1/HCRTR2-GFP-/AF555+	100	33298
> > > > > >	gluo 18/293T/Single Cells/PI, SSC-A subset-1/HCRTR2-GFP-/AF555+	745
> > > > > >	gluo 18/293T/Single Cells/PI, SSC-A subset-1/HCRTR2-GFP-/AF555+	567
> > > > >	gluo 18/293T/Single Cells/PI, SSC-A subset-1/HCRTR2-GFP-/AF555-	0	0
	gluo 21		50000
>	gluo 21/293T	96.6	48276
> >	gluo 21/293T/Single Cells	98.6	47586
> > >	gluo 21/293T/Single Cells/PI, SSC-A subset	93.5	44480
> > > >	gluo 21/293T/Single Cells/PI, SSC-A subset/Q1: HCRTR2-GFP- , AF555+	8.94	3978
> > > >	gluo 21/293T/Single Cells/PI, SSC-A subset/Q2: HCRTR2-GFP+ , AF555+	5.27	2344
> > > >	gluo 21/293T/Single Cells/PI, SSC-A subset/Q3: HCRTR2-GFP+ , AF555-	21.7	9649
> > > >	gluo 21/293T/Single Cells/PI, SSC-A subset/Q4: HCRTR2-GFP- , AF555-	64.1	28509
> > >	gluo 21/293T/Single Cells/PI, SSC-A subset-1	93.3	44374
> > > >	gluo 21/293T/Single Cells/PI, SSC-A subset-1/HCRTR2-GFP+	26.9	11947
> > > > >	gluo 21/293T/Single Cells/PI, SSC-A subset-1/HCRTR2-GFP+/AF555+	100	11947
> > > > > >	gluo 21/293T/Single Cells/PI, SSC-A subset-1/HCRTR2-GFP+/AF555+	2361
> > > > > >	gluo 21/293T/Single Cells/PI, SSC-A subset-1/HCRTR2-GFP+/AF555+	1597
> > > > >	gluo 21/293T/Single Cells/PI, SSC-A subset-1/HCRTR2-GFP+/AF555-	0	0
> > > >	gluo 21/293T/Single Cells/PI, SSC-A subset-1/HCRTR2-GFP-	73.1	32427
> > > > >	gluo 21/293T/Single Cells/PI, SSC-A subset-1/HCRTR2-GFP-/AF555+	100	32427
> > > > > >	gluo 21/293T/Single Cells/PI, SSC-A subset-1/HCRTR2-GFP-/AF555+	1812
> > > > > >	gluo 21/293T/Single Cells/PI, SSC-A subset-1/HCRTR2-GFP-/AF555+	1147
> > > > >	gluo 21/293T/Single Cells/PI, SSC-A subset-1/HCRTR2-GFP-/AF555-	0	0
	gluo 23		50000
>	gluo 23/293T	96.9	48432
> >	gluo 23/293T/Single Cells	98.7	47818
> > >	gluo 23/293T/Single Cells/PI, SSC-A subset	95.1	45479
> > > >	gluo 23/293T/Single Cells/PI, SSC-A subset/Q1: HCRTR2-GFP- , AF555+	0.6	274
> > > >	gluo 23/293T/Single Cells/PI, SSC-A subset/Q2: HCRTR2-GFP+ , AF555+	0.47	216
> > > >	gluo 23/293T/Single Cells/PI, SSC-A subset/Q3: HCRTR2-GFP+ , AF555-	26.6	12094
> > > >	gluo 23/293T/Single Cells/PI, SSC-A subset/Q4: HCRTR2-GFP- , AF555-	72.3	32895
> > >	gluo 23/293T/Single Cells/PI, SSC-A subset-1	95	45430
> > > >	gluo 23/293T/Single Cells/PI, SSC-A subset-1/HCRTR2-GFP+	27.1	12289
> > > > >	gluo 23/293T/Single Cells/PI, SSC-A subset-1/HCRTR2-GFP+/AF555+	100	12289
> > > > > >	gluo 23/293T/Single Cells/PI, SSC-A subset-1/HCRTR2-GFP+/AF555+	1065
> > > > > >	gluo 23/293T/Single Cells/PI, SSC-A subset-1/HCRTR2-GFP+/AF555+	825
> > > > >	gluo 23/293T/Single Cells/PI, SSC-A subset-1/HCRTR2-GFP+/AF555-	0	0
> > > >	gluo 23/293T/Single Cells/PI, SSC-A subset-1/HCRTR2-GFP-	72.9	33141
> > > > >	gluo 23/293T/Single Cells/PI, SSC-A subset-1/HCRTR2-GFP-/AF555+	100	33141
> > > > > >	gluo 23/293T/Single Cells/PI, SSC-A subset-1/HCRTR2-GFP-/AF555+	799
> > > > > >	gluo 23/293T/Single Cells/PI, SSC-A subset-1/HCRTR2-GFP-/AF555+	631
> > > > >	gluo 23/293T/Single Cells/PI, SSC-A subset-1/HCRTR2-GFP-/AF555-	0	0
	gluo 24		50000
>	gluo 24/293T	96.5	48248
> >	gluo 24/293T/Single Cells	98.5	47502
> > >	gluo 24/293T/Single Cells/PI, SSC-A subset	93.9	44595
> > > >	gluo 24/293T/Single Cells/PI, SSC-A subset/Q1: HCRTR2-GFP- , AF555+	1.28	572
> > > >	gluo 24/293T/Single Cells/PI, SSC-A subset/Q2: HCRTR2-GFP+ , AF555+	1.33	591
> > > >	gluo 24/293T/Single Cells/PI, SSC-A subset/Q3: HCRTR2-GFP+ , AF555-	25.8	11494
> > > >	gluo 24/293T/Single Cells/PI, SSC-A subset/Q4: HCRTR2-GFP- , AF555-	71.6	31938
> > >	gluo 24/293T/Single Cells/PI, SSC-A subset-1	94.5	44897
> > > >	gluo 24/293T/Single Cells/PI, SSC-A subset-1/HCRTR2-GFP+	27.2	12214
> > > > >	gluo 24/293T/Single Cells/PI, SSC-A subset-1/HCRTR2-GFP+/AF555+	100	12214
> > > > > >	gluo 24/293T/Single Cells/PI, SSC-A subset-1/HCRTR2-GFP+/AF555+	1195
> > > > > >	gluo 24/293T/Single Cells/PI, SSC-A subset-1/HCRTR2-GFP+/AF555+	825
> > > > >	gluo 24/293T/Single Cells/PI, SSC-A subset-1/HCRTR2-GFP+/AF555-	0	0
> > > >	gluo 24/293T/Single Cells/PI, SSC-A subset-1/HCRTR2-GFP-	72.8	32683
> > > > >	gluo 24/293T/Single Cells/PI, SSC-A subset-1/HCRTR2-GFP-/AF555+	100	32683
> > > > > >	gluo 24/293T/Single Cells/PI, SSC-A subset-1/HCRTR2-GFP-/AF555+	786
> > > > > >	gluo 24/293T/Single Cells/PI, SSC-A subset-1/HCRTR2-GFP-/AF555+	503
> > > > >	gluo 24/293T/Single Cells/PI, SSC-A subset-1/HCRTR2-GFP-/AF555-	0	0
	gluo 33		50000
>	gluo 33/293T	96.9	48448
> >	gluo 33/293T/Single Cells	98.6	47762
> > >	gluo 33/293T/Single Cells/PI, SSC-A subset	94.6	45174
> > > >	gluo 33/293T/Single Cells/PI, SSC-A subset/Q1: HCRTR2-GFP- , AF555+	0.26	119
> > > >	gluo 33/293T/Single Cells/PI, SSC-A subset/Q2: HCRTR2-GFP+ , AF555+	1.45	656
> > > >	gluo 33/293T/Single Cells/PI, SSC-A subset/Q3: HCRTR2-GFP+ , AF555-	24.5	11086
> > > >	gluo 33/293T/Single Cells/PI, SSC-A subset/Q4: HCRTR2-GFP- , AF555-	73.7	33313
> > >	gluo 33/293T/Single Cells/PI, SSC-A subset-1	94.5	45140
> > > >	gluo 33/293T/Single Cells/PI, SSC-A subset-1/HCRTR2-GFP+	26	11727
> > > > >	gluo 33/293T/Single Cells/PI, SSC-A subset-1/HCRTR2-GFP+/AF555+	100	11727
> > > > > >	gluo 33/293T/Single Cells/PI, SSC-A subset-1/HCRTR2-GFP+/AF555+	1028
> > > > > >	gluo 33/293T/Single Cells/PI, SSC-A subset-1/HCRTR2-GFP+/AF555+	567
> > > > >	gluo 33/293T/Single Cells/PI, SSC-A subset-1/HCRTR2-GFP+/AF555-	0	0
> > > >	gluo 33/293T/Single Cells/PI, SSC-A subset-1/HCRTR2-GFP-	74	33413
> > > > >	gluo 33/293T/Single Cells/PI, SSC-A subset-1/HCRTR2-GFP-/AF555+	100	33413
> > > > > >	gluo 33/293T/Single Cells/PI, SSC-A subset-1/HCRTR2-GFP-/AF555+	482
> > > > > >	gluo 33/293T/Single Cells/PI, SSC-A subset-1/HCRTR2-GFP-/AF555+	374
> > > > >	gluo 33/293T/Single Cells/PI, SSC-A subset-1/HCRTR2-GFP-/AF555-	0	0
	gluo 37		50000
>	gluo 37/293T	96.9	48442
> >	gluo 37/293T/Single Cells	98.8	47851
> > >	gluo 37/293T/Single Cells/PI, SSC-A subset	94.6	45266
> > > >	gluo 37/293T/Single Cells/PI, SSC-A subset/Q1: HCRTR2-GFP- , AF555+	2.75	1246
> > > >	gluo 37/293T/Single Cells/PI, SSC-A subset/Q2: HCRTR2-GFP+ , AF555+	1.25	568
> > > >	gluo 37/293T/Single Cells/PI, SSC-A subset/Q3: HCRTR2-GFP+ , AF555-	24.9	11259
> > > >	gluo 37/293T/Single Cells/PI, SSC-A subset/Q4: HCRTR2-GFP- , AF555-	71.1	32193
> > >	gluo 37/293T/Single Cells/PI, SSC-A subset-1	94.5	45229
> > > >	gluo 37/293T/Single Cells/PI, SSC-A subset-1/HCRTR2-GFP+	26.1	11811
> > > > >	gluo 37/293T/Single Cells/PI, SSC-A subset-1/HCRTR2-GFP+/AF555+	100	11811
> > > > > >	gluo 37/293T/Single Cells/PI, SSC-A subset-1/HCRTR2-GFP+/AF555+	1357
> > > > > >	gluo 37/293T/Single Cells/PI, SSC-A subset-1/HCRTR2-GFP+/AF555+	1018
> > > > >	gluo 37/293T/Single Cells/PI, SSC-A subset-1/HCRTR2-GFP+/AF555-	0	0
> > > >	gluo 37/293T/Single Cells/PI, SSC-A subset-1/HCRTR2-GFP-	73.9	33418
> > > > >	gluo 37/293T/Single Cells/PI, SSC-A subset-1/HCRTR2-GFP-/AF555+	100	33418
> > > > > >	gluo 37/293T/Single Cells/PI, SSC-A subset-1/HCRTR2-GFP-/AF555+	1140
> > > > > >	gluo 37/293T/Single Cells/PI, SSC-A subset-1/HCRTR2-GFP-/AF555+	825
> > > > >	gluo 37/293T/Single Cells/PI, SSC-A subset-1/HCRTR2-GFP-/AF555-	0	0
	gluo 45		50000
>	gluo 45/293T	97	48507
> >	gluo 45/293T/Single Cells	98.7	47889
> > >	gluo 45/293T/Single Cells/PI, SSC-A subset	94.8	45388
> > > >	gluo 45/293T/Single Cells/PI, SSC-A subset/Q1: HCRTR2-GFP- , AF555+	3.99	1811
> > > >	gluo 45/293T/Single Cells/PI, SSC-A subset/Q2: HCRTR2-GFP+ , AF555+	2.26	1028
> > > >	gluo 45/293T/Single Cells/PI, SSC-A subset/Q3: HCRTR2-GFP+ , AF555-	24	10875
> > > >	gluo 45/293T/Single Cells/PI, SSC-A subset/Q4: HCRTR2-GFP- , AF555-	69.8	31674
> > >	gluo 45/293T/Single Cells/PI, SSC-A subset-1	94.9	45427
> > > >	gluo 45/293T/Single Cells/PI, SSC-A subset-1/HCRTR2-GFP+	26.2	11912
> > > > >	gluo 45/293T/Single Cells/PI, SSC-A subset-1/HCRTR2-GFP+/AF555+	100	11912
> > > > > >	gluo 45/293T/Single Cells/PI, SSC-A subset-1/HCRTR2-GFP+/AF555+	2010
> > > > > >	gluo 45/293T/Single Cells/PI, SSC-A subset-1/HCRTR2-GFP+/AF555+	1791
> > > > >	gluo 45/293T/Single Cells/PI, SSC-A subset-1/HCRTR2-GFP+/AF555-	0	0
> > > >	gluo 45/293T/Single Cells/PI, SSC-A subset-1/HCRTR2-GFP-	73.8	33515
> > > > >	gluo 45/293T/Single Cells/PI, SSC-A subset-1/HCRTR2-GFP-/AF555+	100	33515
> > > > > >	gluo 45/293T/Single Cells/PI, SSC-A subset-1/HCRTR2-GFP-/AF555+	1907
> > > > > >	gluo 45/293T/Single Cells/PI, SSC-A subset-1/HCRTR2-GFP-/AF555+	1726
> > > > >	gluo 45/293T/Single Cells/PI, SSC-A subset-1/HCRTR2-GFP-/AF555-	0	0
	gluo 55		50000
>	gluo 55/293T	96.2	48099
> >	gluo 55/293T/Single Cells	98.4	47348
> > >	gluo 55/293T/Single Cells/PI, SSC-A subset	93	44046
> > > >	gluo 55/293T/Single Cells/PI, SSC-A subset/Q1: HCRTR2-GFP- , AF555+	16.6	7300
> > > >	gluo 55/293T/Single Cells/PI, SSC-A subset/Q2: HCRTR2-GFP+ , AF555+	9.72	4281
> > > >	gluo 55/293T/Single Cells/PI, SSC-A subset/Q3: HCRTR2-GFP+ , AF555-	17.6	7740
> > > >	gluo 55/293T/Single Cells/PI, SSC-A subset/Q4: HCRTR2-GFP- , AF555-	56.1	24725
> > >	gluo 55/293T/Single Cells/PI, SSC-A subset-1	93.6	44312
> > > >	gluo 55/293T/Single Cells/PI, SSC-A subset-1/HCRTR2-GFP+	27.4	12160
> > > > >	gluo 55/293T/Single Cells/PI, SSC-A subset-1/HCRTR2-GFP+/AF555+	100	12160
> > > > > >	gluo 55/293T/Single Cells/PI, SSC-A subset-1/HCRTR2-GFP+/AF555+	3456
> > > > > >	gluo 55/293T/Single Cells/PI, SSC-A subset-1/HCRTR2-GFP+/AF555+	2885
> > > > >	gluo 55/293T/Single Cells/PI, SSC-A subset-1/HCRTR2-GFP+/AF555-	0	0
> > > >	gluo 55/293T/Single Cells/PI, SSC-A subset-1/HCRTR2-GFP-	72.6	32152
> > > > >	gluo 55/293T/Single Cells/PI, SSC-A subset-1/HCRTR2-GFP-/AF555+	100	32152
> > > > > >	gluo 55/293T/Single Cells/PI, SSC-A subset-1/HCRTR2-GFP-/AF555+	2761
> > > > > >	gluo 55/293T/Single Cells/PI, SSC-A subset-1/HCRTR2-GFP-/AF555+	2306
> > > > >	gluo 55/293T/Single Cells/PI, SSC-A subset-1/HCRTR2-GFP-/AF555-	0	0
	gluo 56		50000
>	gluo 56/293T	96.3	48156
> >	gluo 56/293T/Single Cells	98.4	47398
> > >	gluo 56/293T/Single Cells/PI, SSC-A subset	92.8	44000
> > > >	gluo 56/293T/Single Cells/PI, SSC-A subset/Q1: HCRTR2-GFP- , AF555+	1.89	833
> > > >	gluo 56/293T/Single Cells/PI, SSC-A subset/Q2: HCRTR2-GFP+ , AF555+	3.69	1624
> > > >	gluo 56/293T/Single Cells/PI, SSC-A subset/Q3: HCRTR2-GFP+ , AF555-	22.7	9990
> > > >	gluo 56/293T/Single Cells/PI, SSC-A subset/Q4: HCRTR2-GFP- , AF555-	71.7	31553
> > >	gluo 56/293T/Single Cells/PI, SSC-A subset-1	93.8	44463
> > > >	gluo 56/293T/Single Cells/PI, SSC-A subset-1/HCRTR2-GFP+	26.7	11858
> > > > >	gluo 56/293T/Single Cells/PI, SSC-A subset-1/HCRTR2-GFP+/AF555+	100	11858
> > > > > >	gluo 56/293T/Single Cells/PI, SSC-A subset-1/HCRTR2-GFP+/AF555+	2026
> > > > > >	gluo 56/293T/Single Cells/PI, SSC-A subset-1/HCRTR2-GFP+/AF555+	1082
> > > > >	gluo 56/293T/Single Cells/PI, SSC-A subset-1/HCRTR2-GFP+/AF555-	0	0
> > > >	gluo 56/293T/Single Cells/PI, SSC-A subset-1/HCRTR2-GFP-	73.3	32605
> > > > >	gluo 56/293T/Single Cells/PI, SSC-A subset-1/HCRTR2-GFP-/AF555+	100	32605
> > > > > >	gluo 56/293T/Single Cells/PI, SSC-A subset-1/HCRTR2-GFP-/AF555+	1022
> > > > > >	gluo 56/293T/Single Cells/PI, SSC-A subset-1/HCRTR2-GFP-/AF555+	760
> > > > >	gluo 56/293T/Single Cells/PI, SSC-A subset-1/HCRTR2-GFP-/AF555-	0	0
	gluo 58		50000
>	gluo 58/293T	96.5	48268
> >	gluo 58/293T/Single Cells	98.7	47633
> > >	gluo 58/293T/Single Cells/PI, SSC-A subset	91.9	43794
> > > >	gluo 58/293T/Single Cells/PI, SSC-A subset/Q1: HCRTR2-GFP- , AF555+	9.29	4067
> > > >	gluo 58/293T/Single Cells/PI, SSC-A subset/Q2: HCRTR2-GFP+ , AF555+	5.73	2508
> > > >	gluo 58/293T/Single Cells/PI, SSC-A subset/Q3: HCRTR2-GFP+ , AF555-	19.9	8729
> > > >	gluo 58/293T/Single Cells/PI, SSC-A subset/Q4: HCRTR2-GFP- , AF555-	65.1	28490
> > >	gluo 58/293T/Single Cells/PI, SSC-A subset-1	92.7	44156
> > > >	gluo 58/293T/Single Cells/PI, SSC-A subset-1/HCRTR2-GFP+	25.8	11378
> > > > >	gluo 58/293T/Single Cells/PI, SSC-A subset-1/HCRTR2-GFP+/AF555+	100	11378
> > > > > >	gluo 58/293T/Single Cells/PI, SSC-A subset-1/HCRTR2-GFP+/AF555+	2724
> > > > > >	gluo 58/293T/Single Cells/PI, SSC-A subset-1/HCRTR2-GFP+/AF555+	1597
> > > > >	gluo 58/293T/Single Cells/PI, SSC-A subset-1/HCRTR2-GFP+/AF555-	0	0
> > > >	gluo 58/293T/Single Cells/PI, SSC-A subset-1/HCRTR2-GFP-	74.2	32778
> > > > >	gluo 58/293T/Single Cells/PI, SSC-A subset-1/HCRTR2-GFP-/AF555+	100	32778
> > > > > >	gluo 58/293T/Single Cells/PI, SSC-A subset-1/HCRTR2-GFP-/AF555+	2003
> > > > > >	gluo 58/293T/Single Cells/PI, SSC-A subset-1/HCRTR2-GFP-/AF555+	1147
> > > > >	gluo 58/293T/Single Cells/PI, SSC-A subset-1/HCRTR2-GFP-/AF555-	0	0
	gluo 61		50000
>	gluo 61/293T	96.4	48192
> >	gluo 61/293T/Single Cells	98.4	47422
> > >	gluo 61/293T/Single Cells/PI, SSC-A subset	92.4	43798
> > > >	gluo 61/293T/Single Cells/PI, SSC-A subset/Q1: HCRTR2-GFP- , AF555+	0.71	313
> > > >	gluo 61/293T/Single Cells/PI, SSC-A subset/Q2: HCRTR2-GFP+ , AF555+	1.08	471
> > > >	gluo 61/293T/Single Cells/PI, SSC-A subset/Q3: HCRTR2-GFP+ , AF555-	25.3	11062
> > > >	gluo 61/293T/Single Cells/PI, SSC-A subset/Q4: HCRTR2-GFP- , AF555-	73	31952
> > >	gluo 61/293T/Single Cells/PI, SSC-A subset-1	93.6	44409
> > > >	gluo 61/293T/Single Cells/PI, SSC-A subset-1/HCRTR2-GFP+	26.5	11786
> > > > >	gluo 61/293T/Single Cells/PI, SSC-A subset-1/HCRTR2-GFP+/AF555+	100	11786
> > > > > >	gluo 61/293T/Single Cells/PI, SSC-A subset-1/HCRTR2-GFP+/AF555+	1120
> > > > > >	gluo 61/293T/Single Cells/PI, SSC-A subset-1/HCRTR2-GFP+/AF555+	696
> > > > >	gluo 61/293T/Single Cells/PI, SSC-A subset-1/HCRTR2-GFP+/AF555-	0	0
> > > >	gluo 61/293T/Single Cells/PI, SSC-A subset-1/HCRTR2-GFP-	73.5	32623
> > > > >	gluo 61/293T/Single Cells/PI, SSC-A subset-1/HCRTR2-GFP-/AF555+	100	32623
> > > > > >	gluo 61/293T/Single Cells/PI, SSC-A subset-1/HCRTR2-GFP-/AF555+	691
> > > > > >	gluo 61/293T/Single Cells/PI, SSC-A subset-1/HCRTR2-GFP-/AF555+	503
> > > > >	gluo 61/293T/Single Cells/PI, SSC-A subset-1/HCRTR2-GFP-/AF555-	0	0
	gluo 64		50000
>	gluo 64/293T	96.4	48219
> >	gluo 64/293T/Single Cells	98.5	47479
> > >	gluo 64/293T/Single Cells/PI, SSC-A subset	92.4	43850
> > > >	gluo 64/293T/Single Cells/PI, SSC-A subset/Q1: HCRTR2-GFP- , AF555+	6.45	2827
> > > >	gluo 64/293T/Single Cells/PI, SSC-A subset/Q2: HCRTR2-GFP+ , AF555+	6.32	2772
> > > >	gluo 64/293T/Single Cells/PI, SSC-A subset/Q3: HCRTR2-GFP+ , AF555-	19.1	8396
> > > >	gluo 64/293T/Single Cells/PI, SSC-A subset/Q4: HCRTR2-GFP- , AF555-	68.1	29855
> > >	gluo 64/293T/Single Cells/PI, SSC-A subset-1	93.8	44514
> > > >	gluo 64/293T/Single Cells/PI, SSC-A subset-1/HCRTR2-GFP+	25.9	11537
> > > > >	gluo 64/293T/Single Cells/PI, SSC-A subset-1/HCRTR2-GFP+/AF555+	100	11537
> > > > > >	gluo 64/293T/Single Cells/PI, SSC-A subset-1/HCRTR2-GFP+/AF555+	3249
> > > > > >	gluo 64/293T/Single Cells/PI, SSC-A subset-1/HCRTR2-GFP+/AF555+	2241
> > > > >	gluo 64/293T/Single Cells/PI, SSC-A subset-1/HCRTR2-GFP+/AF555-	0	0
> > > >	gluo 64/293T/Single Cells/PI, SSC-A subset-1/HCRTR2-GFP-	74.1	32977
> > > > >	gluo 64/293T/Single Cells/PI, SSC-A subset-1/HCRTR2-GFP-/AF555+	100	32977
> > > > > >	gluo 64/293T/Single Cells/PI, SSC-A subset-1/HCRTR2-GFP-/AF555+	1989
> > > > > >	gluo 64/293T/Single Cells/PI, SSC-A subset-1/HCRTR2-GFP-/AF555+	1726
> > > > >	gluo 64/293T/Single Cells/PI, SSC-A subset-1/HCRTR2-GFP-/AF555-	0	0
	gluo 71		50000
>	gluo 71/293T	96.3	48140
> >	gluo 71/293T/Single Cells	98.2	47270
> > >	gluo 71/293T/Single Cells/PI, SSC-A subset	91.8	43392
> > > >	gluo 71/293T/Single Cells/PI, SSC-A subset/Q1: HCRTR2-GFP- , AF555+	5.03	2181
> > > >	gluo 71/293T/Single Cells/PI, SSC-A subset/Q2: HCRTR2-GFP+ , AF555+	2.47	1070
> > > >	gluo 71/293T/Single Cells/PI, SSC-A subset/Q3: HCRTR2-GFP+ , AF555-	23.8	10324
> > > >	gluo 71/293T/Single Cells/PI, SSC-A subset/Q4: HCRTR2-GFP- , AF555-	68.7	29817
> > >	gluo 71/293T/Single Cells/PI, SSC-A subset-1	93.6	44228
> > > >	gluo 71/293T/Single Cells/PI, SSC-A subset-1/HCRTR2-GFP+	26.5	11713
> > > > >	gluo 71/293T/Single Cells/PI, SSC-A subset-1/HCRTR2-GFP+/AF555+	100	11713
> > > > > >	gluo 71/293T/Single Cells/PI, SSC-A subset-1/HCRTR2-GFP+/AF555+	1652
> > > > > >	gluo 71/293T/Single Cells/PI, SSC-A subset-1/HCRTR2-GFP+/AF555+	889
> > > > >	gluo 71/293T/Single Cells/PI, SSC-A subset-1/HCRTR2-GFP+/AF555-	0	0
> > > >	gluo 71/293T/Single Cells/PI, SSC-A subset-1/HCRTR2-GFP-	73.5	32515
> > > > >	gluo 71/293T/Single Cells/PI, SSC-A subset-1/HCRTR2-GFP-/AF555+	100	32515
> > > > > >	gluo 71/293T/Single Cells/PI, SSC-A subset-1/HCRTR2-GFP-/AF555+	1277
> > > > > >	gluo 71/293T/Single Cells/PI, SSC-A subset-1/HCRTR2-GFP-/AF555+	631
> > > > >	gluo 71/293T/Single Cells/PI, SSC-A subset-1/HCRTR2-GFP-/AF555-	0	0
	gluo 72		50000
>	gluo 72/293T	96.2	48096
> >	gluo 72/293T/Single Cells	98.5	47383
> > >	gluo 72/293T/Single Cells/PI, SSC-A subset	94.4	44712
> > > >	gluo 72/293T/Single Cells/PI, SSC-A subset/Q1: HCRTR2-GFP- , AF555+	0.62	279
> > > >	gluo 72/293T/Single Cells/PI, SSC-A subset/Q2: HCRTR2-GFP+ , AF555+	1.93	863
> > > >	gluo 72/293T/Single Cells/PI, SSC-A subset/Q3: HCRTR2-GFP+ , AF555-	25.1	11215
> > > >	gluo 72/293T/Single Cells/PI, SSC-A subset/Q4: HCRTR2-GFP- , AF555-	72.4	32355
> > >	gluo 72/293T/Single Cells/PI, SSC-A subset-1	95	45019
> > > >	gluo 72/293T/Single Cells/PI, SSC-A subset-1/HCRTR2-GFP+	27.1	12216
> > > > >	gluo 72/293T/Single Cells/PI, SSC-A subset-1/HCRTR2-GFP+/AF555+	100	12216
> > > > > >	gluo 72/293T/Single Cells/PI, SSC-A subset-1/HCRTR2-GFP+/AF555+	1473
> > > > > >	gluo 72/293T/Single Cells/PI, SSC-A subset-1/HCRTR2-GFP+/AF555+	1018
> > > > >	gluo 72/293T/Single Cells/PI, SSC-A subset-1/HCRTR2-GFP+/AF555-	0	0
> > > >	gluo 72/293T/Single Cells/PI, SSC-A subset-1/HCRTR2-GFP-	72.9	32803
> > > > >	gluo 72/293T/Single Cells/PI, SSC-A subset-1/HCRTR2-GFP-/AF555+	100	32803
> > > > > >	gluo 72/293T/Single Cells/PI, SSC-A subset-1/HCRTR2-GFP-/AF555+	869
> > > > > >	gluo 72/293T/Single Cells/PI, SSC-A subset-1/HCRTR2-GFP-/AF555+	696
> > > > >	gluo 72/293T/Single Cells/PI, SSC-A subset-1/HCRTR2-GFP-/AF555-	0	0
	gluo 81		50000
>	gluo 81/293T	96.7	48356
> >	gluo 81/293T/Single Cells	98.7	47746
> > >	gluo 81/293T/Single Cells/PI, SSC-A subset	91.7	43779
> > > >	gluo 81/293T/Single Cells/PI, SSC-A subset/Q1: HCRTR2-GFP- , AF555+	1.52	665
> > > >	gluo 81/293T/Single Cells/PI, SSC-A subset/Q2: HCRTR2-GFP+ , AF555+	1.46	639
> > > >	gluo 81/293T/Single Cells/PI, SSC-A subset/Q3: HCRTR2-GFP+ , AF555-	23.6	10343
> > > >	gluo 81/293T/Single Cells/PI, SSC-A subset/Q4: HCRTR2-GFP- , AF555-	73.4	32132
> > >	gluo 81/293T/Single Cells/PI, SSC-A subset-1	93.4	44607
> > > >	gluo 81/293T/Single Cells/PI, SSC-A subset-1/HCRTR2-GFP+	25.4	11308
> > > > >	gluo 81/293T/Single Cells/PI, SSC-A subset-1/HCRTR2-GFP+/AF555+	100	11308
> > > > > >	gluo 81/293T/Single Cells/PI, SSC-A subset-1/HCRTR2-GFP+/AF555+	1175
> > > > > >	gluo 81/293T/Single Cells/PI, SSC-A subset-1/HCRTR2-GFP+/AF555+	631
> > > > >	gluo 81/293T/Single Cells/PI, SSC-A subset-1/HCRTR2-GFP+/AF555-	0	0
> > > >	gluo 81/293T/Single Cells/PI, SSC-A subset-1/HCRTR2-GFP-	74.6	33299
> > > > >	gluo 81/293T/Single Cells/PI, SSC-A subset-1/HCRTR2-GFP-/AF555+	100	33299
> > > > > >	gluo 81/293T/Single Cells/PI, SSC-A subset-1/HCRTR2-GFP-/AF555+	700
> > > > > >	gluo 81/293T/Single Cells/PI, SSC-A subset-1/HCRTR2-GFP-/AF555+	374
> > > > >	gluo 81/293T/Single Cells/PI, SSC-A subset-1/HCRTR2-GFP-/AF555-	0	0
	human 2nd only		100000
>	human 2nd only/293T	57.8	57769
> >	human 2nd only/293T/Single Cells	98.6	56965
> > >	human 2nd only/293T/Single Cells/PI, SSC-A subset	96.3	54873
> > > >	human 2nd only/293T/Single Cells/PI, SSC-A subset/Q1: HCRTR2-GFP- , AF555+	0.029	16
> > > >	human 2nd only/293T/Single Cells/PI, SSC-A subset/Q2: HCRTR2-GFP+ , AF555+	0.013	7
> > > >	human 2nd only/293T/Single Cells/PI, SSC-A subset/Q3: HCRTR2-GFP+ , AF555-	17.3	9474
> > > >	human 2nd only/293T/Single Cells/PI, SSC-A subset/Q4: HCRTR2-GFP- , AF555-	82.7	45376
> > >	human 2nd only/293T/Single Cells/PI, SSC-A subset-1	95.9	54629
> > > >	human 2nd only/293T/Single Cells/PI, SSC-A subset-1/HCRTR2-GFP+	17.9	9789
> > > > >	human 2nd only/293T/Single Cells/PI, SSC-A subset-1/HCRTR2-GFP+/AF555+	100	9789
> > > > > >	human 2nd only/293T/Single Cells/PI, SSC-A subset-1/HCRTR2-GFP+/AF555+	313
> > > > > >	human 2nd only/293T/Single Cells/PI, SSC-A subset-1/HCRTR2-GFP+/AF555+	309
> > > > >	human 2nd only/293T/Single Cells/PI, SSC-A subset-1/HCRTR2-GFP+/AF555-	0	0
> > > >	human 2nd only/293T/Single Cells/PI, SSC-A subset-1/HCRTR2-GFP-	82.1	44840
> > > > >	human 2nd only/293T/Single Cells/PI, SSC-A subset-1/HCRTR2-GFP-/AF555+	100	44840
> > > > > >	human 2nd only/293T/Single Cells/PI, SSC-A subset-1/HCRTR2-GFP-/AF555+	266
> > > > > >	human 2nd only/293T/Single Cells/PI, SSC-A subset-1/HCRTR2-GFP-/AF555+	245
> > > > >	human 2nd only/293T/Single Cells/PI, SSC-A subset-1/HCRTR2-GFP-/AF555-	0	0
	mouse 2nd only		100000
>	mouse 2nd only/293T	63.2	63180
> >	mouse 2nd only/293T/Single Cells	98.8	62420
> > >	mouse 2nd only/293T/Single Cells/PI, SSC-A subset	97.3	60744
> > > >	mouse 2nd only/293T/Single Cells/PI, SSC-A subset/Q1: HCRTR2-GFP- , AF555+	0.026	16
> > > >	mouse 2nd only/293T/Single Cells/PI, SSC-A subset/Q2: HCRTR2-GFP+ , AF555+	0.00823	5
> > > >	mouse 2nd only/293T/Single Cells/PI, SSC-A subset/Q3: HCRTR2-GFP+ , AF555-	17.3	10507
> > > >	mouse 2nd only/293T/Single Cells/PI, SSC-A subset/Q4: HCRTR2-GFP- , AF555-	82.7	50216
> > >	mouse 2nd only/293T/Single Cells/PI, SSC-A subset-1	97	60567
> > > >	mouse 2nd only/293T/Single Cells/PI, SSC-A subset-1/HCRTR2-GFP+	17.9	10845
> > > > >	mouse 2nd only/293T/Single Cells/PI, SSC-A subset-1/HCRTR2-GFP+/AF555+	100	10845
> > > > > >	mouse 2nd only/293T/Single Cells/PI, SSC-A subset-1/HCRTR2-GFP+/AF555+	360
> > > > > >	mouse 2nd only/293T/Single Cells/PI, SSC-A subset-1/HCRTR2-GFP+/AF555+	374
> > > > >	mouse 2nd only/293T/Single Cells/PI, SSC-A subset-1/HCRTR2-GFP+/AF555-	0	0
> > > >	mouse 2nd only/293T/Single Cells/PI, SSC-A subset-1/HCRTR2-GFP-	82.1	49722
> > > > >	mouse 2nd only/293T/Single Cells/PI, SSC-A subset-1/HCRTR2-GFP-/AF555+	100	49722
> > > > > >	mouse 2nd only/293T/Single Cells/PI, SSC-A subset-1/HCRTR2-GFP-/AF555+	309
> > > > > >	mouse 2nd only/293T/Single Cells/PI, SSC-A subset-1/HCRTR2-GFP-/AF555+	309
> > > > >	mouse 2nd only/293T/Single Cells/PI, SSC-A subset-1/HCRTR2-GFP-/AF555-	0	0
	mouse 2nd only_001		26209
>	mouse 2nd only_001/293T	42.8	11224
> >	mouse 2nd only_001/293T/Single Cells	98.7	11080
> > >	mouse 2nd only_001/293T/Single Cells/PI, SSC-A subset	97.5	10804
> > > >	mouse 2nd only_001/293T/Single Cells/PI, SSC-A subset/Q1: HCRTR2-GFP- , AF555+	0.019	2
> > > >	mouse 2nd only_001/293T/Single Cells/PI, SSC-A subset/Q2: HCRTR2-GFP+ , AF555+	0.00926	1
> > > >	mouse 2nd only_001/293T/Single Cells/PI, SSC-A subset/Q3: HCRTR2-GFP+ , AF555-	18.1	1951
> > > >	mouse 2nd only_001/293T/Single Cells/PI, SSC-A subset/Q4: HCRTR2-GFP- , AF555-	81.9	8850
> > >	mouse 2nd only_001/293T/Single Cells/PI, SSC-A subset-1	97.2	10773
> > > >	mouse 2nd only_001/293T/Single Cells/PI, SSC-A subset-1/HCRTR2-GFP+	18.6	2005
> > > > >	mouse 2nd only_001/293T/Single Cells/PI, SSC-A subset-1/HCRTR2-GFP+/AF555+	100	2005
> > > > > >	mouse 2nd only_001/293T/Single Cells/PI, SSC-A subset-1/HCRTR2-GFP+/AF555+	330
> > > > > >	mouse 2nd only_001/293T/Single Cells/PI, SSC-A subset-1/HCRTR2-GFP+/AF555+	309
> > > > >	mouse 2nd only_001/293T/Single Cells/PI, SSC-A subset-1/HCRTR2-GFP+/AF555-	0	0
> > > >	mouse 2nd only_001/293T/Single Cells/PI, SSC-A subset-1/HCRTR2-GFP-	81.4	8768
> > > > >	mouse 2nd only_001/293T/Single Cells/PI, SSC-A subset-1/HCRTR2-GFP-/AF555+	100	8768
> > > > > >	mouse 2nd only_001/293T/Single Cells/PI, SSC-A subset-1/HCRTR2-GFP-/AF555+	280
> > > > > >	mouse 2nd only_001/293T/Single Cells/PI, SSC-A subset-1/HCRTR2-GFP-/AF555+	245
> > > > >	mouse 2nd only_001/293T/Single Cells/PI, SSC-A subset-1/HCRTR2-GFP-/AF555-	0	0
	positive antibody 1/100		100000
>	positive antibody 1/100/293T	39.9	39866
> >	positive antibody 1/100/293T/Single Cells	98	39052
> > >	positive antibody 1/100/293T/Single Cells/PI, SSC-A subset	93.1	36370
> > > >	positive antibody 1/100/293T/Single Cells/PI, SSC-A subset/Q1: HCRTR2-GFP- , AF555+	15.2	5516
> > > >	positive antibody 1/100/293T/Single Cells/PI, SSC-A subset/Q2: HCRTR2-GFP+ , AF555+	14.9	5416
> > > >	positive antibody 1/100/293T/Single Cells/PI, SSC-A subset/Q3: HCRTR2-GFP+ , AF555-	0.08	29
> > > >	positive antibody 1/100/293T/Single Cells/PI, SSC-A subset/Q4: HCRTR2-GFP- , AF555-	69.9	25409
> > >	positive antibody 1/100/293T/Single Cells/PI, SSC-A subset-1	91.4	35686
> > > >	positive antibody 1/100/293T/Single Cells/PI, SSC-A subset-1/HCRTR2-GFP+	14.5	5185
> > > > >	positive antibody 1/100/293T/Single Cells/PI, SSC-A subset-1/HCRTR2-GFP+/AF555+	100	5185
> > > > > >	positive antibody 1/100/293T/Single Cells/PI, SSC-A subset-1/HCRTR2-GFP+/AF555+	5969
> > > > > >	positive antibody 1/100/293T/Single Cells/PI, SSC-A subset-1/HCRTR2-GFP+/AF555+	5461
> > > > >	positive antibody 1/100/293T/Single Cells/PI, SSC-A subset-1/HCRTR2-GFP+/AF555-	0	0
> > > >	positive antibody 1/100/293T/Single Cells/PI, SSC-A subset-1/HCRTR2-GFP-	85.5	30501
> > > > >	positive antibody 1/100/293T/Single Cells/PI, SSC-A subset-1/HCRTR2-GFP-/AF555+	100	30501
> > > > > >	positive antibody 1/100/293T/Single Cells/PI, SSC-A subset-1/HCRTR2-GFP-/AF555+	741
> > > > > >	positive antibody 1/100/293T/Single Cells/PI, SSC-A subset-1/HCRTR2-GFP-/AF555+	503
> > > > >	positive antibody 1/100/293T/Single Cells/PI, SSC-A subset-1/HCRTR2-GFP-/AF555-	0	0
	positive antibody 1/500		100000
>	positive antibody 1/500/293T	38.4	38381
> >	positive antibody 1/500/293T/Single Cells	98.1	37669
> > >	positive antibody 1/500/293T/Single Cells/PI, SSC-A subset	95.2	35849
> > > >	positive antibody 1/500/293T/Single Cells/PI, SSC-A subset/Q1: HCRTR2-GFP- , AF555+	0.38	136
> > > >	positive antibody 1/500/293T/Single Cells/PI, SSC-A subset/Q2: HCRTR2-GFP+ , AF555+	11	3929
> > > >	positive antibody 1/500/293T/Single Cells/PI, SSC-A subset/Q3: HCRTR2-GFP+ , AF555-	6.19	2220
> > > >	positive antibody 1/500/293T/Single Cells/PI, SSC-A subset/Q4: HCRTR2-GFP- , AF555-	82.5	29564
> > >	positive antibody 1/500/293T/Single Cells/PI, SSC-A subset-1	94.4	35569
> > > >	positive antibody 1/500/293T/Single Cells/PI, SSC-A subset-1/HCRTR2-GFP+	17.8	6324
> > > > >	positive antibody 1/500/293T/Single Cells/PI, SSC-A subset-1/HCRTR2-GFP+/AF555+	100	6324
> > > > > >	positive antibody 1/500/293T/Single Cells/PI, SSC-A subset-1/HCRTR2-GFP+/AF555+	1501
> > > > > >	positive antibody 1/500/293T/Single Cells/PI, SSC-A subset-1/HCRTR2-GFP+/AF555+	1275
> > > > >	positive antibody 1/500/293T/Single Cells/PI, SSC-A subset-1/HCRTR2-GFP+/AF555-	0	0
> > > >	positive antibody 1/500/293T/Single Cells/PI, SSC-A subset-1/HCRTR2-GFP-	82.2	29245
> > > > >	positive antibody 1/500/293T/Single Cells/PI, SSC-A subset-1/HCRTR2-GFP-/AF555+	100	29245
> > > > > >	positive antibody 1/500/293T/Single Cells/PI, SSC-A subset-1/HCRTR2-GFP-/AF555+	420
> > > > > >	positive antibody 1/500/293T/Single Cells/PI, SSC-A subset-1/HCRTR2-GFP-/AF555+	374
> > > > >	positive antibody 1/500/293T/Single Cells/PI, SSC-A subset-1/HCRTR2-GFP-/AF555-	0	0
	positive antibody 1/1000		100000
>	positive antibody 1/1000/293T	42.2	42211
> >	positive antibody 1/1000/293T/Single Cells	98.1	41394
> > >	positive antibody 1/1000/293T/Single Cells/PI, SSC-A subset	96.3	39868
> > > >	positive antibody 1/1000/293T/Single Cells/PI, SSC-A subset/Q1: HCRTR2-GFP- , AF555+	0.018	7
> > > >	positive antibody 1/1000/293T/Single Cells/PI, SSC-A subset/Q2: HCRTR2-GFP+ , AF555+	3.07	1224
> > > >	positive antibody 1/1000/293T/Single Cells/PI, SSC-A subset/Q3: HCRTR2-GFP+ , AF555-	14.9	5925
> > > >	positive antibody 1/1000/293T/Single Cells/PI, SSC-A subset/Q4: HCRTR2-GFP- , AF555-	82.1	32712
> > >	positive antibody 1/1000/293T/Single Cells/PI, SSC-A subset-1	96	39723
> > > >	positive antibody 1/1000/293T/Single Cells/PI, SSC-A subset-1/HCRTR2-GFP+	18.6	7395
> > > > >	positive antibody 1/1000/293T/Single Cells/PI, SSC-A subset-1/HCRTR2-GFP+/AF555+	100	7395
> > > > > >	positive antibody 1/1000/293T/Single Cells/PI, SSC-A subset-1/HCRTR2-GFP+/AF555+	813
> > > > > >	positive antibody 1/1000/293T/Single Cells/PI, SSC-A subset-1/HCRTR2-GFP+/AF555+	696
> > > > >	positive antibody 1/1000/293T/Single Cells/PI, SSC-A subset-1/HCRTR2-GFP+/AF555-	0	0
> > > >	positive antibody 1/1000/293T/Single Cells/PI, SSC-A subset-1/HCRTR2-GFP-	81.4	32328
> > > > >	positive antibody 1/1000/293T/Single Cells/PI, SSC-A subset-1/HCRTR2-GFP-/AF555+	100	32328
> > > > > >	positive antibody 1/1000/293T/Single Cells/PI, SSC-A subset-1/HCRTR2-GFP-/AF555+	303
> > > > > >	positive antibody 1/1000/293T/Single Cells/PI, SSC-A subset-1/HCRTR2-GFP-/AF555+	309
> > > > >	positive antibody 1/1000/293T/Single Cells/PI, SSC-A subset-1/HCRTR2-GFP-/AF555-	0	0
	positive antibody 1/10000		100000
>	positive antibody 1/10000/293T	39.5	39522
> >	positive antibody 1/10000/293T/Single Cells	97.9	38686
> > >	positive antibody 1/10000/293T/Single Cells/PI, SSC-A subset	95.8	37071
> > > >	positive antibody 1/10000/293T/Single Cells/PI, SSC-A subset/Q1: HCRTR2-GFP- , AF555+	0.038	14
> > > >	positive antibody 1/10000/293T/Single Cells/PI, SSC-A subset/Q2: HCRTR2-GFP+ , AF555+	0.022	8
> > > >	positive antibody 1/10000/293T/Single Cells/PI, SSC-A subset/Q3: HCRTR2-GFP+ , AF555-	17.9	6631
> > > >	positive antibody 1/10000/293T/Single Cells/PI, SSC-A subset/Q4: HCRTR2-GFP- , AF555-	82.1	30418
> > >	positive antibody 1/10000/293T/Single Cells/PI, SSC-A subset-1	95.4	36893
> > > >	positive antibody 1/10000/293T/Single Cells/PI, SSC-A subset-1/HCRTR2-GFP+	18.7	6882
> > > > >	positive antibody 1/10000/293T/Single Cells/PI, SSC-A subset-1/HCRTR2-GFP+/AF555+	100	6882
> > > > > >	positive antibody 1/10000/293T/Single Cells/PI, SSC-A subset-1/HCRTR2-GFP+/AF555+	414
> > > > > >	positive antibody 1/10000/293T/Single Cells/PI, SSC-A subset-1/HCRTR2-GFP+/AF555+	374
> > > > >	positive antibody 1/10000/293T/Single Cells/PI, SSC-A subset-1/HCRTR2-GFP+/AF555-	0	0
> > > >	positive antibody 1/10000/293T/Single Cells/PI, SSC-A subset-1/HCRTR2-GFP-	81.3	30011
> > > > >	positive antibody 1/10000/293T/Single Cells/PI, SSC-A subset-1/HCRTR2-GFP-/AF555+	100	30011
> > > > > >	positive antibody 1/10000/293T/Single Cells/PI, SSC-A subset-1/HCRTR2-GFP-/AF555+	320
> > > > > >	positive antibody 1/10000/293T/Single Cells/PI, SSC-A subset-1/HCRTR2-GFP-/AF555+	309
> > > > >	positive antibody 1/10000/293T/Single Cells/PI, SSC-A subset-1/HCRTR2-GFP-/AF555-	0	0
	positive antibody 1/100000		100000
>	positive antibody 1/100000/293T	34.9	34862
> >	positive antibody 1/100000/293T/Single Cells	98	34149
> > >	positive antibody 1/100000/293T/Single Cells/PI, SSC-A subset	94.6	32320
> > > >	positive antibody 1/100000/293T/Single Cells/PI, SSC-A subset/Q1: HCRTR2-GFP- , AF555+	0.015	5
> > > >	positive antibody 1/100000/293T/Single Cells/PI, SSC-A subset/Q2: HCRTR2-GFP+ , AF555+	0.00309	1
> > > >	positive antibody 1/100000/293T/Single Cells/PI, SSC-A subset/Q3: HCRTR2-GFP+ , AF555-	17.5	5664
> > > >	positive antibody 1/100000/293T/Single Cells/PI, SSC-A subset/Q4: HCRTR2-GFP- , AF555-	82.5	26650
> > >	positive antibody 1/100000/293T/Single Cells/PI, SSC-A subset-1	94.2	32164
> > > >	positive antibody 1/100000/293T/Single Cells/PI, SSC-A subset-1/HCRTR2-GFP+	18.2	5845
> > > > >	positive antibody 1/100000/293T/Single Cells/PI, SSC-A subset-1/HCRTR2-GFP+/AF555+	100	5845
> > > > > >	positive antibody 1/100000/293T/Single Cells/PI, SSC-A subset-1/HCRTR2-GFP+/AF555+	339
> > > > > >	positive antibody 1/100000/293T/Single Cells/PI, SSC-A subset-1/HCRTR2-GFP+/AF555+	309
> > > > >	positive antibody 1/100000/293T/Single Cells/PI, SSC-A subset-1/HCRTR2-GFP+/AF555-	0	0
> > > >	positive antibody 1/100000/293T/Single Cells/PI, SSC-A subset-1/HCRTR2-GFP-	81.8	26319
> > > > >	positive antibody 1/100000/293T/Single Cells/PI, SSC-A subset-1/HCRTR2-GFP-/AF555+	100	26319
> > > > > >	positive antibody 1/100000/293T/Single Cells/PI, SSC-A subset-1/HCRTR2-GFP-/AF555+	291
> > > > > >	positive antibody 1/100000/293T/Single Cells/PI, SSC-A subset-1/HCRTR2-GFP-/AF555+	309
> > > > >	positive antibody 1/100000/293T/Single Cells/PI, SSC-A subset-1/HCRTR2-GFP-/AF555-	0	0

## Sheet: ΔMFI
GFP-	GFP+	MFI of GFP-	MFI of GFP+	ΔMFI	MFIAF555 index (*10-2)	DbID	Gender	Age	DQ0602	Interval	post/Px	Serum location	Status
293T w/PI/293T/Single Cells/PI, SSC-A subset-1/HCRTR2-GFP-/AF555+	293T w/PI/293T/Single Cells/PI, SSC-A subset-1/HCRTR2-GFP+/AF555+	94	n/a	#VALUE!	#VALUE!
293T-HCRTR2 w/PI/293T/Single Cells/PI, SSC-A subset-1/HCRTR2-GFP-/AF555+	293T-HCRTR2 w/PI/293T/Single Cells/PI, SSC-A subset-1/HCRTR2-GFP+/AF555+	88.9	112	23.1	0.441852
12644 w/PI threshold 20000 FSC 300/293T/Single Cells/PI, SSC-A subset-1/HCRTR2-GFP-/AF555+	12644 w/PI threshold 20000 FSC 300/293T/Single Cells/PI, SSC-A subset-1/HCRTR2-GFP+/AF555+	947	4715	3768	65.4508	12644	F	16.7781	Yes			Serum-L-A04	Control		DbID, database identity.
Ling 10/293T/Single Cells/PI, SSC-A subset-1/HCRTR2-GFP-/AF555+	Ling 10/293T/Single Cells/PI, SSC-A subset-1/HCRTR2-GFP+/AF555+	310	362	52	0.994644	12954	M	10.3836	Yes	1.38356		Serum-L-A10	Patient		F, female.
Ling 11/293T/Single Cells/PI, SSC-A subset-1/HCRTR2-GFP-/AF555+	Ling 11/293T/Single Cells/PI, SSC-A subset-1/HCRTR2-GFP+/AF555+	1128	1483	355	6.79036	13008	M	14.7014	Yes	2.70137	Yes	Serum-L-A11	Patient		M, Male.
Ling 12/293T/Single Cells/PI, SSC-A subset-1/HCRTR2-GFP-/AF555+	Ling 12/293T/Single Cells/PI, SSC-A subset-1/HCRTR2-GFP+/AF555+	327	386	59	1.12854	13054	M	16.3973	Yes	1.39726		Serum-L-A12	Patient		DQ0602, DQ0602 positive or not.
Ling 13/293T/Single Cells/PI, SSC-A subset-1/HCRTR2-GFP-/AF555+	Ling 13/293T/Single Cells/PI, SSC-A subset-1/HCRTR2-GFP+/AF555+	383	473	90	1.7215	13106	M	11.6932	Yes	2.69315	Yes	Serum-L-B01	Patient		Internal, month(s) from onset to blood drawn; blank, not applicable.
Ling 14/293T/Single Cells/PI, SSC-A subset-1/HCRTR2-GFP-/AF555+	Ling 14/293T/Single Cells/PI, SSC-A subset-1/HCRTR2-GFP+/AF555+	421	507	86	1.64499	13107	F	12.5425	Yes		Yes	Serum-L-B02	Patient		post/Px, Pandemrix® vaccined or not; blank, no.
Ling 15/293T/Single Cells/PI, SSC-A subset-1/HCRTR2-GFP-/AF555+	Ling 15/293T/Single Cells/PI, SSC-A subset-1/HCRTR2-GFP+/AF555+	388	466	78	1.49197	13108	F	30.4849	Yes	2.48493	Yes	Serum-L-B03	Patient		Serum location, serum was alliquoted to a 96-well plate for anti-HCRTR2 autoantibody detection
Ling 16/293T/Single Cells/PI, SSC-A subset-1/HCRTR2-GFP-/AF555+	Ling 16/293T/Single Cells/PI, SSC-A subset-1/HCRTR2-GFP+/AF555+	338	395	57	1.09028	13110	F	10.7918	Yes		Yes	Serum-L-B04	Control		X-value, X-axis value which is used for graphs in Excel.
Ling 17/293T/Single Cells/PI, SSC-A subset-1/HCRTR2-GFP-/AF555+	Ling 17/293T/Single Cells/PI, SSC-A subset-1/HCRTR2-GFP+/AF555+	1567	1742	175	3.34736	13112	F	19.4712	Yes	2.47123	Yes	Serum-L-B05	Patient		X-value (P/C), X-axis value which is used for graph of patients and control in Excel. P, patient; C, control.
Ling 18/293T/Single Cells/PI, SSC-A subset-1/HCRTR2-GFP-/AF555+	Ling 18/293T/Single Cells/PI, SSC-A subset-1/HCRTR2-GFP+/AF555+	389	468	79	1.51109	13113	M	13.0521	Yes			Serum-L-B06	Control		X-value (w/Px), X-axis value which isused for graph of PP-N, EO-N, PP-C and O-C.
30/293T/Single Cells/PI, SSC-A subset-1/HCRTR2-GFP-/AF555+	30/293T/Single Cells/PI, SSC-A subset-1/HCRTR2-GFP+/AF555+	231	442	211	4.16831	13127	M	16.8164	Yes		Yes	Serum-L-C06	Control		MFI, mean fluorescence intensity
47/293T/Single Cells/PI, SSC-A subset-1/HCRTR2-GFP-/AF555+	47/293T/Single Cells/PI, SSC-A subset-1/HCRTR2-GFP+/AF555+	447	496	49	0.967997	14450	F	22.5151	Yes			Serum-L-D11	Control		AF555, Alexa Fluor® 555
70/293T/Single Cells/PI, SSC-A subset-1/HCRTR2-GFP-/AF555+	70/293T/Single Cells/PI, SSC-A subset-1/HCRTR2-GFP+/AF555+	329	822	493	9.73923	10814	M	12.9178	Yes	0.917808		Serum-L-F10	Patient		Status, diagnosis.
77/293T/Single Cells/PI, SSC-A subset-1/HCRTR2-GFP-/AF555+	77/293T/Single Cells/PI, SSC-A subset-1/HCRTR2-GFP+/AF555+	340	478	138	2.7262	11401	F	22.2521	Yes			Serum-L-G05	Control		GFP, green fluorescent protein.
83/293T/Single Cells/PI, SSC-A subset-1/HCRTR2-GFP-/AF555+	83/293T/Single Cells/PI, SSC-A subset-1/HCRTR2-GFP+/AF555+	496	637	141	2.78546	11439	F	21.4904	Yes			Serum-L-G11	Control		Ab, antibody.
86/293T/Single Cells/PI, SSC-A subset-1/HCRTR2-GFP-/AF555+	86/293T/Single Cells/PI, SSC-A subset-1/HCRTR2-GFP+/AF555+	713	951	238	4.7017	11668	M	22.4603	Yes			Serum-L-H02	Control		SD, standard deviation.
gluo7/293T/Single Cells/PI, SSC-A subset-1/HCRTR2-GFP-/AF555+	gluo7/293T/Single Cells/PI, SSC-A subset-1/HCRTR2-GFP+/AF555+	750	2254	1504	14.2613	4373	M	17.7397	Yes			Serum-G-A11	Control		CV, coefficient of variation.
gluo 18/293T/Single Cells/PI, SSC-A subset-1/HCRTR2-GFP-/AF555+	gluo 18/293T/Single Cells/PI, SSC-A subset-1/HCRTR2-GFP+/AF555+	745	1362	617	5.85056	10865	M	10.2137	Yes	0.213699		Serum-G-B10	Patient		OD, optical density at 450 nm.
gluo 21/293T/Single Cells/PI, SSC-A subset-1/HCRTR2-GFP-/AF555+	gluo 21/293T/Single Cells/PI, SSC-A subset-1/HCRTR2-GFP+/AF555+	1812	2361	549	5.20577	12348	F	4.81644	Yes	0.816438		Serum-G-C01	Patient		CPM, count per minute.
gluo 23/293T/Single Cells/PI, SSC-A subset-1/HCRTR2-GFP-/AF555+	gluo 23/293T/Single Cells/PI, SSC-A subset-1/HCRTR2-GFP+/AF555+	799	1065	266	2.52228	12480	F	10.3589	Yes	0.358904		Serum-G-C03	Patient		Cut-off, the mean + 3× SD of control samples
gluo 24/293T/Single Cells/PI, SSC-A subset-1/HCRTR2-GFP-/AF555+	gluo 24/293T/Single Cells/PI, SSC-A subset-1/HCRTR2-GFP+/AF555+	786	1195	409	3.87825	15900	F	15.4384	Yes	4.43836	Yes	Serum-G-C04	Patient
gluo 33/293T/Single Cells/PI, SSC-A subset-1/HCRTR2-GFP-/AF555+	gluo 33/293T/Single Cells/PI, SSC-A subset-1/HCRTR2-GFP+/AF555+	482	1028	546	5.17732	14126	M	7.57534	Yes	0.575342		Serum-G-D01	Patient
gluo 37/293T/Single Cells/PI, SSC-A subset-1/HCRTR2-GFP-/AF555+	gluo 37/293T/Single Cells/PI, SSC-A subset-1/HCRTR2-GFP+/AF555+	1140	1357	217	2.05765	14387	F	9.70411	Yes	0.70411		Serum-G-D05	Patient
gluo 45/293T/Single Cells/PI, SSC-A subset-1/HCRTR2-GFP-/AF555+	gluo 45/293T/Single Cells/PI, SSC-A subset-1/HCRTR2-GFP+/AF555+	1907	2010	103	0.976674	4629	M	16.4767	Yes	0.476712		Serum-G-E05	Patient
gluo 55/293T/Single Cells/PI, SSC-A subset-1/HCRTR2-GFP-/AF555+	gluo 55/293T/Single Cells/PI, SSC-A subset-1/HCRTR2-GFP+/AF555+	2761	3456	695	6.59018	4377	M	15.7507	Yes	0.750685		Serum-G-F03	Patient
gluo 56/293T/Single Cells/PI, SSC-A subset-1/HCRTR2-GFP-/AF555+	gluo 56/293T/Single Cells/PI, SSC-A subset-1/HCRTR2-GFP+/AF555+	1022	2026	1004	9.5202	11876	F	4.33425	Yes	0.334247		Serum-G-F04	Patient
gluo 58/293T/Single Cells/PI, SSC-A subset-1/HCRTR2-GFP-/AF555+	gluo 58/293T/Single Cells/PI, SSC-A subset-1/HCRTR2-GFP+/AF555+	2003	2724	721	6.83672	12258	M	16.3616	Yes	0.361644		Serum-G-F06	Patient
gluo 61/293T/Single Cells/PI, SSC-A subset-1/HCRTR2-GFP-/AF555+	gluo 61/293T/Single Cells/PI, SSC-A subset-1/HCRTR2-GFP+/AF555+	691	1120	429	4.06789	12267	F	33.8603	Yes	0.860274		Serum-G-F09	Patient
gluo 64/293T/Single Cells/PI, SSC-A subset-1/HCRTR2-GFP-/AF555+	gluo 64/293T/Single Cells/PI, SSC-A subset-1/HCRTR2-GFP+/AF555+	1989	3249	1260	11.9477	12341	M	21.737	No	0.736986		Serum-G-F12	Patient
gluo 71/293T/Single Cells/PI, SSC-A subset-1/HCRTR2-GFP-/AF555+	gluo 71/293T/Single Cells/PI, SSC-A subset-1/HCRTR2-GFP+/AF555+	1277	1652	375	3.55585	11313	M	20.3836	Yes			Serum-G-G07	Control
gluo 72/293T/Single Cells/PI, SSC-A subset-1/HCRTR2-GFP-/AF555+	gluo 72/293T/Single Cells/PI, SSC-A subset-1/HCRTR2-GFP+/AF555+	869	1473	604	5.72729	11322	F	20.1589	Yes			Serum-G-G08	Control
gluo 81/293T/Single Cells/PI, SSC-A subset-1/HCRTR2-GFP-/AF555+	gluo 81/293T/Single Cells/PI, SSC-A subset-1/HCRTR2-GFP+/AF555+	700	1175	475	4.50408	13344	M	52.2548	Yes	1.25479		Serum-G-H05	Patient
human 2nd only/293T/Single Cells/PI, SSC-A subset-1/HCRTR2-GFP-/AF555+	human 2nd only/293T/Single Cells/PI, SSC-A subset-1/HCRTR2-GFP+/AF555+	266	313	47	0.899005
mouse 2nd only/293T/Single Cells/PI, SSC-A subset-1/HCRTR2-GFP-/AF555+	mouse 2nd only/293T/Single Cells/PI, SSC-A subset-1/HCRTR2-GFP+/AF555+	309	360	51	0.975516
mouse 2nd only_001/293T/Single Cells/PI, SSC-A subset-1/HCRTR2-GFP-/AF555+	mouse 2nd only_001/293T/Single Cells/PI, SSC-A subset-1/HCRTR2-GFP+/AF555+	280	330	50	0.956389
positive antibody 1/100/293T/Single Cells/PI, SSC-A subset-1/HCRTR2-GFP-/AF555+	positive antibody 1/100/293T/Single Cells/PI, SSC-A subset-1/HCRTR2-GFP+/AF555+	741	5969	5228	100
positive antibody 1/500/293T/Single Cells/PI, SSC-A subset-1/HCRTR2-GFP-/AF555+	positive antibody 1/500/293T/Single Cells/PI, SSC-A subset-1/HCRTR2-GFP+/AF555+	420	1501	1081	20.6771
positive antibody 1/1000/293T/Single Cells/PI, SSC-A subset-1/HCRTR2-GFP-/AF555+	positive antibody 1/1000/293T/Single Cells/PI, SSC-A subset-1/HCRTR2-GFP+/AF555+	303	813	510	9.75516
positive antibody 1/10000/293T/Single Cells/PI, SSC-A subset-1/HCRTR2-GFP-/AF555+	positive antibody 1/10000/293T/Single Cells/PI, SSC-A subset-1/HCRTR2-GFP+/AF555+	320	414	94	1.79801
positive antibody 1/100000/293T/Single Cells/PI, SSC-A subset-1/HCRTR2-GFP-/AF555+	positive antibody 1/100000/293T/Single Cells/PI, SSC-A subset-1/HCRTR2-GFP+/AF555+	291	339	48	0.918133
