# Supplementary material for: Absence of anti-hypocretin receptor 2 autoantibodies in post pandemrix narcolepsy cases
Source: PLoS One. 2017 Dec 8;12(12):e0187305. doi: 10.1371/journal.pone.0187305 (PMC5722318; doi:10.1371/journal.pone.0187305)
Supplement: S22 Table — (XLSX) [file pone.0187305.s035.xlsx]

## Sheet: Raw
RUN INFORMATION:
================
Counting protocol no: 3
Name: S35_TOP_ONLY
CPM normalization protocol no: -
COLUMNS:
========
Plate 1
POS	CCPM1	CCPM1%
A01	4195	3.1
A02	2458	4
A03	987	6.4
A04	1423	5.3
A05	1946	4.5
A06	908	6.6
A07	961	6.5
A08	961	6.5
A09	920	6.6
A10	862	6.8
A11	981	6.4
A12	1214	5.7
B01	1858	4.6
B02	1713	4.8
B03	854	6.8
B04	797	7.1
B05	854	6.8
B06	751	7.3
B07	744	7.3
B08	793	7.1
B09	756	7.3
B10	830	6.9
B11	875	6.8
B12	977	6.4
C01	1322	5.5
C02	1283	5.6
C03	798	7.1
C04	810	7
C05	845	6.9
C06	738	7.4
C07	818	7
C08	821	7
C09	874	6.8
C10	848	6.9
C11	818	7
C12	1026	6.2
D01	1017	6.3
D02	821	7
D03	819	7
D04	1087	6.1
D05	1342	5.5
D06	796	7.1
D07	764	7.2
D08	881	6.7
D09	873	6.8
D10	783	7.1
D11	830	6.9
D12	911	6.6
E01	1060	6.1
E02	897	6.7
E03	816	7
E04	817	7
E05	815	7
E06	782	7.2
E07	848	6.9
E08	862	6.8
E09	892	6.7
E10	852	6.9
E11	785	7.1
E12	905	6.7
F01	981	6.4
F02	839	6.9
F03	813	7
F04	869	6.8
F05	708	7.5
F06	745	7.3
F07	730	7.4
F08	779	7.2
F09	771	7.2
F10	693	7.6
F11	864	6.8
F12	809	7
G01	901	6.7
G02	898	6.7
G03	769	7.2
G04	820	7
G05	713	7.5
G06	774	7.2
G07	814	7
G08	859	6.8
G09	686	7.6
G10	655	7.8
G11	819	7
G12	895	6.7
H01	881	6.7
H02	952	6.5
H03	882	6.7
H04	918	6.6
H05	968	6.4
H06	817	7
H07	799	7.1
H08	858	6.8
H09	865	6.8
H10	793	7.1
H11	910	6.6
H12	947	6.5
Plate 2
POS	CCPM1	CCPM1%
A01	3891	3.2
A02	2214	4.3
A03	907	6.6
A04	1227	5.7
A05	2061	4.4
A06	717	7.5
A07	733	7.4
A08	792	7.1
A09	804	7.1
A10	834	6.9
A11	754	7.3
A12	745	7.3
B01	1633	5
B02	1645	4.9
B03	812	7
B04	757	7.3
B05	721	7.4
B06	837	6.9
B07	670	7.7
B08	699	7.6
B09	761	7.2
B10	675	7.7
B11	710	7.5
B12	739	7.4
C01	1145	5.9
C02	1014	6.3
C03	724	7.4
C04	691	7.6
C05	708	7.5
C06	778	7.2
C07	694	7.6
C08	744	7.3
C09	702	7.5
C10	650	7.8
C11	651	7.8
C12	730	7.4
D01	917	6.6
D02	652	7.8
D03	712	7.5
D04	968	6.4
D05	930	6.6
D06	608	8.1
D07	589	8.2
D08	829	6.9
D09	589	8.2
D10	641	7.9
D11	650	7.8
D12	723	7.4
E01	920	6.6
E02	725	7.4
E03	659	7.8
E04	691	7.6
E05	734	7.4
E06	690	7.6
E07	607	8.1
E08	682	7.7
E09	673	7.7
E10	710	7.5
E11	683	7.7
E12	713	7.5
F01	788	7.1
F02	712	7.5
F03	647	7.9
F04	673	7.7
F05	692	7.6
F06	641	7.9
F07	601	8.2
F08	588	8.2
F09	607	8.1
F10	595	8.2
F11	665	7.8
F12	719	7.5
G01	800	7.1
G02	712	7.5
G03	640	7.9
G04	632	8
G05	699	7.6
G06	703	7.5
G07	657	7.8
G08	648	7.9
G09	696	7.6
G10	605	8.1
G11	663	7.8
G12	749	7.3
H01	882	6.7
H02	736	7.4
H03	714	7.5
H04	681	7.7
H05	700	7.6
H06	673	7.7
H07	693	7.6
H08	668	7.7
H09	756	7.3
H10	772	7.2
H11	821	7
H12	860	6.8
PLATES:
=======
Plate 1
Cassette information:
Assay:-/Prot:3/Cass:-/Func:-/Cassette no: 1/Shelf: 1/8*12
CCPM1
	1	2	3	4	5	6	7	8	9	10	11	12
A	4195	2458	987	1423	1946	908	961	961	920	862	981	1214
B	1858	1713	854	797	854	751	744	793	756	830	875	977
C	1322	1283	798	810	845	738	818	821	874	848	818	1026
D	1017	821	819	1087	1342	796	764	881	873	783	830	911
E	1060	897	816	817	815	782	848	862	892	852	785	905
F	981	839	813	869	708	745	730	779	771	693	864	809
G	901	898	769	820	713	774	814	859	686	655	819	895
H	881	952	882	918	968	817	799	858	865	793	910	947
End of plate 1
Plate 2
Cassette information:
Assay:-/Prot:-/Cass:-/Func:-/Cassette no: 2/Shelf: 2/8*12
CCPM1
	1	2	3	4	5	6	7	8	9	10	11	12
A	3891	2214	907	1227	2061	717	733	792	804	834	754	745
B	1633	1645	812	757	721	837	670	699	761	675	710	739
C	1145	1014	724	691	708	778	694	744	702	650	651	730
D	917	652	712	968	930	608	589	829	589	641	650	723
E	920	725	659	691	734	690	607	682	673	710	683	713
F	788	712	647	673	692	641	601	588	607	595	665	719
G	800	712	640	632	699	703	657	648	696	605	663	749
H	882	736	714	681	700	673	693	668	756	772	821	860
End of plate 2

## Sheet: Plate layout
PLATES:
=======
Plate 1
Cassette information:
Assay:-/Prot:3/Cass:-/Func:-/Cassette no: 1/Shelf: 1/8*12
CCPM1
	1	2	3	4	5	6	7	8	9	10	11	12
A	4195	2458	987	1423	1946	908	961	961	920	862	981	1214
B	1858	1713	854	797	854	751	744	793	756	830	875	977
C	1322	1283	798	810	845	738	818	821	874	848	818	1026
D	1017	821	819	1087	1342	796	764	881	873	783	830	911
E	1060	897	816	817	815	782	848	862	892	852	785	905
F	981	839	813	869	708	745	730	779	771	693	864	809
G	901	898	769	820	713	774	814	859	686	655	819	895
H	881	952	882	918	968	817	799	858	865	793	910	947
End of plate 1
Plate 1 layout
			Serum			Buffer			Positive antibody (Ab) (Abcam, Cat# ab65093)
	1	2	3	4	5	6	7	8	9	10	11	12
A	3 μL of Ab	3 μL of Ab	Serum-L-A03	Serum-L-A04	Serum-L-A05	Serum-L-A06	Serum-L-A07	Serum-L-A08	Serum-L-A09	Serum-L-A10	Serum-L-A11	Serum-L-A12
B	1 μL of Ab	1 μL of Ab	Serum-L-A03	Serum-L-A04	Serum-L-A05	Serum-L-A06	Serum-L-A07	Serum-L-A08	Serum-L-A09	Serum-L-A10	Serum-L-A11	Serum-L-A12
C	1/10 μL of Ab	1/10 μL of Ab	Serum-L-B03	Serum-L-B04	Serum-L-B05	Serum-L-B06	Serum-L-B07	Serum-L-B08	Serum-L-B09	Serum-L-B10	Serum-L-B11	Serum-L-B12
D	Buffer	Buffer	Serum-L-B03	Serum-L-B04	Serum-L-B05	Serum-L-B06	Serum-L-B07	Serum-L-B08	Serum-L-B09	Serum-L-B10	Serum-L-B11	Serum-L-B12
E	Serum-L-C01	Serum-L-C02	Serum-L-C03	Serum-L-C04	Serum-L-C05	Serum-L-C06	Serum-L-C07	Serum-L-C08	Serum-L-C09	Serum-L-C10	Serum-L-C11	Serum-L-C12
F	Serum-L-C01	Serum-L-C02	Serum-L-C03	Serum-L-C04	Serum-L-C05	Serum-L-C06	Serum-L-C07	Serum-L-C08	Serum-L-C09	Serum-L-C10	Serum-L-C11	Serum-L-C12
G	Serum-L-D01	Serum-L-D02	Serum-L-D03	Serum-L-D04	Serum-L-D05	Serum-L-D06	Serum-L-D07	Serum-L-D08	Serum-L-D09	Serum-L-D10	Serum-L-D11	Serum-L-D12
H	Serum-L-D01	Serum-L-D02	Serum-L-D03	Serum-L-D04	Serum-L-D05	Serum-L-D06	Serum-L-D07	Serum-L-D08	Serum-L-D09	Serum-L-D10	Serum-L-D11	Serum-L-D12
Plate 2
Cassette information:
Assay:-/Prot:-/Cass:-/Func:-/Cassette no: 2/Shelf: 2/8*12
CCPM1
	1	2	3	4	5	6	7	8	9	10	11	12
A	3891	2214	907	1227	2061	717	733	792	804	834	754	745
B	1633	1645	812	757	721	837	670	699	761	675	710	739
C	1145	1014	724	691	708	778	694	744	702	650	651	730
D	917	652	712	968	930	608	589	829	589	641	650	723
E	920	725	659	691	734	690	607	682	673	710	683	713
F	788	712	647	673	692	641	601	588	607	595	665	719
G	800	712	640	632	699	703	657	648	696	605	663	749
H	882	736	714	681	700	673	693	668	756	772	821	860
End of plate 2
Plate 2 layout
			Serum			Buffer			Positive antibody (Ab) (Abcam, Cat# ab65093)
	1	2	3	4	5	6	7	8	9	10	11	12
A	3 μL of Ab	3 μL of Ab	Serum-L-E03	Serum-L-E04	Serum-L-E05	Serum-L-E06	Serum-L-E07	Serum-L-E08	Serum-L-E09	Serum-L-E10	Serum-L-E11	Serum-L-E12
B	1 μL of Ab	1 μL of Ab	Serum-L-E03	Serum-L-E04	Serum-L-E05	Serum-L-E06	Serum-L-E07	Serum-L-E08	Serum-L-E09	Serum-L-E10	Serum-L-E11	Serum-L-E12
C	1/10 μL of Ab	1/10 μL of Ab	Serum-L-F03	Serum-L-F04	Serum-L-F05	Serum-L-F06	Serum-L-F07	Serum-L-F08	Serum-L-F09	Serum-L-F10	Serum-L-F11	Serum-L-F12
D	Buffer	Buffer	Serum-L-F03	Serum-L-F04	Serum-L-F05	Serum-L-F06	Serum-L-F07	Serum-L-F08	Serum-L-F09	Serum-L-F10	Serum-L-F11	Serum-L-F12
E	Serum-L-G01	Serum-L-G02	Serum-L-G03	Serum-L-G04	Serum-L-G05	Serum-L-G06	Serum-L-G07	Serum-L-G08	Serum-L-G09	Serum-L-G10	Serum-L-G11	Serum-L-G12
F	Serum-L-G01	Serum-L-G02	Serum-L-G03	Serum-L-G04	Serum-L-G05	Serum-L-G06	Serum-L-G07	Serum-L-G08	Serum-L-G09	Serum-L-G10	Serum-L-G11	Serum-L-G12
G	Serum-L-H01	Serum-L-H02	Serum-L-H03	Serum-L-H04	Serum-L-A01	Serum-L-A02	Serum-L-B01	Serum-L-B02	Serum-L-E01	Serum-L-E02	Serum-L-F01	Serum-L-F02
H	Serum-L-H01	Serum-L-H02	Serum-L-H03	Serum-L-H04	Serum-L-A01	Serum-L-A02	Serum-L-B01	Serum-L-B02	Serum-L-E01	Serum-L-E02	Serum-L-F01	Serum-L-F02

## Sheet: Analysis
Plate1
POS1	POS2	CPM1	CPM2	Average	SD	Serum location	DbID	Gender	Age	DQ0602	Interval	post/Px	Status	X-value (P/C)	X-value (w/Px)	Index		X-value	Patient (44)	X-value	Control (44)	X-value	Positive Ab			Average	SD	Ftest	Ttest	Cut-off		X-value	PP-N (38)	X-value	EO-N (6)	X-value	PP-C (17)	X-value	O-C (27)			Average	SD	Compared	Ftest	Ttest
A01	A02	4195	2458	3326.5	1228.24								3 μL of Ab			3.90549		1.04	1.08072	3	1.3032	6	3.74464		Patient (44)	0.954159	0.119344	0.000811946	0.653523			1.04	1.00088	2	1.08072	3.3	1.11359	4	1.3032		PP-N (38)	0.944433	0.109025	PP-N/PP-C	0.00206941	0.320236
B01	B02	1858	1713	1785.5	102.53								1 μL of Ab			2.09627		1.06	0.973877	3.02	1.64367	6	2.01027		Control (44)	0.938229	0.201734			1.54343		1.06	1.02964	2.02	0.973877	3.32	0.928676	4.02	1.64367		EO-N (6)	1.01575	0.171052	PP-N/O-C	0.00106128	0.305358
C01	C02	1322	1283	1302.5	27.5772								1/10 μL of Ab			1.5292		1.08	1.00088	3.04	1.11359	6	1.3983									1.08	0.983857	2.04	0.993249	3.34	1.02554	4.04	0.900499		PP-C (17)	0.997324	0.201227	EO-N/PP-C	0.767594	0.843747
D01	D02	1017	821	919	138.593								Buffer			1.07896		1.1	1.02964	3.06	0.900499											1.1	1.08952	2.06	1.28618	3.36	0.96742	4.06	1.00792		O-C (27)	0.901021	0.196637	EO-N/O-C	0.822027	0.196866
A03	B03	987	854	920.5	94.0452	Serum-L-A03	12494	F	16.2219	Yes	1.22192		Patient	1.04	2	1.08072		1.12	0.983857	3.08	0.928676											1.16	0.949222	2.08	0.757851	3.38	1.19812	4.08	0.910478					PP-N/EO-N	0.101228	0.176633
A04	B04	1423	797	1110	442.649	Serum-L-A04	12644	F	16.7781	Yes			Control	3	4	1.3032		1.14	0.993249	3.1	1.02554											1.18	1.28383	2.1	1.00264	3.4	1.01908	4.1	0.850015					PP-C/O-C	0.8906	0.12444
A05	B05	1946	854	1400	772.161	Serum-L-A05	12591	F	18.6082	Yes			Control	3.02	4.02	1.64367		1.16	1.08952	3.12	0.96742											1.2	0.999119			3.42	0.956267	4.12	1.01497
A06	B06	908	751	829.5	111.016	Serum-L-A06	12807	M	13.3726	Yes			Patient	1.06	2.02	0.973877		1.18	1.28618	3.14	1.19812											1.22	0.957441			3.44	0.894042	4.14	1.0813
A07	B07	961	744	852.5	153.442	Serum-L-A07	12810	M	7.13699	Yes	2.13699	Yes	Patient	1.08	1.04	1.00088		1.24	0.949222	3.16	1.01908											1.24	1.13707			3.46	0.89639	4.2	1.0091
A08	B08	961	793	877	118.794	Serum-L-A08	12827	F	13.1726	Yes	0.172603	Yes	Patient	1.1	1.06	1.02964		1.26	1.28383	3.18	0.956267											1.26	0.989727			3.48	1.16466	4.22	0.84297
A09	B09	920	756	838	115.966	Serum-L-A09	12848	M	8.41644	Yes	0.416438	Yes	Patient	1.12	1.08	0.983857		1.28	0.999119	3.2	0.894042											1.28	0.926328			3.5	1.63311	4.24	0.753155
A10	B10	862	830	846	22.6274	Serum-L-A10	12954	M	10.3836	Yes	1.38356		Patient	1.14	2.04	0.993249		1.3	0.957441	3.22	0.89639											1.3	0.963311			3.52	0.91224	4.26	0.923393
A11	B11	981	875	928	74.9533	Serum-L-A11	13008	M	14.7014	Yes	2.70137	Yes	Patient	1.16	1.1	1.08952		1.32	1.13707	3.24	1.00792											1.32	0.976225			3.54	0.823598	4.28	0.800704
A12	B12	1214	977	1095.5	167.584	Serum-L-A12	13054	M	16.3973	Yes	1.39726		Patient	1.18	2.06	1.28618		1.34	0.989727	3.26	0.910478											1.34	0.906956			3.56	0.918697	4.3	0.8371
C03	D03	798	819	808.5	14.8492	Serum-L-B03	13108	F	30.4849	Yes	2.48493	Yes	Patient	1.24	1.16	0.949222		1.36	0.926328	3.28	0.850015											1.36	0.968007			3.58	0.885823	4.32	0.781333
C04	D04	810	1087	948.5	195.869	Serum-L-B04	13110	F	10.7918	Yes		Yes	Control	3.04	3.3	1.11359		1.38	0.963311	3.3	1.01497											1.38	1.00616			3.6	0.859407	4.34	0.709128
C05	D05	845	1342	1093.5	351.432	Serum-L-B05	13112	F	19.4712	Yes	2.47123	Yes	Patient	1.26	1.18	1.28383		1.4	0.976225	3.32	1.0813											1.4	1.04608			3.62	0.757851	4.36	0.745524
C06	D06	738	796	767	41.0122	Serum-L-B06	13113	M	13.0521	Yes			Control	3.06	4.04	0.900499		1.42	0.906956	3.38	1.0091											1.42	1.086					4.38	0.751394
C07	D07	818	764	791	38.1838	Serum-L-B07	13115	F	9.6274	Yes		Yes	Control	3.08	3.32	0.928676		1.44	0.968007	3.4	1.16466											1.44	0.969181					4.4	0.76607
C08	D08	821	881	851	42.4264	Serum-L-B08	13116	F	12.8192	Yes	2.81918	Yes	Patient	1.28	1.2	0.999119		1.46	1.00616	3.42	1.63311											1.46	1.02025					4.42	0.791312
C09	D09	874	873	873.5	0.707107	Serum-L-B09	13117	M	10.6411	Yes		Yes	Control	3.1	3.34	1.02554		1.48	1.04608	3.44	0.91224											1.48	0.986792					4.44	0.840622
C10	D10	848	783	815.5	45.9619	Serum-L-B10	13119	M	9.01096	Yes	3.01096	Yes	Patient	1.3	1.22	0.957441		1.5	1.086	3.46	0.823598											1.5	0.933959					4.46	0.987379
C11	D11	818	830	824	8.48528	Serum-L-B11	13120	M	10.1836	Yes		Yes	Control	3.12	3.36	0.96742		1.52	0.969181	3.48	0.918697											1.52	0.946874					4.48	0.850015
C12	D12	1026	911	968.5	81.3173	Serum-L-B12	13121	F	11.1562	Yes	1.15616	Yes	Patient	1.32	1.24	1.13707		1.54	1.02025	3.5	0.885823											1.54	0.875257					4.5	0.794834
E01	F01	1060	981	1020.5	55.8614	Serum-L-C01	13122	F	19.6877	Yes		Yes	Control	3.14	3.38	1.19812		1.56	0.986792	3.52	0.859407											1.56	0.871148					4.52	0.770766
E02	F02	897	839	868	41.0122	Serum-L-C02	13123	M	17.6548	Yes		Yes	Control	3.16	3.4	1.01908		1.58	0.933959	3.54	0.84297											1.62	0.973877					4.16	0.852363
E03	F03	816	813	814.5	2.12132	Serum-L-C03	13124	F	14.1699	Yes		Yes	Control	3.18	3.42	0.956267		1.6	0.946874	3.56	0.753155											1.64	0.96155					4.18	0.808336
E04	F04	817	869	843	36.7696	Serum-L-C04	13125	F	14.7151	Yes	1.71507	Yes	Patient	1.34	1.26	0.989727		1.62	0.875257	3.58	0.923393			DbID, database identity.								1.66	0.813619							PP-N, post Pandemrix narcolepsy patient					PP-C, post Pandemrix control
E05	F05	815	708	761.5	75.6604	Serum-L-C05	13126	F	14.7151	Yes		Yes	Control	3.2	3.44	0.894042		1.64	0.871148	3.6	0.757851			F, female.								1.68	0.763722							EO-N, early onset narcolepsy					O-C, other control
E06	F06	782	745	763.5	26.163	Serum-L-C06	13127	M	16.8164	Yes		Yes	Control	3.22	3.46	0.89639		1.7	0.973877	3.62	0.800704			M, Male.								1.7	0.85295
E07	F07	848	730	789	83.4386	Serum-L-C07	13128	F	14.4219	Yes	2.42192	Yes	Patient	1.36	1.28	0.926328		1.72	0.96155	3.64	0.8371			DQ0602, DQ0602 positive or not.								1.72	0.843557
E08	F08	862	779	820.5	58.6899	Serum-L-C08	13129	F	14.7068	Yes	2.70685	Yes	Patient	1.38	1.3	0.963311		1.74	0.813619	3.66	0.781333			Internal, month(s) from onset to blood drawn; blank, not applicable.								1.74	0.766657
E09	F09	892	771	831.5	85.5599	Serum-L-C09	13130	F	15.8904	Yes	2.89041	Yes	Patient	1.4	1.32	0.976225		1.76	0.757851	3.68	0.709128			post/Px, Pandemrix® vaccined or not; blank, no.								1	0.82125
E10	F10	852	693	772.5	112.43	Serum-L-C10	13131	M	9.2137	Yes		Yes	Patient	1.42	1.34	0.906956		1.78	0.763722	3.7	0.745524			Serum location, serum was alliquoted to a 96-well plate for anti-HCRTR2 autoantibody detection								1.02	0.807749
E11	F11	785	864	824.5	55.8614	Serum-L-C11	13133	F	7.85753	Yes	2.85753	Yes	Patient	1.44	1.36	0.968007		1.8	0.85295	3.72	0.751394			X-value, X-axis value which is used for graphs in Excel.								1.12	0.792486
E12	F12	905	809	857	67.8823	Serum-L-C12	13135	F	13.5753	Yes	2.57534	Yes	Patient	1.46	1.38	1.00616		1.82	1.00264	3.74	0.76607			X-value (P/C), X-axis value which is used for graph of patients and control in Excel. P, patient; C, control.								1.14	0.772527
G01	H01	901	881	891	14.1421	Serum-L-D01	13136	F	.	Yes		Yes	Patient	1.48	1.4	1.04608		1.84	0.843557	3.76	0.791312			X-value (w/Px), X-axis value which isused for graph of PP-N, EO-N, PP-C and O-C.								1.58	0.871148
G02	H02	898	952	925	38.1838	Serum-L-D02	13137	F	19.389	Yes	1.38904	Yes	Patient	1.5	1.42	1.086		1.86	0.766657	3.78	0.840622			Status, diagnosis.								1.6	0.944526
G03	H03	769	882	825.5	79.9031	Serum-L-D03	13139	F	12.6849	Yes	2.68493	Yes	Patient	1.52	1.44	0.969181		1	0.82125	3.8	0.987379			Ab, antibody.
G04	H04	820	918	869	69.2965	Serum-L-D04	13140	F	16.6192	Yes		Yes	Patient	1.54	1.46	1.02025		1.02	0.807749	3.82	0.850015			SD, standard deviation.
G05	H05	713	968	840.5	180.312	Serum-L-D05	13141	M	15.1507	Yes	2.15068	Yes	Patient	1.56	1.48	0.986792		1.2	0.792486	3.84	0.794834			CV, coefficient of variation.
G06	H06	774	817	795.5	30.4056	Serum-L-D06	13144	M	11.1041	Yes		Yes	Patient	1.58	1.5	0.933959		1.22	0.772527	3.86	0.770766			OD, optical density at 450 nm.
G07	H07	814	799	806.5	10.6066	Serum-L-D07	13146	F	15.9644	Yes		Yes	Patient	1.6	1.52	0.946874		1.66	0.871148	3.34	0.852363			CPM, count per minute.
G08	H08	859	858	858.5	0.707107	Serum-L-D08	13134	M	18.7425	Yes			Control	3.24	4.06	1.00792		1.68	0.944526	3.36	0.808336			Cut-off, the mean + 3× SD of control samples
G09	H09	686	865	775.5	126.572	Serum-L-D09	13961	M	10.2658	Yes			Control	3.26	4.08	0.910478
G10	H10	655	793	724	97.5807	Serum-L-D10	14409	F	12.7452	Yes			Control	3.28	4.1	0.850015
G11	H11	819	910	864.5	64.3467	Serum-L-D11	14450	F	22.5151	Yes			Control	3.3	4.12	1.01497
G12	H12	895	947	921	36.7696	Serum-L-D12	14707	F	16.7863	Yes			Control	3.32	4.14	1.0813
plate2
POS1	POS2	CPM1	CPM2	Average	SD	Serum location	DbID	Gender	Age	DQ0602	Interval	post/Px	Status	X-value (P/C)	X-value (w/Px)	Index
A01	A02	3891	2214	3052.5	1185.82								3 μL of Ab			3.5838
B01	B02	1633	1645	1639	8.48528								1 μL of Ab			1.92427
C01	C02	1145	1014	1079.5	92.631								1/10 μL of Ab			1.26739
D01	D02	917	652	784.5	187.383								Buffer			0.921045
A03	B03	907	812	859.5	67.1751	Serum-L-E03	15050	F	4.22466	Yes			Control	3.38	4.2	1.0091
A04	B04	1227	757	992	332.34	Serum-L-E04	15052	M	12.8767	Yes		Yes	Control	3.4	3.48	1.16466
A05	B05	2061	721	1391	947.523	Serum-L-E05	15053	F	10.4849	Yes		Yes	Control	3.42	3.5	1.63311
A06	B06	717	837	777	84.8528	Serum-L-E06	15058	F	16.4411	Yes		Yes	Control	3.44	3.52	0.91224
A07	B07	733	670	701.5	44.5477	Serum-L-E07	15060	F	7.08767	Yes		Yes	Control	3.46	3.54	0.823598
A08	B08	792	699	745.5	65.7609	Serum-L-E08	15069	M	14.6685	Yes		Yes	Patient	1.62	1.54	0.875257
A09	B09	804	761	782.5	30.4056	Serum-L-E09	15070	M	12.8356	Yes		Yes	Control	3.48	3.56	0.918697
A10	B10	834	675	754.5	112.43	Serum-L-E10	15071	M	9.80548	Yes		Yes	Control	3.5	3.58	0.885823
A11	B11	754	710	732	31.1127	Serum-L-E11	15072	F	6.55068	Yes		Yes	Control	3.52	3.6	0.859407
A12	B12	745	739	742	4.24264	Serum-L-E12	15076	F	14.6493	Yes		Yes	Patient	1.64	1.56	0.871148
C03	D03	724	712	718	8.48528	Serum-L-F03	15084	F	26.4986	Yes			Control	3.54	4.22	0.84297
C04	D04	691	968	829.5	195.869	Serum-L-F04	15085	F	15.6301	Yes		Yes	Patient	1.7	1.62	0.973877
C05	D05	708	930	819	156.978	Serum-L-F05	15087	F	18.9068	Yes		Yes	Patient	1.72	1.64	0.96155
C06	D06	778	608	693	120.208	Serum-L-F06	15090	F	17.7562	Yes		Yes	Patient	1.74	1.66	0.813619
C07	D07	694	589	641.5	74.2462	Serum-L-F07	15133	M	11.0822	Yes			Control	3.56	4.24	0.753155
C08	D08	744	829	786.5	60.1041	Serum-L-F08	15161	F	15.5507	Yes			Control	3.58	4.26	0.923393
C09	D09	702	589	645.5	79.9031	Serum-L-F09	15435	F	16.0712	Yes		Yes	Control	3.6	3.62	0.757851
C10	D10	650	641	645.5	6.36396	Serum-L-F10	10814	M	12.9178	Yes	0.917808		Patient	1.76	2.08	0.757851
C11	D11	651	650	650.5	0.707107	Serum-L-F11	11930	F	4.16164	Yes	1.16164	Yes	Patient	1.78	1.68	0.763722
C12	D12	730	723	726.5	4.94975	Serum-L-F12	12225	F	10.5123	Yes	0.512329	Yes	Patient	1.8	1.7	0.85295
E01	F01	920	788	854	93.3381	Serum-L-G01	12272	F	11.0466	Yes	2.04658		Patient	1.82	2.1	1.00264
E02	F02	725	712	718.5	9.19239	Serum-L-G02	12327	M	10.6055	Yes	1.60548	Yes	Patient	1.84	1.72	0.843557
E03	F03	659	647	653	8.48528	Serum-L-G03	12332	F	13.2603	Yes	1.26027	Yes	Patient	1.86	1.74	0.766657
E04	F04	691	673	682	12.7279	Serum-L-G04	11400	M	18.4904	Yes			Control	3.62	4.28	0.800704
E05	F05	734	692	713	29.6985	Serum-L-G05	11401	F	22.2521	Yes			Control	3.64	4.3	0.8371
E06	F06	690	641	665.5	34.6482	Serum-L-G06	11410	M	22.2082	Yes			Control	3.66	4.32	0.781333
E07	F07	607	601	604	4.24264	Serum-L-G07	11424	F	20.337	Yes			Control	3.68	4.34	0.709128
E08	F08	682	588	635	66.468	Serum-L-G08	11425	F	24.1973	Yes			Control	3.7	4.36	0.745524
E09	F09	673	607	640	46.669	Serum-L-G09	11428	M	29.0521	Yes			Control	3.72	4.38	0.751394
E10	F10	710	595	652.5	81.3173	Serum-L-G10	11437	M	19.326	Yes			Control	3.74	4.4	0.76607
E11	F11	683	665	674	12.7279	Serum-L-G11	11439	F	21.4904	Yes			Control	3.76	4.42	0.791312
E12	F12	713	719	716	4.24264	Serum-L-G12	11442	F	18.0932	Yes			Control	3.78	4.44	0.840622
G01	H01	800	882	841	57.9828	Serum-L-H01	11717	M	9.10411	Yes			Control	3.8	4.46	0.987379
G02	H02	712	736	724	16.9706	Serum-L-H02	11668	M	22.4603	Yes			Control	3.82	4.48	0.850015
G03	H03	640	714	677	52.3259	Serum-L-H03	11716	M	11.474	Yes			Control	3.84	4.5	0.794834
G04	H04	632	681	656.5	34.6482	Serum-L-H04	11746	M	10.4795	Yes			Control	3.86	4.52	0.770766
G05	H05	699	700	699.5	0.707107	Serum-L-A01	12385	F	53.6	Yes	2.6	Yes	Patient	1	1	0.82125
G06	H06	703	673	688	21.2132	Serum-L-A02	12491	F	6.26301	Yes	2.26301	Yes	Patient	1.02	1.02	0.807749
G07	H07	657	693	675	25.4558	Serum-L-B01	13106	M	11.6932	Yes	2.69315	Yes	Patient	1.2	1.12	0.792486
G08	H08	648	668	658	14.1421	Serum-L-B02	13107	F	12.5425	Yes		Yes	Patient	1.22	1.14	0.772527
G09	H09	696	756	726	42.4264	Serum-L-E01	14770	F	9.35342	Yes			Control	3.34	4.16	0.852363
G10	H10	605	772	688.5	118.087	Serum-L-E02	14796	F	11.9534	Yes			Control	3.36	4.18	0.808336
G11	H11	663	821	742	111.723	Serum-L-F01	15080	F	16.1973	Yes		Yes	Patient	1.66	1.58	0.871148
G12	H12	749	860	804.5	78.4889	Serum-L-F02	15083	M	17.2438	Yes		Yes	Patient	1.68	1.6	0.944526
